# Supplementary material for: Optimizing genomic prediction for complex traits via investigating multiple factors in switchgrass
Source: Plant Physiol. 2025 May 7;198(3):kiaf188. doi: 10.1093/plphys/kiaf188 (PMC12238539; doi:10.1093/plphys/kiaf188)
Supplement: kiaf188_Supplementary_Data [file kiaf188_supplementary_data.zip]

Archive with 2 entries (2 files):
- PLPHYS-2025-0076R1_Supplementary Figures.pdf
- TableS_v11.xls
