# Supplementary material for: Optimizing genomic prediction for complex traits via investigating multiple factors in switchgrass
Source: Plant Physiol. 2025 May 7;198(3):kiaf188. doi: 10.1093/plphys/kiaf188 (PMC12238539; doi:10.1093/plphys/kiaf188)
Supplement: kiaf188_Supplementary_Data [file kiaf188_supplementary_data.zip › TableS_v11.xls]

## Sheet: TableS1
Supplementary Table S1. Genomic sequencing sample information
Individual ID	Ecotype	Ploidy	SRA accession in exome capture	SRA accesion in GBS	Reason of being excluded
Blackwell.01	Upland West	8	SRR1985452	SRR844596
Blackwell.02	Upland West	8	SRR1985467	SRR844633
Blackwell.03	Upland West	8	SRR1985694	SRR844615
Blackwell.04	Upland West	8	SRR1985638	SRR844633
				SRR844649
Blackwell.05	Upland West	8	SRR1985891	SRR844633
Blackwell.06	Upland West	8	SRR1985896	SRR844633
Blackwell.07	Upland West	8	SRR1985693	SRR844634
Blackwell.08	Upland West	8	SRR1985570	SRR844614
Blackwell.09	Upland West	8	SRR1985485	SRR844633
Blackwell.10	Upland West	8	SRR1985691	SRR844615
Carthage.01	Upland West	8	SRR1985653	SRR844596
	Upland West	8	SRR1985888
Carthage.02	Upland West	8	SRR1985882	SRR844614
	Upland West	8	SRR1985736
Carthage.03	Upland West	8	SRR1985745	SRR844634
Carthage.04	Upland West	8	SRR1985713	SRR844596
				SRR844649
Carthage.05	Upland West	8	SRR1985657	SRR844615
Carthage.06	Upland West	8	SRR1985367	SRR844615
Cave-in-Rock.01	Upland East	8	SRR1985656	SRR844596
Cave-in-Rock.02	Upland East	8	SRR1985394	SRR844614
Cave-in-Rock.03	Upland East	8	SRR1985379	SRR844596
Cave-in-Rock.04	Upland East	8	SRR1985551	SRR844633
Cave-in-Rock.05	Upland East	8	SRR1985654	SRR844615
Cave-in-Rock.06	Upland East	8	SRR1985476	SRR844614
Cave-in-Rock.07	Upland East	8	SRR1985405	SRR844633
Cave-in-Rock.08	Upland East	8	SRR1985427	SRR844596
				SRR844649
Cave-in-Rock.09	Upland East	8	SRR1985673	SRR844615
Cave-in-Rock.10	Upland East	8	SRR1985688	SRR844634
Dacotah.01	Upland North	4	SRR1985496	SRR844634
Dacotah.02	Upland North	4	SRR1985448	SRR844596
Dacotah.03	Upland North	4	SRR1985419	SRR844614
Dacotah.04	Upland North	4	SRR1985792	SRR844649
Dacotah.05	Upland North	4	SRR1985741	SRR844615
Dacotah.06	Upland North	4	SRR1985522	SRR844596
Dacotah.07	Upland North	4	SRR1985791	SRR844649
Dacotah.08	Upland North	4	SRR1985749	SRR844595
				SRR844596
ECS-1.02	Lowland North	4	SRR1985588	SRR844574
ECS-1.03	Lowland North	4	SRR1985834	SRR844649
ECS-1.05	Lowland North	4	SRR1985794	SRR844614
ECS-1.06	Lowland North	4	SRR1985575	SRR844614
				SRR844649
ECS-1.07	Lowland North	4	SRR1985587	SRR844595
ECS-10.01	Upland East	8	SRR1985396	SRR844614
ECS-10.03	Upland East	8	SRR1985531	SRR844634
ECS-10.07	Upland East	8	SRR1985455	SRR844595
ECS-10.08	Upland East	8	SRR1985666	SRR844615
ECS-10.09	Upland East	8	SRR1985636	SRR844634
ECS-10.10	Upland East	8	SRR1985886	SRR844633
ECS-11.01	Upland East	8	SRR1985426	SRR844596
ECS-11.02	Upland East	8	SRR1985402	SRR844614
	Upland East	8	SRR1985878
ECS-11.04	Upland East	8	SRR1985510	SRR844614
ECS-11.05	Upland East	8	SRR1985722	SRR844614
ECS-11.07	Upland East	8	SRR1985758	SRR844614	GBS fastq is too small
ECS-12.01	Upland West	8	SRR1985414	SRR844633
ECS-12.02	Upland West	8	SRR1985640	SRR844615
ECS-12.03	Upland West	8	SRR1985385	SRR844634
ECS-12.04	Upland West	8	SRR1985378	SRR844614
ECS-12.05	Upland West	8	SRR1985480	SRR844595
				SRR844614
ECS-12.06	Upland West	8	SRR1985641	SRR844634
ECS-12.07	Upland West	8	SRR1985675	SRR844614
ECS-2.01	Upland West	8	SRR1985765	SRR844596
ECS-2.02	Upland West	8	SRR1985728	SRR844633
ECS-2.03	Upland West	8	SRR1985420	SRR844633
ECS-2.04	Upland West	8	SRR1985422	SRR844614
				SRR844649
ECS-2.06	Upland West	8	SRR1985461	SRR844615
ECS-2.07	Upland West	8	SRR1985677	SRR844634
ECS-6.02	Lowland North	4	SRR1985403	SRR844633
ECS-6.03	Lowland North	4	SRR1985512	SRR844595
				SRR844596
High-Tide.01	Lowland North	4	SRR1985862	SRR844634
	Lowland North	4	SRR1985880
High-Tide.02	Lowland North	4	SRR1985508	SRR844614
High-Tide.03	Lowland North	4	SRR1985734	SRR844614
High-Tide.04	Lowland North	4	SRR1985404	SRR844633
High-Tide.05	Lowland North	4	SRR1985712	SRR844614
High-Tide.06	Lowland North	4	SRR1985584	SRR844574
High-Tide.07	Lowland North	8	SRR1985373	SRR844634
High-Tide.08	Lowland North	4	SRR1985873		no GBS data
High-Tide.09	Lowland North	4	SRR1985484	SRR844596
High-Tide.10	Lowland North	4	SRR1985720	SRR844614
				SRR844596
KY1625.01	Upland East	8	SRR1985469	SRR844615
KY1625.02	Upland East	8	SRR1985563	SRR844633
KY1625.03	Upland East	8	SRR1985446	SRR844634
KY1625.04	Upland East	8	SRR1985608	SRR844649
KY1625.05	Upland East	8	SRR1985721	SRR844596
KY1625.06	Upland East	8	SRR1985689	SRR844634
KY1625.07	Upland East	8	SRR1985616	SRR844614
KY1625.08	Upland East	8	SRR1985605	SRR844614
KY1625.09	Upland East	8	SRR1985387	SRR844633
	Upland East	8	SRR1985515
KY1625.10	Upland East	8	SRR1985433	SRR844595
				SRR844596
Kanlow.01	Lowland South	4	SRR1985686	SRR844615
Kanlow.02	Lowland South	4	SRR1985684	SRR844634
Kanlow.03	Lowland South	4	SRR1985889	SRR844634	GBS fastq is too small
			SRR1985542
Kanlow.04	Lowland South	4	SRR1985669	SRR844615
Kanlow.05	Lowland South	4	SRR1985678	SRR844596
Kanlow.06	Lowland South	4	SRR1985466	SRR844615
Kanlow.07	Lowland South	4	SRR1985788	SRR844614
Kanlow.08	Lowland South	4	SRR1985513	SRR844596
Kanlow.09	Lowland South	4	SRR1985582	SRR844595
Kanlow.10	Lowland South	4	SRR1985660	SRR844595
				SRR844649
Pathfinder.01	Upland West	8	SRR1985672	SRR844615
Pathfinder.02	Upland West	8	SRR1985833	SRR844634
Pathfinder.03	Upland West	8	SRR1985412	SRR844633
Pathfinder.04	Upland West	8	SRR1985747	SRR844596
Pathfinder.05	Upland West	8	SRR1985750	SRR844596
Pathfinder.06	Upland West	8	SRR1985627	SRR844634
Pathfinder.07	Upland West	8	SRR1985651	SRR844633
Pathfinder.08	Upland West	8	SRR1985730	SRR844596
Pathfinder.09	Upland West	8	SRR1985682	SRR844634
Pathfinder.10	Upland West	8	SRR1985752	SRR844596
				SRR844649
SW102.01	Upland North	4	SRR1985464	SRR844649
SW102.02	Upland North	4	SRR1985623	SRR844615
SW102.03	Upland North	4	SRR1985751	SRR844595
				SRR844596
SW102.04	Upland North	4	SRR1985847	SRR844634
SW102.05	Upland North	4	SRR1985854	SRR844634
SW102.06	Upland North	4	SRR1985431	SRR844633
SW102.07	Upland North	4	SRR1985580	SRR844574
SW102.08	Upland North	4	SRR1985516	SRR844596
SW102.09	Upland North	4	SRR1985853	SRR844615
SW102.10	Upland North	4	SRR1985629	SRR844596
SW109.01	Upland West	8	SRR1985895	SRR844614
	Upland West	8	SRR1985472
SW109.02	Upland West	8	SRR1985843	SRR844634
SW109.03	Upland North	8	SRR1985491	SRR844596
SW109.04	Upland West	8	SRR1985374	SRR844634
SW109.05	Upland West	8	SRR1985564	SRR844633
SW109.06	Upland West	8	SRR1985544	SRR844633
SW109.07	Upland West	8	SRR1985435	SRR844596
SW109.09	Upland West	8	SRR1985626	SRR844596
SW109.10	Upland West	8	SRR1985375	SRR844633
SW110.01	Upland West	8	SRR1985442	SRR844614
SW110.02	Upland West	8	SRR1985692	SRR844596
SW110.03	Upland West	8	SRR1985468	SRR844615
SW110.04	Upland West	8	SRR1985696	SRR844649
SW110.05	Upland West	8	SRR1985799	SRR844615
SW110.06	Upland West	8	SRR1985695	SRR844634
SW110.07	Upland West	8	SRR1985483	SRR844633
SW110.08	Upland West	8	SRR1985478	SRR844596
SW110.09	Upland West	8	SRR1985839	SRR844633
SW110.10	Upland West	8	SRR1985462	SRR844615
SW112.01	Upland West	8	SRR1985732	SRR844596
SW112.02	Upland West	8	SRR1985586	SRR844595
SW112.03	Upland West	8	SRR1985717	SRR844596
				SRR844649
SW112.04	Upland West	8	SRR1985685	SRR844615
SW112.05	Upland West	8	SRR1985850	SRR844615
SW112.06	Upland West	8	SRR1985683	SRR844615
SW112.07	Upland West	8	SRR1985576	SRR844614
SW112.08	Upland West	8	SRR1985801	SRR844614
SW112.09	Upland West	8	SRR1985836	SRR844633
SW112.10	Upland West	8	SRR1985494	SRR844596
SW114.01	Upland North	4	SRR1985523	SRR844614
SW114.02	Upland North	4	SRR1985846	SRR844634
SW114.03	Upland North	4	SRR1985613	SRR844614
SW114.04	Upland North	4	SRR1985409	SRR844633
SW114.05	Upland West	8	SRR1985844	SRR844595
SW114.06	Upland West	8	SRR1985386	SRR844634
SW114.07	Upland West	8	SRR1985804	SRR844615
SW114.08	Upland West	8	SRR1985432	SRR844595
				SRR844614
SW115.01	Upland North	4	SRR1985849	SRR844615
SW115.02	Upland North	4	SRR1985869	SRR844614
	Upland North	4	SRR1985393
SW115.03	Upland North	4	SRR1985473	SRR844596
SW115.04	Upland North	4	SRR1985852	SRR844634
SW115.05	Upland North	4	SRR1985475	SRR844596
SW115.06	Upland North	4	SRR1985665	SRR844615
SW116.01	Upland North	4	SRR1985706	SRR844649
SW116.02	Upland North	4	SRR1985851	SRR844615
SW116.03	Upland North	4	SRR1985718	SRR844614
SW116.04	Upland North	4	SRR1985690	SRR844633
SW116.05	Upland North	4	SRR1985540	SRR844634
SW116.06	Upland North	4	SRR1985599	SRR844574
SW116.07	Upland North	4	SRR1985424	SRR844615
SW116.08	Upland North	4	SRR1985848	SRR844615
SW116.09	Upland North	4	SRR1985711	SRR844595
				SRR844614
SW116.10	Upland North	4	SRR1985438	SRR844633
SW122.01	Upland West	8	SRR1985870	SRR844633
	Upland West	8	SRR1985887
SW122.02	Upland West	8	SRR1985459	SRR844615
SW122.03	Upland West	8	SRR1985612	SRR844649
SW122.04	Upland West	8	SRR1985579	SRR844595
SW122.05	Upland West	8	SRR1985536	SRR844633
SW122.06	Upland West	8	SRR1985578	SRR844614
SW123.01	Upland East	8	SRR1985482	SRR844596
	Upland East	8	SRR1985881
SW123.02	Upland East	8	SRR1985857	SRR844634
SW123.03	Upland East	8	SRR1985389	SRR844595
SW123.04	Upland East	8	SRR1985398	SRR844615
SW123.05	Upland East	8	SRR1985376	SRR844615
SW123.06	Upland East	8	SRR1985661	SRR844633
SW123.07	Upland East	8	SRR1985596	SRR844596
SW123.08	Upland East	8	SRR1985763	SRR844614
SW123.09	Upland East	8	SRR1985463	SRR844615
SW123.10	Upland East	8	SRR1985487	SRR844596	GBS fastq is too small
SW124.01	Upland North	4	SRR1985770	SRR844614
SW124.02	Upland North	4	SRR1985550	SRR844633
SW124.03	Upland North	4	SRR1985371	SRR844614
				SRR844649
SW124.04	Upland North	4	SRR1985703	SRR844633
SW124.05	Upland North	4	SRR1985416	SRR844633
SW124.06	Upland North	4	SRR1985702	SRR844634
SW124.07	Upland North	4	SRR1985611	SRR844649
SW124.08	Upland North	4	SRR1985733	SRR844614
SW124.09	Upland North	4	SRR1985534	SRR844634	GBS fastq is too small
SW124.10	Upland North	4	SRR1985486	SRR844596
SW127.01	Upland West	8	SRR1985413	SRR844596
	Upland West	8	SRR1985874
SW127.03	Upland West	8	SRR1985488	SRR844595
SW127.04	Upland West	8	SRR1985556	SRR844633
SW127.05	Upland West	8	SRR1985592	SRR844634
SW127.06	Upland West	8	SRR1985859	SRR844634
SW127.07	Upland West	8	SRR1985493	SRR844649
SW127.08	Upland West	8	SRR1985714	SRR844614
SW127.09	Upland West	8	SRR1985700	SRR844634
SW128.01	Upland West	8	SRR1985519	SRR844596
SW128.02	Upland West	8	SRR1985716	SRR844614
SW128.03	Upland West	8	SRR1985365	SRR844634
SW128.04	Upland West	8	SRR1985465	SRR844595
				SRR844649
SW128.05	Upland West	8	SRR1985366	SRR844634
SW128.06	Upland West	8	SRR1985805	SRR844615
SW128.07	Upland West	8	SRR1985407	SRR844633
SW128.08	Upland West	8	SRR1985525	SRR844596
SW128.10	Upland West	8	SRR1985793	SRR844595
SW129.01	Upland North	4	SRR1985803	SRR844614
SW129.02	Upland North	4	SRR1985748	SRR844615
SW129.03	Upland North	4	SRR1985408	SRR844649
SW129.04	Upland North	4	SRR1985528	SRR844595
				SRR844596
SW129.05	Upland North	4	SRR1985410	SRR844633
SW129.06	Upland North	4	SRR1985591	SRR844634
SW129.07	Upland North	4	SRR1985383	SRR844634
SW129.08	Upland North	4	SRR1985604	SRR844649
SW129.09	Upland North	4	SRR1985769	SRR844596
SW129.10	Upland North	4	SRR1985866	SRR844615
SW31.01	Upland North	4	SRR1985441	SRR844634
SW31.02	Upland North	4	SRR1985565	SRR844596
SW31.03	Upland North	4	SRR1985637	SRR844633
SW31.04	Upland North	4	SRR1985731	SRR844614
SW31.05	Upland North	4	SRR1985759	SRR844615
SW31.06	Upland North	4	SRR1985639	SRR844633
SW31.07	Upland North	4	SRR1985610	SRR844649
SW31.09	Upland North	4	SRR1985809	SRR844634
SW33.01	Upland West	8	SRR1985447	SRR844595
				SRR844615
SW33.02	Upland West	8	SRR1985811	SRR844634
	Upland West	8	SRR1985884
SW33.03	Upland West	8	SRR1985391	SRR844634
	Upland West	8	SRR1985899
SW33.04	Upland West	8	SRR1985434	SRR844634
SW33.05	Upland West	8	SRR1985877	SRR844596
	Upland West	8	SRR1985443
SW33.06	Upland West	8	SRR1985572	SRR844614
SW38.02	Upland West	8	SRR1985517	SRR844614
SW38.03	Upland West	8	SRR1985818	SRR844615
SW38.05	Upland West	8	SRR1985601	SRR844634
SW38.08	Upland West	8	SRR1985492	SRR844596
SW40.01	Upland North	4	SRR1985489	SRR844596
SW40.02	Upland North	4	SRR1985609	SRR844614
SW40.03	Upland North	4	SRR1985832	SRR844633
SW40.05	Upland North	4	SRR1985898	SRR844633
	Upland North	4	SRR1985411
SW40.07	Upland North	4	SRR1985652	SRR844615
SW40.08	Upland North	4	SRR1985664	SRR844615
SW40.09	Upland North	4	SRR1985509	SRR844614
				SRR844649
SW40.10	Upland North	4	SRR1985532	SRR844634
SW43.02	Upland North	4	SRR1985597	SRR844595
SW43.04	Upland North	4	SRR1985729	SRR844595
				SRR844614
SW43.05	Upland North	4	SRR1985497	SRR844634
SW43.06	Upland North	4	SRR1985697	SRR844615
SW43.07	Upland North	4	SRR1985498	SRR844634
SW43.08	Upland North	4	SRR1985796	SRR844615
SW43.09	Upland North	4	SRR1985521	SRR844596
SW43.10	Upland North	4	SRR1985698	SRR844633
SW46.01	Upland North	4	SRR1985615	SRR844615
SW46.02	Upland North	4	SRR1985450	SRR844615
SW46.03	Upland North	4	SRR1985566	SRR844596
SW46.04	Upland North	4	SRR1985754	SRR844614
				SRR844649
SW46.05	Upland North	4	SRR1985382	SRR844633
SW46.06	Upland North	4	SRR1985710	SRR844649
SW46.08	Upland North	4	SRR1985500	SRR844614
SW46.09	Upland North	4	SRR1985490	SRR844615
SW46.10	Upland North	4	SRR1985594	SRR844649
SW49.01	Upland North	4	SRR1985617	SRR844615
SW49.02	Upland North	4	SRR1985589	SRR844574
SW49.03	Upland North	4	SRR1985709	SRR844633
SW49.04	Upland North	4	SRR1985768	SRR844615
				SRR844649
SW49.05	Upland North	4	SRR1985506	SRR844634
SW49.06	Upland North	4	SRR1985699	SRR844595
SW49.07	Upland North	4	SRR1985817	SRR844634
SW50.01	Upland West	8	SRR1985501	SRR844614
SW50.02	Upland West	8	SRR1985766	SRR844633
SW50.04	Upland West	8	SRR1985474	SRR844615
SW50.05	Upland West	8	SRR1985526	SRR844596
SW50.06	Upland West	8	SRR1985807	SRR844634
SW51.01	Upland West	8	SRR1985458	SRR844596
				SRR844649
SW51.04	Upland West	8	SRR1985558	SRR844595
SW51.05	Upland West	8	SRR1985453	SRR844574
SW51.06	Upland West	8	SRR1985767	SRR844595
SW51.08	Upland West	8	SRR1985569	SRR844615
SW51.09	Upland West	8	SRR1985401	SRR844596
SW51.10	Upland West	8	SRR1985555		no trait information
SW58.01	Upland West	8	SRR1985400	SRR844614
SW58.02	Upland West	8	SRR1985837	SRR844633
SW58.03	Upland West	8	SRR1985499	SRR844634
SW58.04	Upland West	8	SRR1985814	SRR844615
SW58.05	Upland West	8	SRR1985377	SRR844614
SW58.06	Upland West	8	SRR1985545	SRR844595
				SRR844614
SW58.07	Upland West	8	SRR1985810	SRR844634
SW58.08	Upland West	8	SRR1985583	SRR844596
SW58.09	Upland West	8	SRR1985415	SRR844596
SW58.10	Upland West	8	SRR1985417	SRR844634
SW63.02	Upland North	4	SRR1985808	SRR844615
SW63.03	Upland North	4	SRR1985813	SRR844634
SW63.04	Upland North	4	SRR1985840	SRR844633
SW63.05	Upland North	4	SRR1985797	SRR844614
SW63.06	Upland North	4	SRR1985547	SRR844614
				SRR844649
SW63.07	Upland North	4	SRR1985816	SRR844615
SW64.01	Upland East	8	SRR1985764	SRR844596
SW64.02	Upland East	8	SRR1985618	SRR844633
SW64.03	Upland East	8	SRR1985619	SRR844595
				SRR844615
SW64.04	Upland East	8	SRR1985440	SRR844649
SW64.05	Upland East	8	SRR1985815	SRR844615
SW64.06	Upland East	8	SRR1985363	SRR844633	GBS fastq is too small
SW64.07	Upland East	8	SRR1985867	SRR844596
	Upland East	8	SRR1985436
SW64.08	Upland East	8	SRR1985507	SRR844614
SW64.09	Upland East	8	SRR1985548	SRR844633
SW64.10	Upland East	8	SRR1985577	SRR844614
SW65.02	Upland East	8	SRR1985625	SRR844633
SW65.03	Upland East	8	SRR1985606	SRR844595
				SRR844614
SW65.05	Upland East	8	SRR1985812	SRR844615
SW65.06	Upland East	8	SRR1985845	SRR844634
SW65.07	Upland East	8	SRR1985423	SRR844614
SW65.08	Upland East	8	SRR1985460	SRR844633
SW65.09	Upland North	4	SRR1985598	SRR844634
SW65.10	Upland North	4	SRR1985574	SRR844596
SW781.03	Lowland North	4	SRR1985595	SRR844634
SW781.04	Lowland North	4	SRR1985705	SRR844649
SW781.05	Lowland North	4	SRR1985868	SRR844633
SW781.06	Lowland North	4	SRR1985687	SRR844633
SW781.07	Lowland North	4	SRR1985865	SRR844634
SW781.08	Lowland North	4	SRR1985795	SRR844649
SW782.01	Upland East	8	SRR1985590	SRR844634
SW782.02	Upland East	8	SRR1985802	SRR844633
SW782.03	Upland East	8	SRR1985430	SRR844596
SW782.06	Upland East	8	SRR1985855	SRR844634
SW782.07	Upland East	8	SRR1985390	SRR844634
SW782.08	Upland East	8	SRR1985428	SRR844634
SW782.09	Upland East	8	SRR1985518	SRR844596
				SRR844614
SW786.01	Upland North	4	SRR1985856	SRR844634
SW786.02	Upland North	4	SRR1985681	SRR844596
SW786.03	Upland North	4	SRR1985753	SRR844614
SW786.04	Upland North	4	SRR1985559	SRR844595
SW786.06	Upland North	4	SRR1985502	SRR844634
SW786.07	Upland North	4	SRR1985658	SRR844633
SW786.09	Upland North	4	SRR1985573	SRR844614
SW787.01	Upland North	4	SRR1985864	SRR844634
SW787.02	Upland North	4	SRR1985861	SRR844614
SW787.03	Upland North	4	SRR1985477	SRR844614
SW787.04	Upland North	4	SRR1985863	SRR844634
SW787.05	Upland North	4	SRR1985737	SRR844595
				SRR844614
SW787.06	Upland North	4	SRR1985860	SRR844615
SW787.07	Upland North	4	SRR1985546	SRR844633
SW787.08	Upland North	4	SRR1985821	SRR844615
SW787.09	Upland North	4	SRR1985571	SRR844614
SW787.10	Upland North	4	SRR1985614	SRR844614
SW788.01	Lowland North	4	SRR1985876	SRR844633
SW788.02	Lowland North	4	SRR1985739	SRR844649
SW788.03	Lowland North	4	SRR1985457	SRR844615
SW788.04	Lowland North	4	SRR1985561	SRR844633
SW788.05	Lowland North	4	SRR1985449	SRR844595
				SRR844596
SW788.06	Lowland North	4	SRR1985707	SRR844634
SW788.07	Lowland North	4	SRR1985368	SRR844634
	Lowland North	4	SRR1985871
SW788.08	Lowland North	4	SRR1985823	SRR844634
SW788.09	Lowland North	4	SRR1985662	SRR844615
SW788.10	Lowland North	4	SRR1985800	SRR844614
SW789.01	Lowland/Upland Mix	4	SRR1985783	SRR844633
SW789.04	Lowland/Upland Mix	8	SRR1985883	SRR844595
	Lowland/Upland Mix	8	SRR1985557
SW789.06	Lowland/Upland Mix	8	SRR1985439	SRR844634
SW789.07	Lowland/Upland Mix	8	SRR1985642	SRR844633
SW789.08	Lowland/Upland Mix	8	SRR1985364	SRR844634
SW789.09	Lowland/Upland Mix	8	SRR1985643	SRR844574
SW790.01	Lowland/Upland Mix	4	SRR1985746	SRR844596
SW790.02	Lowland/Upland Mix	4	SRR1985830	SRR844634
SW790.03	Lowland/Upland Mix	4	SRR1985719	SRR844596
SW790.04	Lowland/Upland Mix	4	SRR1985773	SRR844574
SW790.07	Lowland/Upland Mix	4	SRR1985775	SRR844634
SW793.02	Lowland North	4	SRR1985543	SRR844633
SW793.03	Lowland North	4	SRR1985644	SRR844649
SW793.06	Lowland North	4	SRR1985471	SRR844596
SW793.09	Lowland North	4	SRR1985454	SRR844615
SW793.10	Lowland North	4	SRR1985829	SRR844615
SW795.01	Lowland North	4	SRR1985819	SRR844634
SW795.02	Lowland North	4	SRR1985875	SRR844595
SW795.04	Lowland North	4	SRR1985645	SRR844596
SW795.06	Lowland North	4	SRR1985761	SRR844614
SW795.07	Lowland North	4	SRR1985879	SRR844615
	Lowland North	4	SRR1985620
SW795.08	Lowland North	4	SRR1985790	SRR844634
SW795.09	Lowland North	4	SRR1985524	SRR844595
				SRR844615
SW795.10	Lowland North	4	SRR1985553	SRR844574
SW796.01	Lowland North	4	SRR1985872	SRR844595
SW796.02	Lowland North	4	SRR1985782	SRR844633
SW796.03	Lowland North	4	SRR1985568	SRR844574
SW796.04	Lowland North	4	SRR1985646	SRR844615
SW796.05	Lowland North	4	SRR1985647	SRR844633
SW796.06	Lowland North	4	SRR1985735	SRR844614
SW796.07	Lowland North	4	SRR1985781	SRR844574
SW796.08	Lowland North	4	SRR1985786	SRR844595
SW796.10	Lowland North	4	SRR1985437	SRR844633
SW797.01	Lowland North	4	SRR1985771	SRR844633
SW797.02	Lowland North	4	SRR1985648	SRR844615
SW797.03	Lowland North	4	SRR1985451	SRR844596
SW797.04	Lowland North	4	SRR1985607	SRR844614
SW797.05	Lowland North	4	SRR1985778	SRR844633
SW797.06	Lowland North	4	SRR1985630	SRR844615
SW797.09	Lowland North	4	SRR1985726	SRR844614
				SRR844649
SW797.10	Lowland North	4	SRR1985892	SRR844633
SW798.01	Lowland North	4	SRR1985774	SRR844595
SW798.05	Lowland North	4	SRR1985894	SRR844633
SW798.06	Lowland North	4	SRR1985622	SRR844633
SW798.09	Lowland North	4	SRR1985723	SRR844614
SW798.10	Lowland North	4	SRR1985885	SRR844634
	Lowland North	4	SRR1985772
SW799.02	Lowland North	4	SRR1985552	SRR844633
SW799.03	Lowland North	4	SRR1985724	SRR844596
SW799.05	Lowland North	4	SRR1985901	SRR844633
SW799.07	Lowland North	4	SRR1985742	SRR844614
SW799.08	Lowland North	4	SRR1985777	SRR844649
SW799.09	Lowland North	4	SRR1985727	SRR844595
				SRR844596
SW799.10	Lowland North	4	SRR1985826	SRR844634
SW802.01	Lowland North	4	SRR1985780	SRR844595
SW802.02	Lowland North	4	SRR1985784	SRR844649
SW802.04	Lowland North	4	SRR1985756	SRR844614
SW802.05	Lowland North	4	SRR1985779	SRR844614
SW802.06	Lowland North	4	SRR1985776	SRR844596
SW803.02	Lowland North	4	SRR1985900	SRR844615
SW803.03	Lowland North	4	SRR1985822	SRR844615
SW803.04	Lowland North	4	SRR1985628	SRR844615
SW803.05	Lowland North	4	SRR1985445	SRR844633
SW803.06	Lowland North	4	SRR1985820	SRR844615
SW803.07	Lowland North	4	SRR1985633	SRR844633
SW803.08	Lowland North	4	SRR1985529	SRR844596
				SRR844614
SW803.09	Lowland North	4	SRR1985624	SRR844633
SW803.10	Lowland North	4	SRR1985890	SRR844574
SW805.01	Lowland North	4	SRR1985511	SRR844614
SW805.02	Lowland North	4	SRR1985897	SRR844633
SW805.03	Lowland North	4	SRR1985603	SRR844595
				SRR844649
SW805.04	Lowland North	4	SRR1985380	SRR844634
SW805.05	Lowland North	4	SRR1985789	SRR844633
SW805.06	Lowland North	4	SRR1985825	SRR844634
SW805.07	Lowland North	4	SRR1985632	SRR844649
SW805.08	Lowland North	4	SRR1985634	SRR844615
SW805.09	Lowland North	4	SRR1985806	SRR844574
SW806.01	Lowland North	4	SRR1985520	SRR844596
SW806.02	Lowland North	4	SRR1985631	SRR844615
SW806.03	Lowland North	4	SRR1985715	SRR844614
				SRR844649
SW806.04	Lowland North	4	SRR1985893	SRR844633
SW806.05	Lowland North	4	SRR1985560	SRR844633
SW806.06	Lowland North	4	SRR1985421	SRR844633
SW806.07	Lowland North	4	SRR1985785	SRR844649
SW806.08	Lowland North	4	SRR1985738	SRR844596
SW806.09	Lowland North	4	SRR1985828	SRR844615
SW808.01	Upland East	8	SRR1985514	SRR844614
SW808.02	Upland East	8	SRR1985479	SRR844614
SW808.03	Upland East	8	SRR1985406	SRR844633
SW808.04	Upland East	8	SRR1985399	SRR844596
				SRR844614
SW808.05	Upland East	8	SRR1985505	SRR844634
SW808.06	Upland East	8	SRR1985388	SRR844634
SW808.07	Upland East	8	SRR1985827	SRR844615
SW808.08	Upland East	8	SRR1985650	SRR844615
SW808.09	Upland East	8	SRR1985667	SRR844649
SW808.10	Upland East	8	SRR1985824	SRR844634
SW809.01	Upland East	8	SRR1985372	SRR844614
SW809.02	Upland East	8	SRR1985670	SRR844649
SW809.03	Upland East	8	SRR1985562	SRR844633
SW809.04	Upland East	8	SRR1985444	SRR844595
				SRR844614
SW809.05	Upland East	8	SRR1985369	SRR844634
SW809.06	Upland East	8	SRR1985384	SRR844634
SW809.07	Upland East	8	SRR1985538	SRR844634
SW809.08	Upland East	8	SRR1985456	SRR844615
SW809.09	Upland East	8	SRR1985725	SRR844614
SW809.10	Upland East	8	SRR1985593	SRR844633
SWG32.01	Lowland South	4	SRR1985842	SRR844574
SWG32.02	Lowland South	4	SRR1985495	SRR844615
SWG32.03	Lowland South	4	SRR1985539	SRR844634
SWG32.04	Lowland South	4	SRR1985757	SRR844596
SWG32.05	Lowland South	4	SRR1985635	SRR844633
SWG32.08	Lowland South	4	SRR1985701	SRR844596
SWG32.10	Lowland South	4	SRR1985841	SRR844595
SWG39.01	Lowland South	4	SRR1985381	SRR844633
SWG39.02	Lowland South	4	SRR1985481	SRR844633
SWG39.03	Lowland South	4	SRR1985535	SRR844633
SWG39.05	Lowland South	4	SRR1985503	SRR844596
SWG39.06	Lowland South	4	SRR1985831	SRR844634
SWG39.07	Lowland South	4	SRR1985762	SRR844633
SWG39.08	Lowland South	4	SRR1985838	SRR844614
SWG39.09	Lowland South	4	SRR1985549	SRR844615
Shelter.01	Upland East	8	SRR1985397	SRR844634
Shelter.02	Upland East	8	SRR1985537	SRR844634
Shelter.04	Upland East	8	SRR1985649	SRR844615
Shelter.05	Upland East	8	SRR1985744	SRR844596
Shelter.06	Upland East	8	SRR1985655	SRR844633
Shelter.07	Upland East	8	SRR1985743	SRR844615
Shelter.08	Upland East	8	SRR1985659	SRR844615
Shelter.09	Upland East	8	SRR1985835	SRR844634
Shelter.10	Upland East	8	SRR1985740	SRR844596
				SRR844615
Sunburst.01	Upland West	8	SRR1985533	SRR844634
Sunburst.02	Upland West	8	SRR1985663	SRR844633
Sunburst.04	Upland West	8	SRR1985504	SRR844614
Sunburst.05	Upland West	8	SRR1985755	SRR844614
Sunburst.06	Upland West	8	SRR1985621	SRR844633
Sunburst.07	Upland West	8	SRR1985418	SRR844596
Sunburst.08	Upland West	8	SRR1985425	SRR844614
Sunburst.09	Upland West	8	SRR1985674	SRR844634
Sunburst.10	Upland West	8	SRR1985567	SRR844595
				SRR844614
Timber.01	Lowland South	4	SRR1985600	SRR844596
Timber.02	Lowland South	4	SRR1985581	SRR844574
Timber.03	Lowland South	4	SRR1985708	SRR844633
Timber.04	Lowland South	4	SRR1985858	SRR844615
Timber.05	Lowland South	4	SRR1985585	SRR844649
Timber.06	Lowland South	4	SRR1985470	SRR844615
Timber.07	Lowland South	4	SRR1985680	SRR844633
WS4U.02	Upland North	4	SRR1985602	SRR844634
WS4U.03	Upland North	4	SRR1985671	SRR844615
WS4U.05	Upland North	4	SRR1985787	SRR844649	GBS fastq is too small
WS4U.06	Upland North	4	SRR1985530	SRR844595
				SRR844596
WS4U.07	Upland North	4	SRR1985679	SRR844615
WS4U.08	Upland North	4	SRR1985392	SRR844614
WS4U.09	Upland North	4	SRR1985429	SRR844614
WS4U.10	Upland North	4	SRR1985541	SRR844634
WS98-SB.01	Upland Mix	6	SRR1985370	SRR844595	Ploidy level not used
				SRR844614
WS98-SB.02	Upland North	4	SRR1985676	SRR844574
				SRR844615
WS98-SB.04	Upland North	4	SRR1985760	SRR844595
				SRR844615
WS98-SB.05	Upland North	4	SRR1985554	SRR844596
WS98-SB.06	Upland North	4	SRR1985798	SRR844596
				SRR844615
WS98-SB.07	Upland Mix	8	SRR1985668	SRR844595
				SRR844615
WS98-SB.09	Upland Mix	8	SRR1985527	SRR844596
				SRR844615
WS98-SB.10	Upland Mix	8	SRR1985395	SRR844595
				SRR844634

## Sheet: TableS2
Supplementary Table S2. 20 trait values for 486 individuals
Individual ID	Morphological traits							Biochemical traits
	Leaf length	Anthesis date	Standability	Leaf width	Plant height	Total plant height	Heading date	Acid detergent lignin	Minerals	Carbon	Calories	Cell wall concentration	Ethanol	Etherified ferulates	In vitro dry matter digestibility	Pentose sugars release	Total soluable carbohydrates	Starch	Sucrose	Total sugar
SW58.01	2669.48	0.2857	1.7267	2.8586	18.8222	37.2885	0.0916	192.335	501.501	5.04e-06	5.69e-08	0.00378333	2026.2	1.0859	18374.3	0.032591	10.6043	1.90235	3.81915	0.000425434
SW58.02	2077.29	0.2852	3.9098	2.7515	17.9756	32.5583	0.0885	173.356	486.116	5.07e-06	5.73e-08	0.00391692	2514.3	1.05314	18079.4	0.0303416	9.88474	2.20006	3.64102	0.000416653
SW58.03	2817.54	0.2854	2.8589	2.7812	21.2985	34.459	0.0894	198.262	540.858	5.09e-06	5.77e-08	0.00379782	2099.15	0.999915	16544.5	0.0311842	9.45922	1.96431	3.46476	0.000414248
SW58.04	2480.92	0.2882	2.2285	2.6664	18.9775	36.1973	0.0916	176.291	605.723	5.13e-06	5.81e-08	0.00400291	2346.92	1.03742	17950.3	0.0302915	8.71996	1.98048	3.39607	0.000429192
SW58.05	2426	0.2889	2.142	2.5634	22.235	35.5261	0.0922	199.935	514.723	5.05e-06	5.73e-08	0.00371215	2206.91	0.984129	16913.2	0.0319248	10.2397	2.49407	3.83979	0.000418509
SW58.06	2745.93	0.2888	3.3937	2.6869	14.3649	34.1547	0.0915	186.005	455.217	5.06e-06	5.72e-08	0.0037523	2563.23	0.998896	17450.7	0.0301948	9.83828	2.28754	3.6072	0.0004145
SW58.07	2613.37	0.2878	3.2109	2.5976	17.569	34.8313	0.0922	183.194	603.288	5.12e-06	5.76e-08	0.00386432	2180.19	1.08195	19383.6	0.0328404	10.1671	2.0113	3.60319	0.000437303
SW58.08	2611.18	0.2863	3.3221	2.7942	17.772	35.6819	0.0905	176.734	511.981	5.1e-06	5.73e-08	0.00387772	2587.71	1.05841	20145.5	0.0318981	10.9621	2.17944	3.90602	0.000426341
SW58.09	2846.52	0.2904	3.8032	2.8164	25.6437	39.1126	0.0914	183.09	550.847	5.14e-06	5.78e-08	0.0038167	2357.37	1.08661	19803.7	0.0329181	10.8312	2.20872	3.88823	0.000427044
SW31.01	2181.74	0.2956	5.5633	2.7293	17.5037	38.8202	0.0947	201.602	642.497	5.08e-06	5.72e-08	0.00364749	1686.3	1.05927	18173.4	0.0354505	10.03	2.24895	3.55735	0.000447758
SW58.10	3375.4	0.2892	3.3724	2.7244	25.4701	38.1831	0.0923	199.717	528.459	5.09e-06	5.74e-08	0.00381278	2222.12	1.03549	16906.5	0.0320146	10.4224	2.57426	3.79135	0.000425787
SW31.03	2339.98	0.2917	5.4301	2.6534	30.6696	36.5571	0.092	180.538	589.849	5.09e-06	5.76e-08	0.00386265	2037.43	1.10328	19775.4	0.0340769	10.9635	1.82946	3.84521	0.000442341
SW31.04	1764.6	0.2955	3.3845	2.7581	25.2922	34.0426	0.0949	184.997	623.942	5.04e-06	5.72e-08	0.00376702	1773.35	1.05946	19624.2	0.0336874	9.80564	2.44189	3.61556	0.000436924
SW31.05	2155.42	0.2945	5.4626	2.7441	23.1522	35.7076	0.0941	189.541	543.25	5.04e-06	5.67e-08	0.00378646	1955.37	1.03964	17281.9	0.0315147	9.90134	2.51898	3.78567	0.000429153
SW31.06	1806	0.296	5.2608	2.7399	22.9699	34.8341	0.0954	194.357	644.72	5.07e-06	5.72e-08	0.00384735	1977.59	1.10772	20299.1	0.0343573	10.3874	2.2692	3.54876	0.000461434
SW31.07	2402.71	0.2931	5.9538	2.6813	24.7659	38.3095	0.0946	183.875	602.009	5.08e-06	5.75e-08	0.00389628	1886.86	1.10223	20540.3	0.0336486	10.6116	2.28045	3.85064	0.000447756
SW31.09	2239.36	0.2934	5.0942	2.7177	22.0741	36.4459	0.0941	179.993	538.801	5.02e-06	5.69e-08	0.00386851	1790.49	1.11263	20467.1	0.0338582	10.8638	2.02251	3.97407	0.000444319
SW63.02	2030.03	0.2916	5.8165	2.6738	20.728	32.047	0.0912	167.257	569.692	5.06e-06	5.73e-08	0.00390549	2372.67	1.08906	20780.8	0.0320194	10.4955	2.21653	3.79749	0.000435471
SW63.03	1364.1	0.2917	5.3038	2.6937	22.6025	32.6436	0.0916	195.679	610.282	4.99e-06	5.71e-08	0.00359246	1502.79	0.95551	16519	0.0330345	9.22169	2.38924	3.39793	0.000433697
SW63.04	2311.08	0.2909	5.8276	2.6945	16.9478	33.318	0.0913	203.811	403.599	4.88e-06	5.6e-08	0.00332044	1331.96	0.809915	14346.8	0.0303051	9.84457	3.37513	3.5253	0.000391088
SW63.05	2457.68	0.2899	6.2	2.8711	21.1068	34.8924	0.0916	191.037	692.221	5.08e-06	5.75e-08	0.00380841	1647.42	1.03284	18502.3	0.0337896	9.26643	2.32834	3.30155	0.000445597
SW63.06	2314.87	0.2944	5.8601	2.5343	19.3735	32.324	0.0938	198.303	609.096	5.05e-06	5.74e-08	0.00347928	1815.57	0.922181	15895.4	0.0311809	8.71637	2.7243	3.2734	0.000421396
SW63.07	2713.54	0.2918	6.0651	2.9353	24.5813	38.0995	0.0925	189.111	602.418	5.05e-06	5.72e-08	0.00358547	1868.76	0.966738	16805.2	0.0321291	9.71184	2.33604	3.63466	0.00042786
SW64.01	2888.07	0.2923	2.5299	2.8384	24.2327	37.2346	0.0937	211.501	432.252	4.9e-06	5.61e-08	0.00358987	1961.96	0.851794	17475.2	0.0319726	11.5701	3.37023	4.05976	0.0003962
SW64.02	3161.42	0.2918	3.7369	3.0277	27.7012	39.18	0.093	187.259	599.042	5.08e-06	5.75e-08	0.0036531	1982.57	1.05134	18386.4	0.0333591	10.0146	2.40774	3.61817	0.000434163
SW64.03	2823.56	0.2931	4.7164	2.9277	19.9581	35.5898	0.0925	182.523	617.069	5.11e-06	5.75e-08	0.0039269	2188.05	1.10687	19669.6	0.0328382	10.1454	2.05618	3.57052	0.000445765
SW64.04	2578.47	0.2907	2.6808	2.96	21.8615	37.3562	0.0925	175.073	520.086	5.06e-06	5.72e-08	0.00388078	2348.08	1.11167	20815.8	0.0322701	10.3323	2.10847	3.73446	0.000436545
SW64.05	3359.61	0.2913	1.7821	3.0164	23.3333	39.6385	0.0927	182.798	580.64	5.09e-06	5.73e-08	0.00374304	2022.79	1.05381	17098.8	0.0323463	9.95807	2.18257	3.75848	0.000428982
SW64.07	2682.44	0.2928	3.2653	2.7492	18.1797	36.8074	0.0938	180.64	713.482	5.15e-06	5.83e-08	0.00396791	2177.22	1.15764	21317.4	0.0342211	9.79063	2.4564	3.61634	0.000452867
SW64.08	3400.05	0.2929	2.446	2.9386	19.7654	38.6211	0.0942	191.997	639.033	5.13e-06	5.77e-08	0.00371738	1971.51	1.08438	18422.8	0.0336772	9.73197	2.44013	3.53926	0.00044096
SW64.09	2722.95	0.2891	4.2585	2.8957	24.7647	36.2616	0.0941	161.763	673.178	5.12e-06	5.73e-08	0.00413829	2483.99	1.27673	25662.6	0.0339852	10.5926	2.10048	3.81749	0.000469348
SW64.10	2354.48	0.2908	4.646	2.8534	21.1086	35.4898	0.092	162.694	519.636	5.03e-06	5.71e-08	0.00392922	2781.89	1.07335	23397.6	0.0327965	12.188	2.89947	4.27906	0.000431915
SW65.03	2239.56	0.2888	5.4453	2.7938	15.6787	32.9927	0.0912	167.99	658.639	5.14e-06	5.79e-08	0.00422295	2756.66	1.23019	22874.5	0.0328393	10.7808	2.04917	3.69464	0.000458936
SW65.05	3039.04	0.2909	3.7645	2.9367	23.8751	37.4893	0.0937	192.069	564.732	5.03e-06	5.7e-08	0.00387106	2390.27	1.15194	21472.7	0.0347066	11.4433	1.99513	3.94344	0.000450694
SW65.06	2615.99	0.2896	5.0075	3.0338	22.4182	36.0014	0.0922	186.464	652.067	5.15e-06	5.81e-08	0.00401604	2586.01	1.11285	20501.6	0.0334112	10.8575	2.04471	3.74501	0.00044071
SW65.07	2408.99	0.2919	5.5419	3.0079	22.0493	35.9718	0.0938	176.488	628.066	5.17e-06	5.73e-08	0.00409914	2401.68	1.2843	22236	0.0350798	11.0384	2.26479	3.88877	0.000468198
SW65.08	2549.56	0.2893	5.5819	2.8533	16.1051	33.544	0.0913	159.812	600.89	5.12e-06	5.79e-08	0.00429283	2920.39	1.27558	25504.9	0.0336564	12.1583	2.17266	4.1315	0.000458545
SW65.09	1894.68	0.2919	2.8393	2.7381	21.8596	33.3085	0.0924	170.93	573.78	5.06e-06	5.66e-08	0.00397362	2172.68	1.17233	21888.6	0.0327949	10.6402	2.63562	4.0197	0.000449827
SW65.10	2070.52	0.2922	4.7726	2.8592	17.9755	33.4197	0.0926	174.779	717.266	5.16e-06	5.74e-08	0.00425927	2144.21	1.31482	23301	0.0347374	10.4381	2.01386	3.70155	0.000483484
SW102.01	2096.26	0.2932	6.2277	2.9218	23.1509	35.9154	0.0929	174.142	573.249	5.09e-06	5.71e-08	0.00405097	2505.73	1.13622	22920.9	0.0332564	10.9915	2.6282	3.94141	0.000447586
SW102.02	2141.51	0.2927	4.8108	2.8274	21.4871	35.7049	0.0909	191.061	526.861	4.95e-06	5.67e-08	0.00362589	2067.22	1.01609	19827.8	0.0325901	10.4158	2.65119	3.72105	0.000437279
SW102.03	2258.22	0.2935	5.6517	2.902	24.2335	32.2572	0.0922	186.113	425.408	4.89e-06	5.6e-08	0.00360065	2372.37	0.958756	20073.6	0.0321593	11.621	2.85223	3.96386	0.000419186
SW102.04	1949.22	0.2926	5.4304	2.8826	18.379	33.6545	0.0923	165.832	688.125	5.14e-06	5.7e-08	0.00386089	1996.34	1.09836	18457.5	0.03276	8.40481	2.10525	3.20895	0.000449459
SW102.05	2444.89	0.2931	4.6215	2.9279	30.9903	37.6827	0.0932	193.061	597.041	5.04e-06	5.69e-08	0.00383598	1835.08	1.05049	18682.6	0.032275	9.04395	2.06955	3.29311	0.000441747
SW102.06	2235.21	0.2918	5.4897	2.9529	17.5672	36.5393	0.0911	167.926	629.158	5.14e-06	5.74e-08	0.00406246	2326.98	1.14175	21062.2	0.0329267	10.1344	2.69252	3.67812	0.00045588
SW102.08	1880.86	0.2947	4.5486	2.7661	20.7275	34.8791	0.0928	191.509	658.829	5.07e-06	5.7e-08	0.00376272	1792.9	1.11835	19287.6	0.0338205	9.41963	2.14467	3.52816	0.000455779
SW102.09	2028.25	0.2946	3.7814	2.9766	22.2345	33.4708	0.0935	182.477	681.529	5.11e-06	5.69e-08	0.00411809	2013.53	1.17898	19893.8	0.0329363	9.36017	2.28901	3.39106	0.000468605
SW102.10	2753.49	0.294	5.3832	2.9327	23.514	35.2399	0.0933	191.071	585.218	5.04e-06	5.69e-08	0.0039252	1873.37	1.094	19399.4	0.0330955	9.96034	1.88675	3.68572	0.00044944
SW109.01	3004.03	0.2869	3.6292	2.8817	24.411	40.5587	0.091	190.982	527.503	5.07e-06	5.67e-08	0.0037724	2225.08	1.13019	19130.8	0.0339383	11.0882	2.15352	3.93514	0.000442321
SW109.03	2307.6	0.2891	3.4137	2.7923	23.8745	35.1393	0.0911	195.221	493.876	5e-06	5.65e-08	0.00369593	2097.28	1.02966	17988.1	0.0321617	10.8776	2.63375	3.85287	0.000436993
SW109.04	3391.26	0.2863	2.6796	2.9666	26.6804	38.2527	0.089	175.445	538.31	5.11e-06	5.75e-08	0.00395778	2580.87	1.1227	20647.3	0.0333615	11.4713	2.39728	4.15923	0.000436367
SW109.05	2733.64	0.2837	2.503	2.853	24.9422	37.3241	0.089	191.852	572.458	5.09e-06	5.74e-08	0.00387597	2160.53	1.1122	19717.8	0.0331352	10.1802	1.70054	3.55896	0.000439741
SW109.06	2907.32	0.2871	3.2932	2.8034	24.5147	38.0084	0.0909	196.767	566.981	5.09e-06	5.76e-08	0.00372935	2362.75	1.0427	19120.5	0.0329491	10.5801	2.53255	3.76749	0.000428741
SW109.07	3133.55	0.2908	3.4341	2.8828	24.231	35.9919	0.0923	188.041	573.071	5.15e-06	5.77e-08	0.00383533	2188.8	1.08155	18316.9	0.0325355	10.4519	2.30771	3.749	0.000431262
SW109.09	2780.76	0.2855	3.6211	2.7083	25.1174	37.3757	0.0882	184.131	526.374	5.07e-06	5.7e-08	0.00377603	2138.18	1.09452	18738.8	0.0330457	10.6005	2.36802	3.89412	0.000435944
SW109.10	3048.2	0.2913	5.2143	2.9235	26.1649	38.2125	0.092	185.856	604.111	5.11e-06	5.75e-08	0.00387999	1984.16	1.11976	19311.2	0.0339476	10.0906	2.11344	3.62609	0.00044336
SW110.01	2779.99	0.288	2.1987	2.8486	25.4698	36.1577	0.0904	204.441	538.142	5.06e-06	5.74e-08	0.00377184	2275.29	1.05391	20230.2	0.0334552	11.0866	2.63389	3.88516	0.000431635
SW110.02	3070.44	0.2883	3.5641	3.0129	23.6953	36.8826	0.0903	202.807	616.536	5.1e-06	5.78e-08	0.00372327	1759.05	1.07903	17936.4	0.0345204	9.90771	2.0835	3.53295	0.000440573
SW110.03	2426.99	0.2872	2.7255	2.8541	22.9691	31.6391	0.0899	188.166	539.671	5.1e-06	5.72e-08	0.00379255	2339.68	1.06207	18162.3	0.0318203	10.3874	2.02182	3.64923	0.000434216
SW110.04	2863.89	0.2884	3.7419	2.632	22.7861	35.9857	0.0901	195.687	534.3	5.08e-06	5.73e-08	0.00394796	2305.41	1.05125	18728.9	0.032466	11.0619	2.52087	3.85115	0.0004309
SW110.05	2955.93	0.2873	2.2794	2.8987	20.067	36.1898	0.0917	184.612	616.331	5.13e-06	5.76e-08	0.00397285	2330.87	1.16458	21624	0.0332491	9.50322	2.08667	3.32068	0.000449339
SW110.06	2730.51	0.2903	3.7832	2.7408	20.345	35.6954	0.0922	197.022	526.089	5.06e-06	5.7e-08	0.00370067	1865.69	1.02794	15352.4	0.0322373	10.2654	1.90798	3.66235	0.000425046
SW110.07	2657.03	0.2905	2.1885	2.7511	18.5819	32.9927	0.0908	197.737	575.613	5.09e-06	5.76e-08	0.00378471	2217.66	0.963826	17106.1	0.0326847	10.48	2.50646	3.73067	0.000422212
SW110.08	3538.42	0.2863	3.3304	2.956	18.1783	37.5183	0.09	185.234	613.223	5.12e-06	5.78e-08	0.00381169	2202.78	1.12227	19593.8	0.0331288	9.65651	2.29454	3.47174	0.00044181
SW110.09	2785.09	0.2902	3.007	2.7595	21.1101	35.9519	0.0912	182.395	535.733	5.07e-06	5.7e-08	0.0038238	2372.23	1.10571	19661.5	0.0322654	10.0817	2.49054	3.59037	0.000433313
SW110.10	3054.83	0.2861	5.9581	2.9475	26.3375	36.7126	0.0895	179.969	607.894	5.13e-06	5.75e-08	0.0038967	2272.56	1.14459	20181.5	0.0339599	10.6089	2.27387	3.84581	0.000447547
SW112.01	2782.42	0.2882	3.4398	2.7736	28.8705	37.3822	0.0899	199.301	518.561	5.08e-06	5.73e-08	0.00368761	2153.13	1.10582	18156.4	0.033889	10.9677	2.55881	3.92544	0.000434829
SW112.02	2319.65	0.2887	3.9131	2.7364	22.6015	31.9598	0.0893	198.59	533.617	5.07e-06	5.77e-08	0.00376846	2366.88	0.975913	18249.6	0.0316997	9.89801	2.26744	3.38844	0.000425422
SW112.03	2285.85	0.2887	3.1091	2.6834	19.1756	33.3087	0.0906	192.399	555.898	5.06e-06	5.71e-08	0.00379908	2070.11	1.03825	17724.7	0.0315446	9.58052	2.15125	3.40496	0.000430881
SW112.04	3231.75	0.287	3.2669	2.8056	21.2978	33.3735	0.0908	183.574	591.074	5.1e-06	5.78e-08	0.00382179	2373.85	1.08175	20310	0.0329055	10.4145	2.56735	3.68313	0.000433409
SW112.05	2666.32	0.2902	2.779	2.8192	24.4118	37.579	0.0909	191.5	579.887	5.08e-06	5.74e-08	0.00377796	2182.39	1.05639	18761.7	0.0321754	9.85676	2.17343	3.47498	0.00043151
SW112.06	2843.42	0.2869	3.7435	2.8501	24.0535	36.6497	0.0897	196.153	550.366	5.1e-06	5.78e-08	0.00379026	2217.05	1.01389	15979.1	0.0313791	10.2707	2.43491	3.70938	0.000415809
SW112.07	2838.93	0.2855	2.7119	2.8708	23.1493	35.696	0.0894	184.214	522.967	5.05e-06	5.72e-08	0.00384623	2395.76	1.06792	19760	0.0318757	11.052	2.54611	3.83519	0.000429894
SW112.08	2591.9	0.2865	2.7853	2.6882	27.3615	36.6594	0.091	209.757	618.653	5.13e-06	5.81e-08	0.00376284	2057.55	1.02095	17739.6	0.0331708	9.41648	2.12648	3.47296	0.00042846
SW112.09	2755.72	0.286	1.7318	2.7474	22.4169	32.7276	0.0898	182.985	620.549	5.13e-06	5.8e-08	0.00384297	2090.6	1.02659	18674.2	0.0318495	8.67014	2.22725	3.42696	0.000424992
SW112.10	3003.07	0.2854	2.8395	2.9311	26.3369	37.7803	0.0894	169.493	593.514	5.12e-06	5.78e-08	0.00382991	2120.45	1.1509	20523.3	0.0334443	9.82448	2.15359	3.58253	0.000432432
SW114.01	1877.84	0.2924	4.3893	2.4133	26.1644	34.1071	0.0914	185.985	593.255	5.07e-06	5.67e-08	0.0037842	1731.16	1.0613	17788.9	0.0322851	9.24139	1.62436	3.38539	0.000442805
SW114.02	1975.11	0.2914	4.5694	2.62	17.1559	34.8274	0.0916	172.226	646.767	5.15e-06	5.74e-08	0.00403337	2064.8	1.11748	19035.3	0.0311518	8.69936	1.46022	3.20669	0.000448524
SW114.03	1955.69	0.2918	5.2229	2.5552	23.3588	34.5418	0.0923	190.175	661.102	5.14e-06	5.78e-08	0.00378359	1531.25	1.03641	15620.6	0.0325204	8.14802	1.71321	3.11384	0.000441024
SW114.04	1925.71	0.2915	5.0334	2.4797	19.7648	29.7373	0.0919	173.873	573.021	5e-06	5.7e-08	0.00380021	2075.33	0.956358	18646.4	0.0309226	9.85624	2.1565	3.56759	0.000429502
SW114.05	2577.25	0.2888	2.9247	2.8093	23.3324	37.0695	0.0908	209.96	544.601	5.07e-06	5.75e-08	0.00376555	2206.95	1.05134	17465.1	0.0338005	11.1639	2.90524	3.88373	0.000439036
SW114.07	2701.98	0.2873	1.8928	2.8674	26.1666	37.179	0.0908	178.416	522.635	5.08e-06	5.7e-08	0.00374541	2369.69	1.09214	19694.3	0.0326975	11.0073	2.21971	3.85917	0.000431893
SW114.08	2750.15	0.2848	2.6272	2.7755	23.3336	35.5558	0.0906	196.715	538.001	5.07e-06	5.73e-08	0.00380888	2205.15	1.08225	18398.3	0.033008	10.3745	2.32907	3.66624	0.000442749
SW115.01	2121.45	0.2916	4.361	2.6466	25.12	33.372	0.0912	165.528	491.658	4.98e-06	5.6e-08	0.00347932	1986.77	0.917574	17407	0.0306804	10.1669	2.75822	3.6496	0.000423726
SW115.02	1840.52	0.2916	4.9739	2.4888	18.1774	32.7707	0.092	168.645	550.36	5.07e-06	5.71e-08	0.0037756	2272.83	1.10391	20851.3	0.032099	9.79905	2.17948	3.69057	0.00043816
SW115.03	2156.43	0.2927	3.0861	2.5515	19.373	29.6298	0.0923	173.617	547.363	5.07e-06	5.71e-08	0.00382977	2714.42	1.03577	21120.2	0.0315648	11.1917	2.42478	3.94358	0.000430137
SW115.04	2079.24	0.2939	3.7558	2.4008	19.7649	33.0991	0.0926	173.613	599.19	5.11e-06	5.74e-08	0.00378181	1878.56	1.0941	17668	0.032217	8.95463	1.47663	3.35999	0.000437492
SW115.05	1882.4	0.2907	4.5392	2.6131	22.2322	34.8077	0.092	190.938	518.654	5e-06	5.66e-08	0.00366037	1917.54	1.0388	18362	0.0323155	9.89447	2.16434	3.47895	0.000436314
SW115.06	2145.8	0.292	3.763	2.3413	22.0467	33.6691	0.0929	185.587	401.964	4.94e-06	5.61e-08	0.00356325	2178.16	0.898558	17403.4	0.0309461	10.9832	2.88424	3.91751	0.000398461
SW116.01	2127.58	0.2883	3.7935	2.7194	28.2048	36.9233	0.0897	180.069	553.571	5.06e-06	5.67e-08	0.00375167	2085.86	1.05125	17445.7	0.0322247	10.0121	2.45005	3.75081	0.00043311
SW116.02	2076.6	0.2919	5.2539	2.6429	24.2332	34.0124	0.0909	163.757	656.44	5.11e-06	5.77e-08	0.00403905	2169.38	1.17692	21301.4	0.0330468	10.0899	2.13116	3.64136	0.000457862
SW116.03	3012.89	0.2923	4.784	3.1056	29.3635	40.0053	0.0901	187.446	567.115	5.06e-06	5.71e-08	0.00362663	1767.06	1.02095	17034.9	0.0324616	9.93654	2.39782	3.6639	0.000432384
SW116.04	2088.69	0.2911	3.7641	2.6479	23.8738	35.6763	0.0891	182.862	628.452	5.09e-06	5.74e-08	0.00383021	1855.42	1.05572	17865.9	0.0318136	9.53813	2.10619	3.63437	0.000437447
SW116.05	2402.84	0.2898	2.8925	2.7189	26.6794	37.3413	0.0905	193.776	556.094	5.01e-06	5.72e-08	0.00380452	2004.8	0.97286	17546.4	0.0312662	9.6509	2.54502	3.63616	0.000426015
SW116.06	2114.69	0.2845	5.3697	2.8147	17.3616	34.067	0.0869	168.257	539.894	5.08e-06	5.72e-08	0.0040282	2287.92	1.08074	20046.7	0.0316159	10.6993	2.11531	3.8994	0.000429775
SW116.07	2485.66	0.2875	3.9051	2.8073	23.5139	37.9068	0.0891	187.687	597.294	5.05e-06	5.73e-08	0.00390363	2345.88	1.08114	21680.1	0.0339908	11.5846	2.84601	4.08844	0.000445576
SW116.08	2193.86	0.2889	5.166	2.7247	30.9902	40.7376	0.0886	184.688	527.097	5.06e-06	5.69e-08	0.00399934	2419.54	1.06014	19494.5	0.0324407	11.8073	2.94127	4.21413	0.000435294
SW116.09	2364.28	0.2935	5.7455	2.7005	29.6933	37.9664	0.0917	170.561	534.485	5.09e-06	5.67e-08	0.00399083	2307.88	1.07723	18947.3	0.0326886	11.9432	2.91243	4.26038	0.00043509
SW33.01	2403.17	0.2849	3.8295	2.7646	20.152	34.0689	0.0899	180.022	544.797	5.1e-06	5.74e-08	0.00384291	2555.81	1.12096	20719.5	0.0326203	11.1283	2.41082	3.79734	0.000436446
SW116.10	3009.42	0.2913	4.4047	2.9064	25.1194	36.9955	0.091	180.51	540.599	5.02e-06	5.66e-08	0.00379473	1865.43	1.00971	17180.9	0.0318095	10.2219	2.5203	3.77351	0.000431743
SW33.02	2706.22	0.2858	4.7242	2.8402	22.9691	32.7508	0.0904	178.456	521.188	5.05e-06	5.71e-08	0.00392099	2729.35	1.14175	21217.3	0.0322139	11.3595	2.92521	4.02424	0.000436115
SW33.03	2679.98	0.2861	4.1496	2.7701	24.2324	34.2333	0.091	183.54	509.748	5.03e-06	5.71e-08	0.00381088	2641.99	1.11651	20586.1	0.0320108	10.8525	2.52672	3.81209	0.0004318
SW33.04	3017.99	0.2867	4.244	2.996	25.9919	33.286	0.0891	182.383	525.901	5.06e-06	5.74e-08	0.0039853	2715.52	1.119	20435.8	0.0321855	11.5232	2.49699	3.89432	0.000437461
SW33.05	2925.76	0.2847	3.3124	2.8204	21.3001	34.2914	0.0895	179.789	573.059	5.07e-06	5.8e-08	0.00370043	2281.31	1.08773	20804.4	0.0329436	9.81999	2.37131	3.45235	0.000430654
SW33.06	2625.03	0.2858	2.6212	2.7721	21.6747	32.1764	0.0903	176.404	535.001	5.09e-06	5.71e-08	0.0038368	2823.18	1.18682	21461.3	0.0327752	10.9298	2.58012	3.81572	0.000440972
SW122.01	2709.41	0.2828	3.2067	2.9115	34.138	41.5894	0.0857	195.751	549.458	5.09e-06	5.73e-08	0.00385471	2138.18	1.05039	18120.8	0.0328245	10.2914	2.19464	3.55841	0.000429068
SW122.02	3139.74	0.2874	4.4022	2.861	25.8183	37.2871	0.0894	193.585	526.687	5.06e-06	5.72e-08	0.00370327	2511.93	1.04672	18973.7	0.0328953	10.8925	2.66791	3.8322	0.000426655
SW122.03	2659.94	0.2885	2.6948	2.7633	28.2066	37.0344	0.089	196.669	622.617	5.13e-06	5.74e-08	0.00378033	2008.01	1.00806	16875	0.0325421	9.14363	1.96009	3.41549	0.000435473
SW122.05	2884.71	0.2869	2.9246	2.8581	20.7276	36.2949	0.0903	202.96	576.887	5.09e-06	5.74e-08	0.00364985	1961.08	1.01389	17905.5	0.0333531	9.58491	2.595	3.50302	0.000428341
SW122.06	2401.87	0.2893	2.0198	2.9296	24.5887	36.1404	0.0908	187.176	532.165	5.1e-06	5.74e-08	0.00374828	2304.08	1.00616	17237.7	0.0306259	9.35605	2.06444	3.56622	0.000420531
SW123.01	2780.07	0.2912	5.2907	2.96	26.1643	37.5918	0.0914	207.555	411.821	4.91e-06	5.63e-08	0.00360398	2341	0.859116	18039.3	0.0323402	12.2035	3.60415	4.03899	0.000400682
SW123.02	3419.49	0.2881	4.1038	3.1203	24.0535	41.8926	0.0917	186.586	550.548	5.06e-06	5.71e-08	0.00385573	2232.04	1.11791	19600.6	0.0331423	11.1362	2.06333	3.93578	0.000438258
SW123.03	2378.79	0.2901	3.5636	3.0297	26.1643	37.6859	0.0913	192.177	580.114	5.08e-06	5.68e-08	0.0040733	2095.85	1.13353	18355.6	0.0327648	10.0937	2.38029	3.55562	0.000453942
SW123.04	2339.78	0.2936	3.4367	2.9973	28.2049	39.1817	0.0936	185.106	574.934	5.11e-06	5.71e-08	0.00402626	2338	1.15975	20781.9	0.0338796	10.953	2.48713	3.72615	0.000445364
SW123.05	2890.59	0.2929	3.9358	2.9273	24.2325	38.6936	0.0946	192.34	573.395	5.1e-06	5.7e-08	0.00405995	2073.35	1.12194	19284.5	0.0332468	10.9543	1.99741	3.76408	0.000450373
SW123.06	2760	0.2921	4.7065	2.9997	23.3328	37.233	0.0938	173.952	576.954	5.12e-06	5.76e-08	0.00397871	2671.41	1.14005	20939.2	0.0329315	11.7342	2.62788	4.00904	0.000441443
SW123.07	2380.87	0.2893	5.8569	3.1342	22.6041	37.3033	0.0911	193.091	616.336	5.11e-06	5.73e-08	0.00419657	2170.36	1.27471	22018.3	0.0353307	11.414	1.86632	3.60059	0.0004699
SW123.08	3134.46	0.2903	5.6718	3.2318	29.0365	42.5422	0.0928	199.731	533.209	5.03e-06	5.72e-08	0.00398526	2687.98	1.08804	21679.3	0.0341263	12.5952	3.04562	4.18949	0.000439905
SW123.09	2389.52	0.2916	4.2609	2.9236	26.679	37.4164	0.0948	185.738	554.695	5.06e-06	5.66e-08	0.00399001	1993.52	1.12325	19251.1	0.0333544	10.8598	1.68422	3.7925	0.000445259
SW124.01	1771.91	0.2932	3.5907	2.6423	20.5376	34.3072	0.0934	189.781	546.753	5.03e-06	5.68e-08	0.00385939	1976.96	1.06285	18613.7	0.0330366	10.7795	2.50887	3.95556	0.000438905
SW124.02	1603.21	0.292	3.8626	2.6198	22.7851	35.3877	0.0927	202.974	500.027	4.92e-06	5.67e-08	0.00332763	1612.62	0.857714	15343.5	0.0320323	9.78223	2.92159	3.60549	0.000404095
SW124.03	1269.61	0.2911	5.7983	2.4987	24.5892	38.6609	0.0919	198.073	572.969	5.03e-06	5.79e-08	0.00347557	1565.96	0.940676	14398.3	0.031635	9.29014	2.50989	3.6078	0.000409182
SW124.04	2039.34	0.2951	2.6757	2.7379	20.9189	34.6796	0.0945	195.046	584.745	5.05e-06	5.68e-08	0.00369176	1809.58	1.00625	17809.6	0.0329399	9.43734	2.57821	3.55676	0.000433409
SW124.05	1961.39	0.2941	3.4234	2.7273	17.155	31.4093	0.0932	199.34	451.458	4.9e-06	5.65e-08	0.0032922	1610.4	0.83703	14294.9	0.0306525	9.24004	2.73031	3.43072	0.000394007
SW124.06	1855.17	0.2901	4.0242	2.6607	32.4224	33.8485	0.0897	168.39	545.685	5.04e-06	5.77e-08	0.00375912	2289.45	1.01609	20386.5	0.0314722	10.7615	2.83704	3.95125	0.000421969
SW124.07	2046.78	0.2934	2.725	2.6647	19.371	34.9576	0.0949	195.659	524.798	4.99e-06	5.73e-08	0.00340393	1720.39	0.909961	15696.5	0.0317142	9.18657	2.88222	3.59268	0.000406778
SW124.08	2497.96	0.2918	5.1837	2.5971	21.6727	33.9225	0.0928	176.872	588.777	5.09e-06	5.72e-08	0.00390282	2291.69	1.15799	21676.2	0.0326628	10.0197	2.29598	3.72104	0.000446355
SW124.10	2276.68	0.2947	4.3391	2.7993	21.8614	32.9135	0.0933	153.656	496.723	5.06e-06	5.66e-08	0.00362899	2275.55	1.01188	20406.9	0.0310728	9.90944	2.98281	3.66994	0.00041727
SW127.01	2406.73	0.2914	3.1786	2.6962	20.7283	34.4532	0.0927	190.674	609.349	5.16e-06	5.76e-08	0.00382847	2360.84	1.11954	20086	0.033938	10.4504	2.72344	3.66801	0.00044464
SW127.03	2343.4	0.2868	2.8525	2.7829	21.2977	35.1744	0.0886	185.97	584.631	5.1e-06	5.73e-08	0.00394172	2323.26	1.1073	19911.7	0.032515	10.1557	2.01589	3.4855	0.000445767
SW127.04	2543.87	0.2899	3.1678	2.9801	23.4957	35.8374	0.0917	180.616	616.633	5.09e-06	5.71e-08	0.00400455	2035.39	1.10804	20127.4	0.0330343	9.59614	2.37739	3.34184	0.000451084
SW127.05	1804.54	0.2867	2.8248	2.7327	21.4858	30.6632	0.0886	180.055	555.088	5.06e-06	5.72e-08	0.00375179	2523.25	1.11521	21614.2	0.0320651	9.58802	2.29055	3.3714	0.000433711
SW127.06	2879.29	0.2906	3.3608	2.8988	15.8928	35.4779	0.0931	176.223	618.511	5.17e-06	5.79e-08	0.0039311	2446.88	1.12248	19693.7	0.0330224	10.1809	2.88641	3.87975	0.000440966
SW127.07	2564.21	0.2844	1.4124	2.873	28.3695	35.9137	0.0884	194.997	609.81	5.16e-06	5.83e-08	0.00378232	2211.24	1.0138	17707.9	0.0321028	9.60852	2.17156	3.36062	0.000427719
SW127.08	3105.17	0.2838	2.195	2.956	23.15	35.1187	0.0888	182.184	557.942	5.09e-06	5.8e-08	0.00370183	2458.89	1.00026	19282	0.0317097	10.0893	2.47181	3.64945	0.000422168
SW127.09	3048.65	0.2906	2.4554	2.9122	22.7848	33.6518	0.0913	180.851	607.681	5.17e-06	5.79e-08	0.00382217	2406.23	1.08104	18878	0.0317842	9.33545	2.22598	3.49236	0.000428552
SW128.01	2463.24	0.2866	3.8953	2.7217	25.119	36.8513	0.0905	199.317	604.146	5.11e-06	5.74e-08	0.00379837	1936.72	1.07973	17272.4	0.033516	10.0654	2.17114	3.53515	0.000442249
SW128.02	2658.06	0.2873	3.9524	3.0391	29.0355	36.3602	0.0889	183.509	500.603	5.08e-06	5.73e-08	0.0039239	2751.43	1.13689	21417.8	0.0335235	12.7427	2.54401	4.24982	0.000429154
SW128.03	2676.72	0.2893	3.3036	2.7682	27.8683	39.0763	0.0896	191.62	584.256	5.13e-06	5.77e-08	0.00383214	2173.64	1.04307	17842	0.0327318	9.96182	2.17482	3.41513	0.00043129
SW128.04	2929.12	0.2879	3.1535	2.9045	26.1642	36.0831	0.0892	206.299	567.877	5.1e-06	5.73e-08	0.00384493	2148.95	1.05011	17208.4	0.0329949	10.418	2.36558	3.5853	0.000439002
SW128.05	2576.17	0.2855	2.2031	2.6925	27.0221	33.4971	0.0889	188.085	683.526	5.16e-06	5.76e-08	0.00392634	2152.82	1.17378	20797.5	0.0341117	9.39815	2.21033	3.4479	0.000460504
SW128.06	3045.51	0.2859	3.6657	2.9203	29.6941	39.2035	0.0899	197.734	634.265	5.11e-06	5.71e-08	0.00389101	1948.25	1.07643	16946.4	0.0336482	10.246	2.24882	3.57579	0.000446843
SW128.07	3246.67	0.2873	4.0593	2.7792	27.1926	36.8012	0.0897	186.955	550.275	5.09e-06	5.74e-08	0.00390766	2447.27	1.10276	19576.2	0.033177	11.525	2.75001	3.99051	0.000439246
SW128.08	2446.3	0.2837	2.3616	2.7739	23.6926	35.1277	0.0876	202.033	543.941	5.06e-06	5.75e-08	0.00370913	2066.17	0.975671	16712.9	0.0314292	9.07984	2.2212	3.52983	0.000418055
SW128.10	2809.49	0.2862	3.5377	2.7478	25.1205	36.7763	0.0893	178.703	568.011	5.08e-06	5.67e-08	0.00392603	2162.57	1.18191	19988.7	0.0337259	10.6391	2.28142	3.63241	0.000456036
SW129.01	1955.62	0.2924	5.0375	2.6927	21.4863	36.8419	0.091	191.195	570.403	5.09e-06	5.74e-08	0.00374388	2122.64	1.00607	18211.8	0.0327373	10.7762	2.72028	4.05601	0.0004238
SW129.02	2017.84	0.2927	2.7328	2.7748	22.2331	34.9131	0.0925	180.016	595.038	5.08e-06	5.65e-08	0.00383555	1941.04	1.13097	19556.7	0.0333226	10.177	2.21747	3.88781	0.000445469
SW129.03	2037.54	0.2924	5.2026	2.7777	28.2038	39.1597	0.0914	189.03	632.652	5.12e-06	5.76e-08	0.00390092	2063.91	1.12008	19579.3	0.033756	10.833	2.56374	3.89912	0.00044222
SW129.04	2264.12	0.2922	3.5826	2.7598	18.9774	32.0069	0.0918	190.873	584.411	5.06e-06	5.7e-08	0.0036625	1765.1	1.04372	17231.6	0.0328757	9.04902	2.32285	3.37197	0.0004405
SW129.05	2530.42	0.2932	4.2919	2.854	23.5146	36.8756	0.0917	179.794	606.591	5.12e-06	5.74e-08	0.0039834	2078.81	1.17269	19713.7	0.0328848	10.2255	2.30604	3.70589	0.000448941
SW129.06	2472.41	0.2931	4.9686	2.8057	28.7041	38.6541	0.092	191.894	587.22	5.08e-06	5.73e-08	0.00395474	2030.52	1.07543	18305.2	0.0331437	10.2409	2.33764	3.63626	0.000437482
SW129.07	2095.83	0.2933	5.2911	2.7645	19.7642	34.5531	0.0928	184.569	678.473	5.14e-06	5.77e-08	0.00394179	1908.84	1.08346	17677.3	0.0330706	9.22211	2.26645	3.26959	0.000453137
SW129.08	1638.26	0.2986	3.4886	2.6096	20.9212	33.9419	0.0943	196.483	699.467	5.14e-06	5.76e-08	0.00375649	1500.49	1.04084	16039.8	0.0331421	8.46282	2.50365	3.32438	0.000448856
SW129.09	2825.54	0.2922	3.4668	2.8639	22.046	37.8207	0.0917	179.558	635.563	5.11e-06	5.69e-08	0.0039493	1994.69	1.12314	19065	0.0333086	10.1751	2.51404	3.7755	0.000451979
SW129.10	3293.2	0.2926	3.9159	2.7413	22.7874	40.4813	0.0925	186.58	676.841	5.11e-06	5.79e-08	0.00374444	1722.63	1.04093	17279.1	0.0325335	8.60302	2.4861	3.41609	0.000434458
SW781.03	3503.3	0.2831	6.2031	2.9416	19.7298	35.6018	0.0871	143.914	540.23	5.06e-06	5.7e-08	0.00424229	2799.73	1.21596	24097.4	0.032218	12.0602	1.98239	4.29027	0.000431041
SW781.05	2670.52	0.2835	4.415	2.8948	19.9581	35.5158	0.0887	147.94	554.057	5.08e-06	5.74e-08	0.00449903	3023.25	1.25794	25837.2	0.0322889	11.8951	2.11473	4.08899	0.00044324
SW781.06	3108.93	0.293	4.3495	2.8395	11.8047	38.6386	0.0942	175.274	604.392	5.12e-06	5.72e-08	0.0042227	2441.46	1.09091	19465.6	0.0318916	11.2	2.08727	4.00663	0.000433769
SW781.07	3301.69	0.2879	6.1884	2.8934	18.978	35.3614	0.0897	171.323	637.895	5.09e-06	5.73e-08	0.00423427	2252.21	1.21492	21262.9	0.0331811	10.2579	1.83746	3.714	0.000456812
SW781.08	3040.18	0.2871	5.153	2.8878	21.6719	35.8078	0.0895	169.228	634.168	5.09e-06	5.72e-08	0.00436238	2496.57	1.21492	22893.4	0.0333708	11.5895	2.10333	4.02604	0.000461838
SW782.01	2543.38	0.2928	6.1463	2.8351	22.0484	36.3159	0.0905	170.379	647.39	5.15e-06	5.76e-08	0.00430296	2594.49	1.25348	23879.6	0.0346942	11.5735	2.13944	3.92092	0.000458753
SW782.02	2931.49	0.2962	5.6573	2.9834	18.978	37.0986	0.0938	172.644	560.464	5.1e-06	5.73e-08	0.00396018	2553.44	1.09039	21065.5	0.0321904	11.0556	2.69721	4.04789	0.000430173
SW782.03	2242.93	0.2941	4.2602	2.8992	16.9481	32.3712	0.0935	183.554	577.592	5.07e-06	5.77e-08	0.0039652	2656.61	1.09763	22010.5	0.0327176	11.178	2.53519	3.97722	0.000440293
SW782.06	2811.21	0.2901	5.7	3.0595	20.1564	37.2708	0.0917	183.2	578.852	5.11e-06	5.78e-08	0.00393253	2345.87	1.05191	18761.3	0.032319	10.7843	2.47083	3.91186	0.000424789
SW782.07	2086.4	0.2972	6.3938	2.8548	17.5975	33.0015	0.0951	200.587	546.016	5.05e-06	5.67e-08	0.00376599	2059.71	1.01732	17114	0.0326054	10.3331	2.72129	3.70067	0.00042927
SW782.08	2244.76	0.2952	5.6314	2.8563	22.2331	31.3849	0.0949	177.13	636.748	5.13e-06	5.76e-08	0.00412776	2350.72	1.16743	21086.4	0.0329005	10.791	2.29251	3.80707	0.000451601
SW782.09	2634.23	0.2918	3.4359	3.0224	21.6721	34.9884	0.0941	165.726	617.018	5.11e-06	5.76e-08	0.00403826	2452.08	1.1531	21730.7	0.0320411	9.84591	1.93997	3.58691	0.00044142
High-Tide.01	3245.19	0.2856	6.6111	3.181	22.6012	38.7179	0.0891	161.916	497.972	5.04e-06	5.66e-08	0.00425884	2919.92	1.21078	25464.1	0.0335238	13.247	2.17499	4.53915	0.000435613
High-Tide.02	3206.67	0.2821	6.1185	3.2589	20.9188	39.019	0.0875	160.05	525.501	5.04e-06	5.68e-08	0.00418486	2709.15	1.21492	24400.3	0.033642	12.529	1.98772	4.38083	0.000435539
High-Tide.03	3064.23	0.283	6.6616	3.0272	29.3652	39.6636	0.0873	165.471	498.425	5.06e-06	5.74e-08	0.00418277	2729.2	1.13858	24236.6	0.0332721	12.8454	2.49563	4.58992	0.00042123
High-Tide.04	3483.15	0.2835	7.1756	2.9297	22.4173	40.168	0.0868	153.16	484.965	5.07e-06	5.73e-08	0.00411918	2996.7	1.19729	24871.2	0.0333018	13.0004	1.9182	4.51599	0.000421918
High-Tide.05	2982.9	0.285	6.9449	3.1927	26.5588	34.6417	0.0891	156.598	577.322	5.08e-06	5.7e-08	0.00415321	2616.24	1.29824	25140.9	0.0334319	11.2321	1.91312	4.04096	0.000450783
High-Tide.06	3027	0.2864	6.2458	3.0586	30.1829	40.4856	0.0888	163.491	501.541	5e-06	5.65e-08	0.00422351	2826.76	1.14356	23814.4	0.0330144	12.9738	2.26073	4.39532	0.00043199
High-Tide.07	2230.97	0.2936	5.5541	2.7494	25.47	33.5501	0.0929	171.002	627.086	5.13e-06	5.77e-08	0.00406362	2430.51	1.22316	23024	0.0346134	11.4588	2.1937	3.99821	0.000449773
High-Tide.09	2956.36	0.28	6.0333	3.0448	28.7022	39.8453	0.0861	156.21	505.462	5.09e-06	5.71e-08	0.00431873	3065.55	1.23717	25368.3	0.0332492	13.1392	2.09577	4.42373	0.000437434
High-Tide.10	2874.84	0.2844	6.5672	3.1973	21.8601	38.3451	0.0897	168.809	502.9	5.04e-06	5.68e-08	0.00423938	2617.98	1.1647	20648.1	0.0326298	12.6915	2.44789	4.35097	0.000438468
Timber.01	2606.25	0.2832	6.651	3.0951	24.2312	41.1509	0.0872	148.81	535.525	5.09e-06	5.72e-08	0.00422463	2806.59	1.24178	25135.3	0.0339642	12.5342	1.81248	4.23915	0.000441062
Timber.02	2396.94	0.2797	5.9177	3.1864	31.3118	43.6329	0.0858	151.141	514.99	5.09e-06	5.75e-08	0.00398237	2586.97	1.15975	23647.3	0.032859	11.5869	1.8242	4.23052	0.000418177
Timber.03	2074.61	0.2814	6.6492	3.1828	30.6689	41.3464	0.0864	158.566	558.629	5.16e-06	5.76e-08	0.00433029	2520.53	1.233	23811.2	0.0334331	11.7803	1.50949	3.99924	0.000434611
Timber.04	2180.49	0.2783	6.0625	3.132	28.2038	44.2611	0.085	162.124	576.215	5.11e-06	5.75e-08	0.00405616	2350.65	1.21014	22648	0.0341694	11.5816	1.76959	3.9625	0.000436713
Timber.06	2755.39	0.2782	6.0055	3.3673	30.3457	44.0742	0.086	157.893	531.857	5.07e-06	5.7e-08	0.00407558	2490.85	1.15869	21618.6	0.0333932	11.6572	1.69812	4.02178	0.000434428
Timber.07	2528.45	0.2797	6.1974	3.3366	25.9911	38.8611	0.0869	166.157	588.829	5.11e-06	5.74e-08	0.00416324	2558.68	1.24547	23103.1	0.0348258	11.7306	1.7585	3.92635	0.000447482
SW38.02	3132.44	0.2879	2.2787	2.8067	22.8937	34.9936	0.091	207.062	575.723	5.09e-06	5.8e-08	0.0036216	1980.51	0.950915	16154.7	0.0315537	8.80747	2.55499	3.33622	0.000411241
SW38.03	2566.97	0.2889	2.6909	2.7558	19.9581	31.3717	0.0912	189.87	527.416	5.07e-06	5.72e-08	0.00375458	2493.92	1.06519	17492.6	0.0314569	8.88106	2.37486	3.31151	0.000431096
SW38.05	2932.72	0.2871	4.7641	2.9197	20.9192	34.9368	0.09	208.916	561.457	5.06e-06	5.73e-08	0.00375907	2051.06	1.03275	17125.1	0.0327717	10.4355	2.68615	3.81726	0.000433279
SW38.08	2665.24	0.2882	2.2475	2.7642	24.2307	33.7246	0.0916	188.773	634.243	5.17e-06	5.78e-08	0.00396348	2239.67	1.11306	20032.6	0.0331657	8.84139	2.14548	3.29877	0.00043941
SW786.01	2789.24	0.2936	2.3019	2.8439	22.161	33.7003	0.0931	170.46	683.105	5.13e-06	5.73e-08	0.00400261	2108.82	1.18093	22029.8	0.0328632	9.44143	2.01562	3.65662	0.000466029
SW786.02	1869.68	0.2941	4.2877	2.7171	17.1553	31.0656	0.0923	158.798	625.546	5.12e-06	5.69e-08	0.00408846	2490.74	1.22673	24113.5	0.0334031	11.3799	2.40276	4.03245	0.000455938
SW786.03	2490.22	0.294	4.775	2.8148	26.3374	36.3915	0.0911	172.75	581.956	5.1e-06	5.68e-08	0.00375961	2112.38	1.18105	21615.8	0.0336908	10.7706	1.79327	4.04133	0.000446871
SW786.04	2659.22	0.2977	5.7538	2.8201	22.2336	37.7094	0.0942	173.393	644.971	5.13e-06	5.74e-08	0.00408378	2462.7	1.2157	23652.6	0.0340748	11.3894	2.37816	4.01785	0.000460204
SW786.06	2399.2	0.2968	5.7202	2.8851	22.4179	38.9725	0.0934	170.03	629.888	5.07e-06	5.7e-08	0.0039267	2398.54	1.20399	23908.3	0.0354116	11.3801	2.28979	3.99281	0.000451565
SW786.07	2655.03	0.2954	3.7559	2.9075	19.9591	38.0947	0.0929	175.685	626.239	5.13e-06	5.73e-08	0.00397874	2202.42	1.21831	22262	0.0345967	11.1176	1.97151	3.92807	0.000452838
SW786.09	2058.76	0.2962	3.8911	2.8418	20.917	36.9282	0.0941	182.545	627.413	5.07e-06	5.66e-08	0.00381646	2102.99	1.17065	21887.1	0.0345315	10.7354	2.33748	3.88521	0.000454774
SW787.01	2346.78	0.2841	3.942	2.6453	17.5692	33.0591	0.0891	174.948	536.997	5.04e-06	5.74e-08	0.00409585	2883.64	1.04728	22063.1	0.0314804	12.3161	2.85485	4.33615	0.000425495
SW787.02	2376.92	0.2822	4.9761	2.6976	17.1556	33.5032	0.0902	169.954	543.341	5.03e-06	5.7e-08	0.00408011	2690.17	1.21259	25181.4	0.0328514	11.6054	2.384	4.18416	0.00044401
SW787.03	2459.78	0.2825	5.4884	2.8143	11.0654	32.1432	0.0882	162.742	585.136	5.07e-06	5.69e-08	0.00417944	2702.64	1.22939	24946.5	0.0325506	11.2696	2.24544	4.01002	0.000453763
SW787.04	2258.94	0.2831	4.2659	2.7037	15.0274	31.2102	0.0896	154.887	536.082	5.06e-06	5.71e-08	0.00395533	2776.13	1.15032	23832.3	0.0320254	11.316	2.56897	4.07457	0.000435543
SW787.05	2552.76	0.2809	5.5655	2.8568	15.8925	34.0096	0.0906	175.006	522.07	5.07e-06	5.7e-08	0.00415912	2707.58	1.12446	21678.1	0.0315806	11.6417	2.18707	4.09241	0.00043077
SW787.06	1868.21	0.2839	5.2755	2.6353	11.0651	29.1462	0.0906	172.348	607.244	5.02e-06	5.66e-08	0.00409973	2254.15	1.24739	23539	0.032924	10.0275	1.78769	3.63423	0.000462377
SW787.07	2526.43	0.2822	4.9407	2.6873	20.729	32.801	0.087	172.686	509.34	5.06e-06	5.7e-08	0.00410056	3042.51	1.12511	22967.9	0.0322679	12.5838	3.01475	4.39488	0.000428536
SW787.08	2011.04	0.2801	5.7967	2.676	17.9746	30.7414	0.0887	157.276	611.09	5.07e-06	5.75e-08	0.00416203	2926.67	1.2578	25026.5	0.0316823	10.7444	2.17953	3.84609	0.000450879
SW787.09	2219.43	0.2824	4.8935	2.773	23.3309	33.1676	0.088	167.595	607.714	5.12e-06	5.78e-08	0.00425727	2704.16	1.20552	23563.6	0.0326129	11.682	2.34421	4.01911	0.000448531
SW787.10	2509.91	0.2845	5.5204	2.6163	15.028	32.4482	0.09	188.083	555.425	5e-06	5.69e-08	0.0040497	2609.89	1.07793	21975.8	0.0322777	11.506	2.88035	4.04861	0.000436747
SW788.01	3083.76	0.2899	5.3857	3.0137	18.3991	32.1139	0.0917	178.954	606.337	5.09e-06	5.71e-08	0.00445447	2533.22	1.2896	23739.4	0.0329024	10.7757	1.69678	3.76596	0.000463677
SW788.02	1473.79	0.2867	4.2208	2.6693	22.2328	32.329	0.0891	193.896	626.341	5.06e-06	5.7e-08	0.0043193	2328.9	1.16648	21391.5	0.0328387	10.4744	1.74369	3.78931	0.000456718
SW788.03	2984.7	0.2895	5.1984	2.8277	21.1087	32.5796	0.0894	169.887	605.115	5.07e-06	5.69e-08	0.00425255	2561.83	1.29704	23948.9	0.0326026	10.6744	1.86474	3.84067	0.000461185
SW788.04	3205.33	0.2867	4.8187	2.9612	15.8923	33.5763	0.0898	185.76	597.387	5.03e-06	5.66e-08	0.00419988	2194.39	1.19016	19720.2	0.0324434	9.98959	1.87271	3.59656	0.000460544
SW788.05	2802.8	0.2902	5.0814	2.9425	18.579	34.9321	0.093	177.34	633.332	5.13e-06	5.72e-08	0.00434686	2639.18	1.2407	22146.3	0.0332942	11.0995	2.15396	3.82255	0.000459477
SW788.06	2338.98	0.2913	6.1108	3.0727	14.1395	29.9117	0.0911	153.589	585.405	5.06e-06	5.68e-08	0.00425852	2554.24	1.29869	24527.6	0.0317367	10.1283	1.9547	3.74838	0.000455681
SW788.07	2713.98	0.2915	5.1675	2.8348	16.1991	34.1041	0.0932	188.285	541.078	5.06e-06	5.7e-08	0.00400666	2201.3	1.13926	20369	0.0331343	11.0053	2.26715	3.82342	0.000441153
SW788.08	2337.57	0.2879	6.1718	2.9568	15.0286	33.9686	0.0903	164.748	652.495	5.11e-06	5.71e-08	0.00440412	2322.07	1.32712	23411	0.0332188	10.8885	1.26181	3.72912	0.000470487
SW788.09	2025.59	0.2891	5.4071	2.8598	13.803	29.5924	0.0889	166.304	587.689	5.1e-06	5.72e-08	0.00411046	2235.99	1.18719	21223.7	0.0331862	11.2304	2.13494	3.94129	0.000452545
SW788.10	2874.16	0.2915	4.4682	2.9064	18.179	35.1865	0.0925	185.11	633.524	5.07e-06	5.7e-08	0.00432166	2419.28	1.19203	22820.8	0.033328	10.8293	2.19332	3.85977	0.000455468
SW789.01	3250.47	0.2792	6.1141	3.1529	28.3734	43.3434	0.0859	150.618	557.884	5.09e-06	5.77e-08	0.00415479	2569.34	1.16517	23806.9	0.0329739	11.4908	1.84184	4.11907	0.000430058
SW789.06	3296.59	0.2808	6.2529	3.1599	20.5376	38.6465	0.0881	158.396	591.898	5.07e-06	5.76e-08	0.00417047	2200.84	1.26698	25504.3	0.033844	10.2476	1.75936	3.70379	0.00044941
SW789.07	3782.41	0.2763	6.2294	3.1486	19.1763	39.7317	0.0868	164.714	578.618	5.13e-06	5.8e-08	0.00430086	2455.32	1.17995	21849.2	0.032374	11.1365	1.40242	3.77041	0.000436324
SW789.08	3117.73	0.2779	6.3066	3.2571	24.2328	35.8384	0.0851	164.407	552.317	5.1e-06	5.75e-08	0.00435032	2447.46	1.21844	23828.2	0.0322445	11.2819	1.62595	3.75605	0.00044041
SW789.09	3916.62	0.2767	5.617	3.2899	22.7879	40.8439	0.0853	149.667	580.42	5.1e-06	5.78e-08	0.00443576	2617.01	1.3017	25429.7	0.0331413	11.5902	1.53475	3.93267	0.000453291
SW790.01	2120.3	0.3003	5.0029	2.85	29.5093	36.0112	0.0846	151.178	567.917	5.1e-06	5.77e-08	0.00419162	2876.43	1.27572	27739.1	0.0347847	12.5253	2.21076	4.39295	0.000437846
SW790.02	2309.75	0.2831	5.8261	3.0237	23.6933	36.7961	0.0831	143.701	516.446	5.04e-06	5.67e-08	0.00427281	2747.36	1.37795	27839.2	0.0358941	12.6073	1.31461	4.42448	0.000452343
SW790.03	2344.51	0.2771	7.2947	2.993	20.1527	35.5774	0.081	140.073	530.316	5.11e-06	5.7e-08	0.00419893	2731.92	1.32086	26788.9	0.0345228	12.5885	0.970022	4.35925	0.000446402
SW790.04	3261	0.2803	6.3014	3.1378	27.193	38.299	0.0828	153.896	537.268	5.06e-06	5.68e-08	0.00414311	2306.39	1.30639	25745.7	0.0351775	11.8876	1.15374	4.3343	0.000444956
SW790.07	2558.58	0.2796	6.2127	3.0362	28.3713	42.8781	0.0837	146.686	434.955	5.07e-06	5.71e-08	0.0041446	2917.16	1.21401	24192.6	0.0328784	13.0053	1.86745	4.55752	0.000424173
SW793.02	2406.69	0.287	5.5092	3.0173	20.533	33.1176	0.0887	166.626	638.097	5.07e-06	5.7e-08	0.00412427	2260.47	1.22647	22032.6	0.0327156	9.47678	1.77406	3.52266	0.000461487
SW793.03	2760.08	0.2884	6.2588	2.9553	19.9609	36.7773	0.0895	164.506	577.342	5.09e-06	5.71e-08	0.00428629	2504.4	1.16958	22335.6	0.0320266	11.4738	1.98317	4.08875	0.00043975
SW793.06	2985.3	0.2831	4.9646	3.1711	14.3635	34.1374	0.089	148.903	536.383	5.01e-06	5.62e-08	0.00449022	2826.95	1.29554	25928.1	0.031892	11.4854	2.24578	4.0813	0.000458038
SW793.09	2803.14	0.2874	6.898	3.0503	17.6459	35.4697	0.0894	163.396	528.365	5.04e-06	5.66e-08	0.00410002	2394.56	1.1929	22951	0.0326631	11.1308	2.05726	4.07995	0.000443822
SW793.10	2950.47	0.2884	6.5064	2.9114	12.5234	32.1381	0.0898	149.296	661.5	5.12e-06	5.75e-08	0.00428312	2499.15	1.36126	25315	0.0329284	9.19613	1.65529	3.53124	0.000458446
SW795.01	2990.35	0.2895	3.4749	3.06	26.1641	35.0749	0.0904	167.175	581.418	5.06e-06	5.63e-08	0.00408244	2164.39	1.18967	20984	0.0323964	10.2859	1.53109	3.8264	0.000447759
SW795.02	2419.28	0.2882	3.8403	3.0693	22.9687	35.5814	0.0903	183.314	587.211	5.02e-06	5.66e-08	0.00410132	2006.31	1.16328	20529.4	0.0332958	10.1079	1.50114	3.75146	0.000449218
SW795.04	2854.62	0.2903	5.9939	2.9058	18.1783	34.2558	0.0933	180.245	682.483	5.11e-06	5.73e-08	0.00422337	2060.52	1.22067	21494.6	0.0340299	9.81478	1.77375	3.58879	0.00046326
SW795.06	3590	0.2898	4.7351	2.9751	18.7793	35.2389	0.0894	183.787	594.016	5.02e-06	5.64e-08	0.00433254	2269.78	1.22528	22685.4	0.0334925	10.6831	1.84482	3.88169	0.000463274
SW795.07	2722.65	0.2907	4.6367	2.8057	20.5375	33.2212	0.093	158.62	581.99	5.11e-06	5.74e-08	0.00437578	3024.7	1.13622	23868.6	0.0319974	11.6847	2.71503	4.16105	0.00043444
SW795.08	3275.32	0.2895	5.156	2.9317	31.9493	36.2619	0.092	157.475	610.67	5.09e-06	5.68e-08	0.00420393	2275.23	1.29197	22891.1	0.0331332	10.6776	1.32738	3.86774	0.000459749
SW795.09	2783.61	0.2919	4.2316	2.7054	19.1764	36.0697	0.0935	170.151	526.599	5.06e-06	5.7e-08	0.00419944	2793.56	1.09982	21868.7	0.0317574	12.0847	2.52649	4.2458	0.000424916
SW795.10	2973.37	0.2894	5.1763	2.9762	17.5669	35.5282	0.0912	168.595	647.919	5.07e-06	5.73e-08	0.00419948	2205.52	1.17874	21697.8	0.0330288	9.50032	2.03528	3.48544	0.00045723
SW796.01	2393.06	0.2923	2.9982	2.8087	22.4183	34.6756	0.0947	172.571	734.543	5.13e-06	5.7e-08	0.0041871	1816.81	1.34226	22333.9	0.0352369	8.82295	1.60148	3.40041	0.000477513
SW796.02	2427.09	0.2933	4.4671	2.6656	16.2339	35.0168	0.0939	164.977	648.054	5.06e-06	5.69e-08	0.0042714	2501.82	1.31884	25205.2	0.0342249	10.7911	1.81356	3.81005	0.000468423
SW796.03	2417.79	0.2935	6.3033	2.6763	15.025	33.1239	0.096	176.662	581.468	5.03e-06	5.71e-08	0.00411741	2305.11	1.20171	23662.4	0.033814	10.5547	2.3528	3.83404	0.000452954
SW796.04	2872.48	0.2932	4.9428	2.869	17.1541	36.2484	0.0965	178.893	619.507	5.06e-06	5.72e-08	0.00405291	2322.23	1.12908	21012.7	0.0330132	10.6024	1.99314	3.81728	0.000440884
SW796.05	2653.09	0.2938	5.0666	2.732	14.3647	34.2967	0.0955	177.002	685.347	5.1e-06	5.69e-08	0.00442152	2078.72	1.31574	23550.3	0.0335504	9.52209	1.62167	3.57439	0.000475974
SW796.06	2000.79	0.2941	6.6399	2.6887	18.7795	31.7101	0.0945	184.88	708.873	5.08e-06	5.72e-08	0.00437367	2018.24	1.25752	21848.7	0.0335373	9.16777	1.74897	3.45054	0.000480295
SW796.07	2373.32	0.2921	5.2856	2.6036	14.8074	32.6367	0.0949	184.498	633.435	5.06e-06	5.69e-08	0.00432364	2154.06	1.2763	22832.1	0.0340498	9.97687	1.79142	3.63136	0.00046934
SW796.08	2469.47	0.2903	5.5772	2.6392	14.3637	31.4462	0.0918	171.879	603.904	5.08e-06	5.75e-08	0.00429913	2362.79	1.18682	22720.3	0.0331487	10.6532	2.26465	3.90605	0.000449672
SW796.10	2681.82	0.2922	6.1447	2.9089	16.3184	32.4975	0.0933	191.135	497.399	4.97e-06	5.67e-08	0.00403404	2365.43	0.97206	18808	0.0305349	10.5416	2.71668	3.85773	0.000412837
SW797.01	1957.54	0.2955	4.6292	2.7565	20.9187	33.5896	0.0946	181.843	567.255	5.03e-06	5.66e-08	0.00430251	2628.6	1.20348	22842.6	0.0332361	11.839	2.25622	4.0616	0.000455915
SW797.02	2679.99	0.2941	5.3784	2.9236	22.4975	33.1456	0.0939	170.485	620.569	5.07e-06	5.67e-08	0.00419414	2115.74	1.2623	22685.3	0.0337637	10.3271	1.53504	3.82755	0.000463304
SW797.03	1934.13	0.2936	5.0399	2.6824	16.0342	35.0275	0.0942	175.321	590.302	5.08e-06	5.67e-08	0.00426278	2367.75	1.20988	22317	0.0336327	11.7504	1.65947	3.99423	0.000457232
SW797.04	2271.36	0.292	4.9654	2.8027	23.8734	34.9482	0.0932	196.731	607.278	5.04e-06	5.67e-08	0.0043015	2276.38	1.17583	20156.3	0.033918	11.1805	2.00277	3.85629	0.000458546
SW797.05	1855.29	0.2945	4.8462	2.7444	19.8413	35.1693	0.0939	187.317	612.036	5.06e-06	5.7e-08	0.00417469	2181.13	1.12008	19418.1	0.0329866	10.6521	2.14081	3.83742	0.000446916
SW797.06	2067.32	0.2923	5.0025	2.7568	16.7395	33.7016	0.0934	183.306	585.303	5.06e-06	5.7e-08	0.00420495	2434.19	1.18338	21573.5	0.032689	10.8144	2.14718	3.9946	0.000451542
SW797.09	1757.59	0.2961	5.841	2.7391	16.9475	34.5107	0.0959	181.698	630.745	5.06e-06	5.63e-08	0.00414855	1882.84	1.22422	19433.3	0.0333654	10.0518	1.60845	3.74031	0.000465401
SW797.10	1907.02	0.2918	5.4872	2.8747	15.6786	26.434	0.0911	160.062	596.113	5.06e-06	5.62e-08	0.00432815	2724.47	1.32602	23925.5	0.0322903	10.8885	2.26911	3.95593	0.00046952
SW798.01	2410.03	0.2903	3.3439	2.6303	14.3637	31.8848	0.0918	166.134	583.618	5.04e-06	5.62e-08	0.00418264	2284.61	1.37098	23448.4	0.0332673	10.3535	1.56259	3.84972	0.000471814
SW798.05	2006.63	0.2917	4.7949	2.6944	17.2677	28.8214	0.0936	170.865	532.639	5.01e-06	5.61e-08	0.00419021	2500.77	1.20629	21625.6	0.0326601	11.2656	2.14017	4.06059	0.000452693
SW798.06	2256.25	0.2925	5.3345	2.6651	16.7395	30.4178	0.0933	156.83	542.62	5.04e-06	5.67e-08	0.00438051	3002.36	1.24739	25650.8	0.0325102	12.1098	2.66613	4.34541	0.000453319
SW798.09	2928.61	0.2928	3.4778	2.8517	15.279	35.4956	0.0934	170.598	553.875	5.01e-06	5.63e-08	0.00400709	2070.51	1.29689	23007.4	0.0331346	9.81725	1.50794	3.71822	0.000464066
SW40.01	2399.8	0.2922	5.5733	2.9117	25.9917	35.4319	0.0918	191.139	518.162	5.05e-06	5.72e-08	0.00388846	2339.04	1.04935	19620.1	0.0329998	12.2628	2.62602	4.29087	0.000430477
SW798.10	2890.97	0.2931	4.0633	2.8305	17.7714	33.9815	0.0923	184.152	621.49	5.05e-06	5.66e-08	0.00433334	2229.74	1.31482	22815.9	0.0337445	10.3525	1.62083	3.66872	0.000476268
SW40.02	2420.74	0.2909	4.3568	2.8479	18.3788	33.5915	0.0909	180.844	508.834	5.06e-06	5.71e-08	0.00397577	2686.72	1.05276	20412.1	0.0329629	12.8099	2.98682	4.41807	0.000431011
SW40.03	3124.97	0.2903	4.3952	2.8117	20.6842	39.4942	0.0907	174.914	575.343	5.05e-06	5.68e-08	0.00388579	1887.78	1.15519	20160	0.0334607	10.6959	1.91412	3.92013	0.000451529
SW40.05	3321.01	0.2901	6.3617	2.8219	22.9691	38.2147	0.0914	186.522	558.772	5.05e-06	5.7e-08	0.0039417	2414.15	1.09029	20611.9	0.0329185	11.8938	2.94766	4.25158	0.000433864
SW40.07	2574.52	0.2912	3.3976	2.6233	22.2329	35.461	0.0921	179.188	576.003	5.07e-06	5.71e-08	0.00388151	2111.32	1.05553	18951.2	0.0318605	10.2028	2.28901	3.77245	0.000432404
SW40.08	2265.98	0.288	3.664	2.8635	19.9609	35.8768	0.0913	179.276	511.975	5.01e-06	5.65e-08	0.0038393	2063.73	1.03724	18136.7	0.0320017	10.8638	2.44986	3.85191	0.000438539
SW40.09	2368.65	0.2912	5.2438	2.7822	27.0236	36.4224	0.09	172.317	554.776	5.06e-06	5.73e-08	0.0040077	2466.03	1.15705	20394.8	0.0333245	11.5703	2.78703	4.19869	0.000445905
SW40.10	2700.01	0.29	3.3238	3.1215	21.2992	35.6091	0.092	173.601	643.202	5.1e-06	5.75e-08	0.00428369	2380.39	1.17257	23230.1	0.03341	10.8344	2.67173	3.96146	0.00045253
SW799.02	2468.98	0.2928	4.9941	2.7559	17.1556	28.68	0.0918	169.176	572.832	5.06e-06	5.6e-08	0.00425528	2666.2	1.26556	22744.1	0.0330567	11.5845	2.2174	4.03919	0.000465375
SW799.03	2522.19	0.2937	5.2894	2.8818	15.4264	30.3389	0.093	161.802	537.761	5.03e-06	5.61e-08	0.00413428	2276.46	1.29182	23314.4	0.0328553	10.5818	1.53797	3.93945	0.000452031
SW799.05	2805.06	0.2894	6.0646	2.8723	17.77	32.9672	0.0921	161.165	593.806	5.03e-06	5.62e-08	0.00444806	2565.69	1.40196	25850	0.0337222	11.8204	2.03894	4.30169	0.000474672
SW799.07	2638.88	0.2931	4.7837	2.9594	23.5015	32.4337	0.0943	169.958	573.288	5.04e-06	5.63e-08	0.0042748	2628.96	1.3494	24882.8	0.0332116	11.0082	2.24155	3.97521	0.000469732
SW799.09	2150.37	0.2951	6.0417	2.5554	14.5863	28.7776	0.0947	154.194	551.272	5.04e-06	5.57e-08	0.00404069	2449.47	1.34291	22973.7	0.0316216	9.72678	1.70945	3.70311	0.000462452
SW799.10	2597.47	0.2909	3.802	2.7744	19.7637	33.0158	0.0931	165.599	546.482	5e-06	5.64e-08	0.0041129	2491.29	1.27341	23868	0.0324139	10.2915	2.32781	3.84911	0.000456655
SW802.04	2390.17	0.2905	5.0573	2.8629	20.9178	33.5639	0.0915	189.702	481.561	4.97e-06	5.67e-08	0.00413645	2753.24	1.07394	21936.3	0.0321746	12.1001	2.70173	4.15542	0.000432129
SW802.05	2005.67	0.2941	5.2864	2.5058	14.8089	30.462	0.0944	187.677	611.244	5.06e-06	5.68e-08	0.00409939	2390.36	1.21518	20608.7	0.0330912	10.0467	2.58676	3.85782	0.000460548
SW802.06	2209.59	0.2929	5.5462	2.6951	16.9475	30.1356	0.0943	184.782	573.47	5.04e-06	5.68e-08	0.00418536	2313.21	1.1691	21821.2	0.0330694	10.6611	2.02212	3.86639	0.000451911
SW803.02	2587.89	0.2915	3.3743	2.7077	21.1095	33.4006	0.0928	167.904	615.56	5.04e-06	5.72e-08	0.00409784	2406.03	1.13994	22043.7	0.0317163	9.85274	2.50102	3.71192	0.000443711
SW803.03	2653.13	0.2903	4.9213	2.9466	16.3999	31.1847	0.0929	167.226	521.381	5.04e-06	5.64e-08	0.00424142	2623.68	1.20095	22865	0.0320423	11.5288	2.18499	4.15531	0.00044237
SW803.04	2478.66	0.2909	3.6321	2.7327	18.3792	32.8664	0.0923	184.784	570.274	5.05e-06	5.73e-08	0.00383076	2354.79	1.10087	21516.8	0.0336823	11.2801	2.99504	4.07097	0.000438632
SW803.05	2418.76	0.2953	4.0841	2.7408	13.6865	29.94	0.0949	180.115	684.297	5.07e-06	5.68e-08	0.00441655	2218.69	1.32555	22765.4	0.0339354	9.5374	1.76858	3.51644	0.000487229
SW803.06	2612.55	0.2963	5.1648	2.6913	18.6876	33.0626	0.0947	180.351	623.456	5.04e-06	5.66e-08	0.00425567	2234.12	1.31822	22538	0.0335004	9.71146	1.63089	3.63346	0.000471347
SW803.07	2354.93	0.2963	5.0568	2.6876	16.3204	31.304	0.095	176.599	639.531	5.07e-06	5.66e-08	0.00437573	2322.7	1.24219	22414.6	0.0334698	10.7945	1.71679	3.84321	0.000466949
SW803.08	2328.98	0.2941	4.0808	2.7839	22.4189	32.2402	0.0934	172.594	583.865	5.1e-06	5.67e-08	0.00423326	2693.93	1.29465	23388.4	0.0326048	10.7468	2.23363	3.93704	0.000458226
SW803.09	2303.93	0.294	4.325	2.7094	21.2966	32.249	0.093	168.872	543.14	5.04e-06	5.6e-08	0.00430264	2704.95	1.31343	23700.1	0.0326781	11.1631	2.18724	4.08215	0.000463319
SW803.10	3109.4	0.2907	4.3753	2.8713	18.7793	34.6433	0.0918	189.768	568.098	5.03e-06	5.67e-08	0.00406554	2066.57	1.12008	19602.5	0.0326313	10.5066	2.03783	3.81001	0.00044706
SW805.01	2663.49	0.2931	1.4644	2.7132	17.9755	29.8801	0.0934	189.823	520.954	4.99e-06	5.6e-08	0.00423485	2631.65	1.13409	21541.9	0.0317826	11.4619	2.28852	4.11055	0.000450391
SW805.02	2184.29	0.2965	4.1721	2.7153	16.1068	33.0644	0.0955	178.641	634.132	5.05e-06	5.65e-08	0.00401597	1912.25	1.28518	21702	0.0333909	9.17418	1.66181	3.46683	0.00047038
SW805.03	2152.81	0.2947	4.2606	2.7184	15.2451	31.8591	0.0948	188.945	582.307	5.01e-06	5.58e-08	0.00415201	2098.07	1.20183	20216.4	0.0326014	10.3204	1.57505	3.645	0.000464385
SW805.04	2006.33	0.2991	4.9359	2.694	12.0464	29.1464	0.0967	186.586	632.501	5.04e-06	5.6e-08	0.00419839	2148.76	1.27341	21190.1	0.0328614	9.85538	2.00917	3.65705	0.000478191
SW805.05	2535.09	0.2945	3.7098	2.7249	18.5792	29.6438	0.0957	158.873	668.807	5.13e-06	5.72e-08	0.00423864	2279.91	1.31791	23846	0.032865	8.96594	1.84199	3.53542	0.000469947
SW805.06	2305.87	0.2955	5.0542	2.8685	19.7938	31.4428	0.0946	182.665	558.147	4.99e-06	5.59e-08	0.00417885	2132.31	1.26669	22721.3	0.0331808	10.4098	2.00331	3.8192	0.000472964
SW805.07	2179.23	0.2944	4.7331	2.6829	19.1736	30.6237	0.0942	180.059	598.996	5.03e-06	5.67e-08	0.00438057	2624.77	1.2326	24159.6	0.0335716	11.6359	2.19602	3.98175	0.000466864
SW805.08	2240.47	0.2956	4.1325	2.7173	17.7732	30.7563	0.0965	182.5	596.3	5.11e-06	5.7e-08	0.00440905	2679.64	1.25584	22783.5	0.0318898	10.4585	2.21733	3.82121	0.000458244
SW805.09	1970.3	0.2957	4.4205	2.6123	14.8083	30.9736	0.0966	174.337	569.354	5.05e-06	5.67e-08	0.00430341	2633.13	1.29078	24751.7	0.0327982	10.8202	2.08879	3.85752	0.000466353
SW806.03	1982.22	0.2943	5.133	2.4887	20.7283	30.6961	0.0913	158.084	618.34	5.1e-06	5.65e-08	0.00426285	2385.1	1.26954	22682.6	0.0321452	10.1163	1.81864	3.70883	0.000460116
SW806.04	2378.61	0.2978	3.8363	2.6643	14.5852	28.5323	0.0964	176.273	591.936	5.03e-06	5.65e-08	0.00420686	2264.61	1.26712	21305.1	0.0320095	9.58524	1.91471	3.52715	0.000470567
SW806.05	2062.45	0.2951	4.8883	2.7143	11.5595	30.6432	0.0944	170.858	612.943	5.1e-06	5.63e-08	0.00429682	2520.73	1.34533	22504.7	0.0326888	10.4383	2.08188	3.83039	0.000469895
SW806.06	2325.82	0.2938	4.4222	2.6394	19.2071	35.5888	0.0941	172.538	600.045	5.07e-06	5.65e-08	0.00417168	2153.37	1.2808	22930.7	0.0332133	10.3032	1.86787	3.87295	0.000459902
SW806.07	2376.18	0.2914	4.5233	2.6558	15.2475	29.9541	0.0933	177.435	590.421	5.02e-06	5.65e-08	0.00411776	2232.42	1.19754	22091.7	0.0323435	10.6133	2.21653	3.85022	0.00045729
SW806.08	2120.04	0.295	3.6615	2.5916	16.9491	33.2451	0.0951	185.491	520.462	4.95e-06	5.57e-08	0.00392866	1942.93	1.12074	19837.3	0.0320543	9.7954	1.68593	3.72035	0.000446121
SW806.09	2477.57	0.2932	4.05	2.7709	14.1372	31.6581	0.094	183.942	709.173	5.06e-06	5.61e-08	0.00438605	1966.88	1.24138	20551.2	0.0338766	9.8712	1.61109	3.57683	0.000490113
SW808.01	2624.7	0.2856	5.8716	2.6311	14.8075	32.8176	0.0904	155.846	520.206	5.07e-06	5.72e-08	0.00417236	2991.49	1.20374	24518.8	0.0331734	12.3767	2.8036	4.49413	0.000439745
SW808.02	2472.91	0.2889	6.0762	2.6329	20.7283	30.4808	0.0917	168.653	641.464	5.12e-06	5.74e-08	0.00421691	2681.91	1.28065	24224.9	0.033282	10.9579	2.68578	4.02642	0.000464095
SW808.03	2964.52	0.2824	5.4035	2.7142	11.3144	34.0046	0.088	169.36	686.611	5.17e-06	5.82e-08	0.00427444	2816.76	1.23555	23834.8	0.033626	11.0067	2.36365	3.87649	0.000457449
SW808.04	2766.27	0.2856	5.4381	2.7865	17.9756	35.0542	0.0893	168.358	557.153	5.09e-06	5.76e-08	0.00399227	2575.99	1.20783	23064.7	0.033524	11.5704	2.74528	4.19567	0.000440588
SW808.05	2478.3	0.2837	4.4067	2.775	25.4689	37.071	0.0876	161.238	533.34	5.07e-06	5.74e-08	0.00409665	2842.54	1.1666	24337.1	0.0327719	11.869	2.9464	4.18284	0.00043696
SW808.06	2852.84	0.2875	5.6307	2.9111	15.2449	36.7966	0.0911	159.325	618.957	5.11e-06	5.75e-08	0.0041746	2711.11	1.29644	24780.9	0.0340628	11.866	2.51407	4.16728	0.000458887
SW808.07	2621.61	0.2866	4.4584	2.7474	22.4182	32.8219	0.0892	174.73	555.59	5.06e-06	5.73e-08	0.00394569	2855.76	1.10582	21896	0.0323202	11.4784	3.15448	4.0892	0.000433184
SW808.08	2568.19	0.2847	5.1004	2.7096	19.9564	34.7015	0.0894	155.197	572.342	5.11e-06	5.79e-08	0.00439684	3211.98	1.26202	27226.6	0.0341329	12.9616	3.11585	4.45756	0.000451759
SW808.09	2555.15	0.2823	6.0176	2.823	17.1567	32.7878	0.088	169.293	685.313	5.16e-06	5.81e-08	0.00422552	3001.8	1.20298	23133.4	0.0325208	10.9484	2.40702	3.84585	0.00045983
SW808.10	2443.54	0.2877	5.2581	2.6249	18.7784	33.5187	0.092	178.305	553.218	5.08e-06	5.77e-08	0.00396125	2849.8	1.10508	21414.4	0.0320149	11.1575	2.70284	3.9588	0.000435367
SW809.01	3431.62	0.2902	5.606	3.0298	23.1515	37.7473	0.0935	157.89	571.493	5.14e-06	5.74e-08	0.00425351	2909.57	1.24206	24570.5	0.033389	12.3399	2.80874	4.34033	0.000445349
SW809.02	2942.39	0.292	5.5757	2.8857	22.9684	36.3459	0.0942	166.759	556.087	5.02e-06	5.63e-08	0.00395016	2622.03	1.29839	25522.5	0.0345292	11.5065	2.50331	4.04802	0.000465892
SW809.03	2915.47	0.2937	5.9523	2.8254	20.0515	37.14	0.095	170.626	552.569	5.1e-06	5.71e-08	0.00394382	2432.91	1.16671	21611.9	0.0328934	11.5275	2.63683	4.13272	0.000447788
SW809.04	2204.14	0.2916	4.4488	2.7241	17.9745	31.7927	0.0935	161.759	582.706	5.12e-06	5.74e-08	0.00431704	3139.61	1.28489	25884.5	0.0332988	12.1927	2.86951	4.20693	0.000458621
SW809.05	3125.47	0.2925	5.5393	2.9049	21.2978	37.8975	0.0946	167.729	563.353	5.12e-06	5.71e-08	0.004218	2711.89	1.27572	24464.5	0.0335988	11.8898	2.46172	4.22214	0.000459571
SW809.06	2590.6	0.2937	4.1231	2.9168	18.5803	34.9962	0.0949	174.217	614.914	5.07e-06	5.69e-08	0.00404696	2379.4	1.25934	22759.5	0.0330951	10.4176	2.43177	3.75834	0.000460667
SW809.07	2665.97	0.2938	4.0672	3.0391	15.6792	35.999	0.0945	174.518	589.642	5.1e-06	5.75e-08	0.00395719	2430.28	1.18264	21892.2	0.0327074	10.797	2.50589	3.92135	0.000443995
SW809.08	3058.18	0.2964	6.1338	2.9474	22.045	37.5022	0.096	174.079	672.861	5.14e-06	5.77e-08	0.00402138	2140.54	1.21427	22183.6	0.0349816	10.6673	2.18059	3.88301	0.000457137
SW809.09	2692.54	0.2946	3.3491	2.8342	17.7708	33.4496	0.0941	165.465	579.158	5.08e-06	5.72e-08	0.00403696	2875.37	1.17209	23650.8	0.0328067	11.5619	2.98273	4.12643	0.000447085
SW809.10	3225.25	0.2921	4.0501	2.9097	20.3434	32.8872	0.0946	155.583	645.347	5.1e-06	5.7e-08	0.00410109	2636.09	1.28298	25517.4	0.0333679	11.1526	2.47496	3.99389	0.000465767
Blackwell.01	2560.5	0.2884	3.9423	2.8935	20.5375	34.4724	0.0897	179.699	655.672	5.19e-06	5.8e-08	0.00393654	2147.76	1.13858	19782.1	0.0337612	9.86854	1.9906	3.43682	0.000449446
Blackwell.02	2817.39	0.2852	3.4568	2.8301	23.1515	36.833	0.0888	199.438	478.912	5.06e-06	5.73e-08	0.00376587	2653.46	1.04945	19948.8	0.0332624	12.1804	2.97301	4.25491	0.000423373
Blackwell.03	2707.24	0.2888	4.3731	2.7905	25.9909	36.5332	0.0902	185.357	560.961	5.05e-06	5.72e-08	0.00373018	1931.6	1.08824	17986.8	0.0332252	10.0839	2.42344	3.58281	0.000443838
Blackwell.04	2510.35	0.2878	3.5993	2.7464	30.0199	37.8116	0.0891	212.39	462.136	5.06e-06	5.74e-08	0.00356147	2080.81	0.965476	15535.7	0.0316929	10.5129	2.43044	3.72706	0.000411303
Blackwell.05	2651.96	0.2908	4.2135	2.741	21.4865	35.9756	0.0914	189.232	516.859	5.03e-06	5.68e-08	0.00384643	2304.23	1.14688	20406.9	0.0333731	10.593	2.47132	3.58591	0.000447309
Blackwell.06	2654.28	0.2895	3.3907	2.6784	24.4117	35.5185	0.0903	184.415	606.67	5.15e-06	5.78e-08	0.00403099	2380.98	1.12676	20092.4	0.0327709	10.4553	2.53479	3.63748	0.000448398
Blackwell.07	2581.15	0.2886	2.953	2.6208	22.418	34.3824	0.0883	193.142	544.267	5.08e-06	5.71e-08	0.00365129	2197.66	1.01838	16307.4	0.0314	9.86428	2.23346	3.58528	0.000418889
Blackwell.08	2773.46	0.2895	3.221	2.5674	17.9733	34.5917	0.0912	185.277	527.793	5.07e-06	5.74e-08	0.00368968	2168.04	1.0377	17099.1	0.0314314	8.76971	2.89243	3.47881	0.000427124
Blackwell.10	2739.61	0.2901	2.479	2.728	26.1636	37.7565	0.0929	178.176	568.18	5.09e-06	5.73e-08	0.00383826	2123.98	1.1015	19719.6	0.0329411	10.0858	2.47943	3.70651	0.000442073
SW43.02	2231.49	0.2943	4.8156	2.7122	17.9753	32.0879	0.0947	195.177	577.43	5.01e-06	5.69e-08	0.0038053	2226.05	1.02939	20062.6	0.0329546	10.9083	2.89575	3.8755	0.000438704
SW43.04	1938.74	0.2941	5.3193	2.8559	18.5801	33.4215	0.0941	189.278	642.806	5.09e-06	5.78e-08	0.0038653	2048.81	1.07028	18952.4	0.0324417	10.0471	2.24947	3.61891	0.00043695
SW43.05	2051.59	0.2948	4.0644	2.4658	21.9813	33.4206	0.0935	193.844	551.209	5.04e-06	5.71e-08	0.00372459	2045.63	1.0388	17934.5	0.0326514	10.3404	2.49813	3.7358	0.000431824
SW43.06	2336.94	0.2945	5.6627	2.7686	17.5667	31.9088	0.0951	202.176	665.001	5.05e-06	5.72e-08	0.00384389	1827.49	1.03211	16746.5	0.0326623	8.82715	2.21879	3.13937	0.000447104
SW43.07	2472.43	0.2926	5.8529	2.6968	21.8603	33.5569	0.0919	185.794	621.039	5.08e-06	5.74e-08	0.00376155	1887.92	1.05191	17169.4	0.0320199	9.16568	2.25047	3.35602	0.000433372
SW43.08	2366.49	0.297	4.7684	2.8187	27.1906	34.8458	0.0937	186.732	650.326	5.11e-06	5.77e-08	0.00372887	1795.12	1.00358	16247.7	0.0321825	8.91889	2.20792	3.37209	0.000430129
SW43.09	2414.9	0.2984	3.9083	2.6745	21.9487	34.3574	0.095	206.404	597.947	5.06e-06	5.69e-08	0.00377388	1883.92	1.04983	17077.7	0.0324052	9.41808	2.26738	3.44729	0.000442105
SW43.10	2375.61	0.2936	5.6775	2.8962	20.3471	37.7947	0.0927	190.169	562.475	5.06e-06	5.71e-08	0.004011	2336.62	1.05946	19750.3	0.0324953	11.1165	2.59579	3.8498	0.000441686
Carthage.01	2970.75	0.2799	6.4163	3.1218	18.3789	35.1791	0.0861	161.66	693.953	5.17e-06	5.8e-08	0.00444831	2499.63	1.41413	26940.4	0.0355507	11.356	1.76197	3.89337	0.000474837
Carthage.02	2870.85	0.2847	4.7836	2.9352	17.7721	35.8974	0.0881	182.712	565.407	5.08e-06	5.76e-08	0.00415333	2977.79	1.13075	23532.2	0.0333149	12.0337	2.64414	4.04861	0.000446886
Carthage.03	2281.11	0.2884	3.6397	2.8281	27.0219	38.9338	0.0918	183.634	520.367	5.08e-06	5.75e-08	0.00372978	2050.76	1.09111	19036.7	0.0330626	10.6165	2.43193	3.85716	0.000423064
Carthage.04	3095.74	0.2828	3.6465	2.9049	19.3732	36.4692	0.0865	192.475	537.52	5.03e-06	5.75e-08	0.00393483	2407.69	1.08024	21296.5	0.0334076	11.555	2.50715	3.92718	0.000439617
Carthage.05	2723.04	0.2841	4.1913	2.8036	19.9592	35.6054	0.0894	175.806	571.094	5.11e-06	5.73e-08	0.00401783	2301.97	1.14141	20643.2	0.0324952	10.4698	2.06752	3.82796	0.000441806
Carthage.06	3192.22	0.2862	4.769	3.0897	20.1528	40.3108	0.0899	180.144	632.149	5.11e-06	5.72e-08	0.00401594	2262.31	1.20323	22372.2	0.0346606	10.9125	2.40716	3.84585	0.000456122
Cave-in-Rock.01	2476.92	0.2916	4.5064	2.9388	25.4697	41.0076	0.0929	169.472	451.233	5.04e-06	5.73e-08	0.00390765	2799.81	1.08286	21957.8	0.0325465	12.5651	2.81037	4.36286	0.000414391
Cave-in-Rock.02	2511.1	0.2919	3.7121	2.9589	25.4715	39.6326	0.0946	183.241	617.245	5.13e-06	5.73e-08	0.00395322	2046.1	1.20438	21482.3	0.034452	10.0258	2.26896	3.64064	0.000453786
Cave-in-Rock.03	2764.59	0.2911	4.5498	2.9228	24.2317	39.7584	0.0929	198.125	576.04	5.12e-06	5.76e-08	0.00378917	2164.75	1.06372	18484.9	0.0334687	10.4259	2.51286	3.64702	0.000438886
Cave-in-Rock.04	2835.06	0.2941	3.4471	2.9993	23.3312	37.8624	0.0948	184.991	589.138	5.09e-06	5.71e-08	0.00399108	2134.9	1.16446	20501.9	0.0342645	10.7691	1.95985	3.73951	0.000449131
Cave-in-Rock.05	3390.24	0.2894	6.7374	3.1783	25.2941	38.4018	0.0905	178.437	560.617	5.11e-06	5.74e-08	0.00418722	2765.67	1.16553	22424	0.0337643	12.3822	2.2209	4.12186	0.000442324
Cave-in-Rock.06	3738.1	0.291	5.5396	2.9874	19.3726	38.4312	0.0908	164.751	526.8	5.09e-06	5.69e-08	0.00415262	2969.76	1.22488	24563.7	0.0332279	12.6653	2.86632	4.37276	0.000447249
Cave-in-Rock.07	2582.25	0.2893	3.1131	2.9198	27.1933	35.9467	0.0908	184.231	580.155	5.1e-06	5.73e-08	0.00393084	2361.45	1.09328	20299.1	0.0324501	10.9147	2.54332	3.80201	0.000433369
Cave-in-Rock.08	2215.77	0.2906	6.073	2.9429	26.8523	37.2761	0.0931	206.153	481.406	5.06e-06	5.71e-08	0.00380574	2303.72	0.99392	16342.4	0.0319228	11.2751	2.67602	3.88115	0.000419233
Cave-in-Rock.09	2556.35	0.2899	6.1719	3.105	22.6015	40.2483	0.0922	179.337	540.517	5.1e-06	5.75e-08	0.0041158	2774.98	1.11597	22666.4	0.0338195	12.286	3.01548	4.20818	0.000430269
Cave-in-Rock.10	3261.52	0.2886	6.8675	2.9711	33.9836	42.9311	0.0905	189.113	540.762	5.07e-06	5.73e-08	0.00403668	2443.37	1.09462	20405.6	0.0331017	11.6525	2.37561	4.01125	0.000436319
Dacotah.01	1264.26	0.3067	4.0545	2.4395	9.784	25.4377	0.0992	178.121	664.188	5.1e-06	5.73e-08	0.00378555	1851.67	1.1342	18138.6	0.0325146	8.12437	1.90038	3.03239	0.000465151
Dacotah.02	1617.48	0.3063	4.2756	2.4337	15.6805	29.5732	0.1006	192.396	602.443	5.08e-06	5.76e-08	0.00380271	2163.22	0.999321	18655.6	0.0318666	9.4393	2.39062	3.16201	0.000439103
Dacotah.03	1482.03	0.3072	3.96	2.5186	17.1567	28.996	0.101	214.091	484.005	4.98e-06	5.58e-08	0.00338961	1433.14	0.818061	13751.8	0.0321724	9.91275	3.25562	3.49639	0.000407122
Dacotah.04	1138.22	0.3055	4.4654	2.603	14.8089	28.6552	0.1	203.945	739.931	5.15e-06	5.77e-08	0.00387161	1621.77	1.05591	17670	0.0327193	7.60667	1.76883	2.84957	0.00045533
Dacotah.05	1378.91	0.3073	5.7546	2.6249	10.5608	27.3151	0.0999	211.026	532.889	4.98e-06	5.71e-08	0.00362521	1940.93	0.900922	17328.8	0.0331616	10.5037	2.62717	3.61532	0.000422339
Dacotah.06	1529.64	0.3071	3.3695	2.5321	17.3415	28.5146	0.0995	202.326	648.687	5.12e-06	5.76e-08	0.00398644	1922.14	1.11954	19604.4	0.0332391	8.70776	1.77089	3.15415	0.00045619
Dacotah.07	1769.67	0.3044	5.8452	3.0156	14.3637	31.6612	0.1	218.273	587.654	5.03e-06	5.69e-08	0.0036691	1432.36	1.00702	13837.2	0.0323764	8.62415	1.87241	3.3211	0.000442372
Dacotah.08	1196.27	0.3094	5.1064	2.3933	15.8926	28.1576	0.1	221.416	624.338	5.1e-06	5.69e-08	0.00367047	1423.99	0.973341	13032.6	0.0323618	8.2242	1.72391	2.92256	0.00044298
Kanlow.01	2359.07	0.2798	6.8731	2.9868	30.8298	44.1685	0.0831	158.013	492.558	5.04e-06	5.67e-08	0.00411841	2439.22	1.2045	22797.2	0.033706	12.0215	1.12223	4.16941	0.000437186
Kanlow.02	2499.02	0.2777	5.2378	3.031	33.3635	40.7652	0.0836	167.917	432.866	5.01e-06	5.68e-08	0.00389118	2331.64	1.05534	19730.4	0.0324272	12.1718	1.52404	4.31736	0.000409209
Kanlow.04	2667.48	0.2763	4.5966	3.0506	32.1093	43.7755	0.0836	158.132	502.952	5.05e-06	5.71e-08	0.00410623	2369.03	1.13364	21162.1	0.0325023	11.8391	1.36727	4.11221	0.000427673
Kanlow.05	2727.08	0.2807	6.4049	3.04	26.8525	37.0796	0.0877	164.53	591.098	5.13e-06	5.75e-08	0.00426677	2490.71	1.19829	22952.3	0.0331837	11.3421	1.74892	3.83993	0.000440244
Kanlow.06	1976.76	0.2794	5.9652	3.0597	29.8587	42.7075	0.0846	162.039	513.891	5.05e-06	5.68e-08	0.00402557	2351.54	1.1238	20903	0.0329934	11.634	1.49466	4.02889	0.000429268
Kanlow.07	2294.8	0.2804	6.2119	2.9813	34.4454	43.2625	0.0853	162.101	507.187	5.09e-06	5.72e-08	0.00418077	2522.4	1.15102	22326.3	0.0332451	12.1214	2.00625	4.20913	0.000429289
Kanlow.08	2480.39	0.2798	6.4939	3.0731	30.8296	41.3576	0.0855	158.007	493.242	5.08e-06	5.71e-08	0.00406269	2731.77	1.22211	24312.8	0.0342603	12.6152	1.88356	4.42981	0.000433811
Kanlow.10	2662.21	0.2774	5.497	3.1577	28.8696	42.9629	0.0842	149.852	491.384	5.08e-06	5.73e-08	0.00429048	2991.77	1.22673	26032.2	0.033617	13.0148	1.51142	4.37666	0.000432342
KY1625.01	2727.13	0.2895	6.4288	2.8536	19.5684	37.83	0.0923	175.529	600.858	5.13e-06	5.8e-08	0.00399193	2699.6	1.19754	23257.7	0.0337194	10.6185	2.20184	3.81912	0.000444052
KY1625.02	2102.59	0.29	4.4314	2.6713	21.2975	35.226	0.0907	166.455	555.282	5.08e-06	5.71e-08	0.00396705	2403.12	1.21466	22067.7	0.0332003	10.9086	1.99432	3.94486	0.000446549
KY1625.03	1545.25	0.2828	4.9358	2.4375	17.7721	26.518	0.0895	161.379	672.857	5.07e-06	5.7e-08	0.00417372	2731.75	1.35844	24816.8	0.0338099	10.8584	2.47383	3.75173	0.000486573
KY1625.04	2236.66	0.2841	6.3337	2.825	18.1799	33.4215	0.0891	156.239	655.638	5.14e-06	5.8e-08	0.00413595	2759.28	1.24753	24488.7	0.0331628	10.7739	2.1986	3.74251	0.000461203
KY1625.05	2459.37	0.2873	4.8653	2.6812	18.3783	35.3694	0.0897	170.787	516.665	5.1e-06	5.73e-08	0.00412024	2969.51	1.19453	23650.9	0.0331742	12.5014	3.1251	4.3917	0.000438902
KY1625.06	2706.9	0.2876	4.8277	2.536	23.6963	33.2194	0.092	153.349	579.662	5.14e-06	5.81e-08	0.00407046	3185.82	1.18633	24799.2	0.0319651	11.326	3.12304	4.10692	0.00044115
KY1625.07	2639.64	0.2879	6.1333	2.6041	17.7716	36.6906	0.0899	163.745	551.196	5.11e-06	5.75e-08	0.00412496	2817.14	1.21831	24379.2	0.0339172	12.0662	2.2919	4.25387	0.000438376
KY1625.08	2597.51	0.2826	4.3867	2.8434	25.2946	35.391	0.0894	145.512	609.584	5.13e-06	5.79e-08	0.00438842	3546.99	1.24684	25720.9	0.0330792	12.8922	3.22188	4.48397	0.000447203
KY1625.09	2232.71	0.2877	6.0893	2.5892	20.7292	32.9988	0.0914	166.076	498.455	5.07e-06	5.73e-08	0.0039301	2897.17	1.14975	22677.4	0.032632	11.9604	2.92927	4.27666	0.000432953
KY1625.10	3297.54	0.2846	6.804	3.0331	21.6744	35.2269	0.0897	156.094	591.521	5.15e-06	5.76e-08	0.00415185	2927.56	1.24905	24545.5	0.0331264	11.7316	2.9363	4.16761	0.000447092
Pathfinder.01	2810.86	0.2896	3.7484	2.7386	23.6946	37.2625	0.0931	183.495	558.831	5.06e-06	5.69e-08	0.00370067	2192.69	1.05096	20161.6	0.0334059	10.7753	3.03211	3.70975	0.000432433
Pathfinder.02	2238.41	0.2873	3.4832	2.7323	17.3615	34.661	0.0891	193.395	553.216	5.03e-06	5.65e-08	0.00375489	1963.42	1.05764	16905.9	0.0328119	9.82183	2.10688	3.55639	0.000437574
Pathfinder.03	2248.68	0.2879	2.6417	2.6824	20.1527	33.4272	0.0892	170.222	588.266	5.14e-06	5.75e-08	0.00393043	2421.02	1.15998	21573.8	0.0331922	10.6454	2.35667	3.8742	0.000443216
Pathfinder.04	2669.66	0.2869	4.2721	2.7864	20.5352	38.5619	0.0881	185.006	634.04	5.12e-06	5.76e-08	0.00400704	2116.87	1.15717	20589.8	0.03445	10.735	2.02441	3.65364	0.000448392
Pathfinder.05	2393.64	0.2888	4.6802	2.7696	24.5901	36.2255	0.0897	176.789	594.891	5.14e-06	5.79e-08	0.00401841	2635.88	1.09898	20585	0.0325391	10.7406	2.48412	3.80383	0.000427821
Pathfinder.06	3247.23	0.2904	3.5389	2.8128	23.9427	37.2424	0.0922	213.355	617.26	5.11e-06	5.82e-08	0.00357071	1678.22	0.964847	15206.7	0.0326642	8.87144	1.94479	3.29119	0.00042675
Pathfinder.07	2734.17	0.2898	3.6143	2.8108	24.5894	32.6483	0.09	161.504	524.245	5.09e-06	5.71e-08	0.00384312	2420.58	1.10943	21008.5	0.031756	10.2028	2.36502	3.82455	0.000435556
Pathfinder.08	3542.64	0.2861	3.5571	3.0412	26.8522	39.3353	0.09	195.5	591.875	5.11e-06	5.77e-08	0.00375124	2347.48	1.10772	20553.5	0.0347573	11.2389	2.85025	3.8715	0.000442267
Pathfinder.10	2540.67	0.2897	4.4901	2.7878	23.1509	37.6462	0.0898	195.456	585.775	5.14e-06	5.8e-08	0.00380306	2194.3	1.05783	17569.2	0.0320845	9.61943	2.53508	3.47644	0.000430588
Shelter.01	2773.6	0.2964	6.3912	2.9793	25.9914	38.2366	0.0937	174.325	661.525	5.18e-06	5.81e-08	0.0038623	2143.18	1.10985	19090.4	0.0334924	9.79104	2.10266	3.60365	0.000437818
Shelter.02	2551.68	0.2967	5.6686	2.8151	19.377	34.4349	0.0947	182.385	561.295	5.02e-06	5.72e-08	0.00382686	2527.21	1.02318	21656.8	0.0331648	11.907	2.7454	4.00916	0.000428854
Shelter.06	2770.32	0.2954	5.624	2.9637	22.6012	37.2618	0.0952	167.316	608.592	5.12e-06	5.71e-08	0.00409592	2364.35	1.21466	22627.3	0.0341949	11.0551	2.62396	4.01569	0.000453576
Shelter.07	2839.66	0.2921	4.0481	3.0105	20.9188	34.6215	0.0918	183.759	569.524	5.06e-06	5.72e-08	0.00376667	2077.69	1.11748	19877.7	0.0335743	10.4	2.07555	3.7988	0.000442257
Shelter.08	2755.85	0.2957	3.4141	2.9828	20.345	35.1591	0.0964	179.154	571.748	5.09e-06	5.73e-08	0.00401598	2512.79	1.14848	22281.7	0.0331845	10.9122	2.39355	3.88031	0.000446404
Shelter.10	2755	0.2939	5.9434	2.8044	21.8613	37.5307	0.0947	177.118	588.812	5.08e-06	5.71e-08	0.00391244	2339.39	1.14084	21453.1	0.0333723	11.0536	2.20809	3.86395	0.000443027
Sunburst.01	2704.18	0.2922	5.4369	2.9135	12.2856	36.3621	0.0892	187.854	604.746	5.11e-06	5.72e-08	0.00389238	2119.37	1.05162	18057	0.0321847	9.31198	2.47641	3.25409	0.000447471
Sunburst.02	2534.88	0.293	3.0897	2.6248	22.7862	34.3755	0.0908	191.436	610.861	5.1e-06	5.72e-08	0.00388237	2020.37	1.0521	17687	0.0316901	8.71524	2.18651	3.2909	0.00044408
Sunburst.04	2340.7	0.2947	4.8974	2.7814	27.1905	35.896	0.0915	198.08	625.693	5.08e-06	5.73e-08	0.0038466	1726.68	1.0198	16241.5	0.0328429	9.21913	2.12968	3.27231	0.000436796
Sunburst.05	2870.43	0.2927	3.907	2.9642	26.8509	35.3068	0.09	197.273	606.01	5.09e-06	5.73e-08	0.00383477	2061.34	1.06519	16257.4	0.0325287	9.34166	2.542	3.22685	0.000442614
Sunburst.06	2440.33	0.2931	4.5928	2.7043	17.3635	36.8564	0.0916	210.558	648.245	5.09e-06	5.76e-08	0.0037732	1490.14	0.997457	14861.7	0.032772	8.66105	2.14587	3.1784	0.000442725
Sunburst.07	2703.77	0.2949	4.7643	2.9013	21.4861	36.0211	0.0932	175.816	648.3	5.16e-06	5.7e-08	0.00404193	1964.09	1.1581	19290.5	0.0331035	9.17607	1.91826	3.40364	0.00045599
Sunburst.08	2966.07	0.2922	4.341	2.8244	20.1521	35.2339	0.0919	195.222	587.946	5.12e-06	5.74e-08	0.00376614	2054.15	1.04494	16101.2	0.0320736	8.87091	2.51822	3.40592	0.000429781
Sunburst.09	2359.09	0.2895	4.8919	2.9588	21.1096	33.4268	0.0909	172.993	665.107	5.18e-06	5.74e-08	0.00392906	2268.08	1.17764	19319.3	0.0331279	9.5666	2.10885	3.51673	0.000448369
Sunburst.10	2365.12	0.2949	4.4934	2.8694	23.695	39.4815	0.0925	194.659	504.377	5.06e-06	5.71e-08	0.00384187	2664.83	0.969987	19537.3	0.0324376	12.1456	2.94059	3.88538	0.000415258
SWG32.01	3187.14	0.277	5.6764	3.155	32.2658	44.3418	0.0847	155.117	561.289	5.08e-06	5.7e-08	0.00415651	2231.07	1.20044	23084.3	0.0336231	11.2224	1.21801	3.95462	0.000435319
SWG32.02	3498.69	0.2778	6.9097	3.1423	27.9868	45.2744	0.0849	154.983	558.517	5.06e-06	5.71e-08	0.00404506	2410.55	1.22833	25194.4	0.0348382	11.8716	1.15819	4.18029	0.000440991
SWG32.03	2956.16	0.2797	5.9724	3.3189	26.8597	38.683	0.0844	155.545	561.194	5.11e-06	5.76e-08	0.00435237	2742.41	1.233	24723	0.0337179	12.4806	1.74131	4.26621	0.000435169
SWG32.04	2929.08	0.2769	6.3222	3.0288	26.4026	44.5567	0.0852	162.231	607.676	5.14e-06	5.78e-08	0.00411843	2378.11	1.21117	23173.4	0.0356424	11.4698	1.41674	3.98099	0.000436805
SWG32.05	2632.24	0.2784	6.8354	3.1017	26.8219	41.9575	0.0828	162.772	565.253	5.1e-06	5.72e-08	0.00410068	2553.95	1.20095	23772.9	0.0338764	11.8038	2.2587	4.07243	0.000436329
SWG32.08	2566.93	0.2766	6.3572	2.8134	27.3622	45.074	0.0861	152.37	497.53	5.1e-06	5.74e-08	0.00406475	2475.97	1.1739	22709.3	0.0330451	11.6517	1.13056	4.21155	0.000420336
SWG32.10	3198.89	0.2804	6.8305	3.0409	29.3658	44.6741	0.0837	165.812	597.229	5.1e-06	5.76e-08	0.00413832	2378.28	1.19503	23050.8	0.0350095	12.149	1.6058	4.14411	0.000437345
SWG39.01	2936.59	0.2805	5.8481	3.0211	28.3716	42.9164	0.086	160.38	482.137	5.06e-06	5.73e-08	0.00400625	2447.02	1.13847	22093.9	0.033037	11.9171	1.5527	4.24005	0.000419561
SWG39.02	2722.63	0.2774	6.3711	3.1386	35.0577	45.1851	0.0837	155.923	551.902	5.12e-06	5.77e-08	0.00406303	2505.94	1.16446	23370.5	0.03435	12.1538	1.75848	4.16912	0.000426077
SWG39.03	2676.45	0.2803	5.5471	3.0437	28.3709	40.7793	0.0873	149.043	624.569	5.12e-06	5.7e-08	0.004387	2876.43	1.46815	27698.3	0.034042	11.5165	1.88493	3.94385	0.000477023
SWG39.05	3035.78	0.2777	5.5193	3.0276	29.3661	42.9907	0.0854	152.942	560.382	5.09e-06	5.74e-08	0.00427654	2631.64	1.28945	24930.2	0.033651	11.3233	1.68591	3.91895	0.000441163
SWG39.06	3311.39	0.2807	5.8776	3.0115	29.6481	45.7025	0.0879	156.979	517.07	5.07e-06	5.74e-08	0.00398391	2565.33	1.14345	22577.6	0.0335109	12.3421	2.11504	4.35384	0.000421188
SWG39.07	2618.93	0.2786	5.6656	2.8034	24.5911	39.3186	0.0864	145.278	490.803	5.08e-06	5.73e-08	0.00406301	2839.92	1.2122	24951.4	0.032752	12.1976	1.75022	4.3123	0.000424752
SWG39.08	2466.45	0.2809	5.6305	2.8645	24.4109	41.8792	0.0861	152.534	546.772	5.08e-06	5.74e-08	0.00407791	2622.19	1.26385	26178.9	0.0333995	11.3963	1.73857	4.02482	0.000431602
SWG39.09	2469.01	0.2804	5.032	2.9198	27.1921	41.7991	0.0886	150.782	556.441	5.12e-06	5.76e-08	0.00401666	2473.23	1.20234	22737	0.033637	11.4883	1.09775	4.08245	0.000429529
SW46.01	2218.33	0.2952	3.9009	2.708	20.3451	29.5778	0.0954	180.441	628.595	5.11e-06	5.72e-08	0.0039592	2185.75	1.1215	20564.2	0.0327741	10.5196	2.35875	3.89371	0.000452758
SW46.02	2481.64	0.2951	3.1206	2.8095	22.6018	31.5313	0.0936	188.618	610.782	5.05e-06	5.73e-08	0.00372336	1662.24	1.02758	18328.1	0.0324848	8.72944	1.92739	3.41278	0.000443255
SW46.04	2168.71	0.2967	4.6174	2.7075	16.529	33.525	0.0954	196.346	535.244	4.99e-06	5.71e-08	0.00354653	1944.05	0.956744	17976.8	0.0321839	10.1956	2.79377	3.76077	0.000423417
SW46.05	1713.64	0.2915	4.0386	2.1805	19.0426	28.7939	0.0922	193.373	552.11	5.04e-06	5.65e-08	0.00345396	1421.56	1.07514	17850.5	0.0303604	9.96099	3.1913	3.63389	0.000447267
SW46.06	2411.79	0.2944	3.5459	2.6296	25.295	34.6323	0.0936	190.953	425.358	4.88e-06	5.6e-08	0.00355691	2020.01	0.920191	18361.5	0.0316981	10.9373	2.90568	3.83546	0.000411256
SW46.08	2182.8	0.295	4.4359	2.5584	17.5695	34.192	0.0947	183.918	529.955	4.98e-06	5.62e-08	0.00373323	1991.94	1.0993	19302.7	0.0319547	10.9905	3.35684	3.92292	0.00041086
SW46.09	2504.04	0.2936	5.0552	2.8053	19.9598	36.3727	0.0929	177.148	574.415	5.05e-06	5.74e-08	0.00378441	2197.35	1.12172	21222.8	0.0327098	10.1076	1.9688	3.77049	0.000440828
SW46.10	2209.91	0.2936	3.3873	2.8423	27.6988	34.5938	0.0942	186.877	535.507	5e-06	5.67e-08	0.003565	1658.17	0.954434	16422.4	0.0311424	9.44847	2.30232	3.62648	0.000424099
WS4U.02	2346.61	0.298	4.2134	2.7351	22.0469	35.771	0.0948	198.399	546.926	5.01e-06	5.65e-08	0.00360138	1434.7	0.957285	15068.2	0.0322364	8.80452	2.1042	3.35662	0.000427473
WS4U.03	2419.08	0.2947	6.2248	2.8243	22.4183	38.0282	0.0925	187.035	561.386	5.06e-06	5.67e-08	0.00378221	1652.63	1.09255	17021.8	0.0327543	9.08019	1.79603	3.37851	0.000437582
WS4U.06	2487.31	0.2937	6.0042	2.795	22.7871	37.0761	0.0933	196.475	607.379	5.11e-06	5.73e-08	0.00366887	1640.95	1.02984	16839.4	0.0333709	9.24939	1.94135	3.25541	0.000439429
WS4U.07	2164.89	0.2954	5.5179	2.806	24.523	37.5694	0.095	182.604	614.357	5.1e-06	5.7e-08	0.00380034	1746.64	1.13064	17415.6	0.0338547	9.27291	1.89479	3.44999	0.00043977
WS4U.08	2237.26	0.295	6.2418	2.8814	21.6725	35.6365	0.0938	180.443	575.822	5.05e-06	5.71e-08	0.00377863	2099.94	1.1056	20515.2	0.0337722	10.6446	2.42784	3.74976	0.000444343
WS4U.09	2330.46	0.2985	6.4549	2.844	20.0626	37.1904	0.0961	171.431	527.604	5.06e-06	5.73e-08	0.00357494	1930.55	1.08916	19348.4	0.0326761	9.42282	1.8859	3.58182	0.000422997
WS4U.10	2254.73	0.2951	4.934	2.6921	27.6998	34.0466	0.0921	203.27	497.556	4.96e-06	5.66e-08	0.00341962	1607.82	0.953207	14927.9	0.0323565	8.94856	2.16763	3.51859	0.000419032
WS98-SB.02	2612.53	0.2932	5.8727	2.8683	20.9194	36.9286	0.0924	178.88	635.59	5.12e-06	5.75e-08	0.00400121	1949.38	1.13712	19644.2	0.0331213	9.53711	2.18158	3.39865	0.000457494
WS98-SB.04	1907.2	0.2972	4.4483	2.662	23.6951	32.5886	0.0965	211.786	497.05	5.04e-06	5.62e-08	0.00348931	1324.99	0.95405	13385.5	0.0322446	10.2597	3.16652	3.67268	0.000411136
WS98-SB.05	2522.45	0.2962	5.7476	2.704	21.4842	36.3804	0.0957	180.894	574.683	5.09e-06	5.72e-08	0.00394273	2418.7	1.08835	21407.2	0.0332443	11.1637	2.74992	3.81376	0.000444957
WS98-SB.06	1625.03	0.297	2.4841	2.6934	22.9701	32.5319	0.094	197.087	627.273	5.08e-06	5.72e-08	0.00376852	1541.14	0.981754	14951.2	0.0309886	7.6196	1.70964	2.8854	0.000442864
WS98-SB.07	3142.83	0.2886	3.4271	2.9148	27.361	40.1174	0.0894	188.429	490.467	5.08e-06	5.76e-08	0.00386262	2494.42	1.07444	19572.4	0.0329148	11.4107	2.94641	4.0944	0.000427797
WS98-SB.09	3275.42	0.2915	5.4684	2.9635	25.6443	41.8561	0.0931	186.682	505.911	5.11e-06	5.75e-08	0.00384786	2460.38	1.05334	19542.7	0.0331162	11.5234	2.48867	4.13531	0.000416814
WS98-SB.10	3177.15	0.2899	3.274	3.0247	25.2951	40.7724	0.0923	190.596	563.113	5.1e-06	5.74e-08	0.00376631	2122.96	1.08185	18278	0.0330446	10.4244	2.37186	3.67256	0.000432928
ECS-1.02	2090.06	0.2919	5.6354	2.5431	16.3184	31.3351	0.0933	180.488	764.631	5.19e-06	5.8e-08	0.00430629	2274.18	1.33361	23286.2	0.0340368	9.42606	2.31225	3.54155	0.000484409
ECS-1.03	1931.64	0.2962	3.9609	2.6316	21.8605	31.7915	0.0944	187.712	651.322	5.08e-06	5.7e-08	0.00414118	2040.87	1.15624	18577	0.0325999	9.69896	1.82857	3.53103	0.000458455
ECS-1.05	2384.92	0.2918	3.1715	2.7904	30.9886	33.5218	0.0947	149.214	744.259	5.16e-06	5.72e-08	0.00418846	2108.81	1.26883	22260.9	0.0324802	8.09034	1.42672	3.1746	0.000461947
ECS-1.06	2280.23	0.2918	3.8373	2.5762	19.5679	35.2767	0.0929	170.26	587.319	5.03e-06	5.64e-08	0.00401274	2023.38	1.18203	21471	0.0327606	10.0776	1.35867	3.68413	0.000453424
ECS-1.07	2270.57	0.2944	4.923	2.7244	16.5283	35.6502	0.0962	183.745	626.248	5.08e-06	5.72e-08	0.00414694	2103.69	1.15009	21076.1	0.0333782	10.5696	2.10916	3.82686	0.000450269
ECS-2.01	2588.83	0.2887	3.0426	2.7788	21.8332	32.9252	0.0906	198.882	507.702	5.03e-06	5.72e-08	0.00371236	2383.71	0.971182	17615	0.0317558	11.0719	2.78546	3.88615	0.000420049
ECS-2.02	2496.68	0.2878	1.418	2.8126	22.037	33.9302	0.0916	194.733	552.319	5.08e-06	5.73e-08	0.00385833	2400.36	1.04149	19225.6	0.0326753	10.8022	2.5219	3.88639	0.000431266
ECS-2.03	2749.74	0.2874	2.7432	2.7811	24.9422	34.9229	0.0915	198.234	519.124	5.04e-06	5.74e-08	0.00370296	2247.7	0.980613	16754.3	0.0314536	9.32304	2.43779	3.47756	0.000416546
ECS-2.04	2380.29	0.2899	2.0385	2.7187	24.4106	37.12	0.092	201.198	491.616	5.01e-06	5.72e-08	0.00354341	1894.57	1.01258	17016.3	0.0327431	10.5399	2.43215	3.80224	0.000422425
ECS-2.06	2580.04	0.2923	1.7772	2.8133	17.271	33.9834	0.0935	203.624	652.323	5.1e-06	5.75e-08	0.00385726	1883.46	1.10571	18779.1	0.0342031	9.48226	2.46552	3.30754	0.000450791
ECS-2.07	2375.29	0.2919	2.8421	2.7855	23.3323	32.6658	0.0921	214.459	653.865	5.13e-06	5.76e-08	0.00375108	1796.73	1.07484	16813.5	0.0341854	9.79292	2.39006	3.44096	0.000453398
ECS-10.01	2331.15	0.2965	3.9413	2.7193	22.771	36.5725	0.0972	158.233	604.869	5.12e-06	5.76e-08	0.00406461	2470.1	1.27112	24314.9	0.0333853	10.6386	2.28416	3.86223	0.000448798
ECS-10.03	2245.53	0.2974	3.6839	2.5951	18.5813	32.5656	0.0964	185.787	561.814	4.97e-06	5.73e-08	0.00378915	2104.84	0.934911	20544.5	0.0322524	10.0706	3.37057	3.61931	0.000418198
ECS-10.07	2419.19	0.2985	5.1215	2.7241	16.9481	32.8484	0.0976	179.659	509.568	4.96e-06	5.64e-08	0.0036553	2109.03	0.987342	19577.1	0.0326096	10.4373	2.80577	3.7626	0.000429917
ECS-10.08	3106.69	0.2984	5.168	2.9074	21.2974	40.6827	0.0956	182.654	579.465	5.04e-06	5.72e-08	0.00392027	2469.13	1.09993	23004.7	0.0332963	11.1419	2.73431	3.90056	0.000437506
ECS-10.09	2784.77	0.2969	5.768	3.0425	19.3724	34.9709	0.0964	173.232	552.614	5.05e-06	5.65e-08	0.00384353	2397.95	1.115	21107.4	0.0330837	10.9227	1.90071	3.83481	0.000443974
ECS-10.10	2539.77	0.2958	5.5959	2.8187	23.3324	38.4679	0.0967	190.597	529.269	4.99e-06	5.74e-08	0.00360434	2292.62	0.97278	20434.5	0.0330659	11.1127	3.09353	3.8453	0.000421961
ECS-11.01	2348.46	0.2978	5.642	2.5472	24.2307	34.0509	0.0946	163.945	593.25	5.11e-06	5.7e-08	0.00409972	2501.22	1.3306	24801	0.0347277	11.1427	2.04044	3.87602	0.000469131
ECS-11.04	2164.14	0.2949	5.8955	2.8787	17.1555	32.2763	0.0958	172.317	585.051	5.07e-06	5.7e-08	0.00399805	2715.76	1.10666	21573.7	0.0329338	11.1404	2.90565	3.93824	0.00044558
ECS-11.05	2320.08	0.2979	4.2784	2.7781	15.0266	32.0525	0.0969	185.573	571.665	5.06e-06	5.69e-08	0.00385387	2308.93	1.10634	21812.5	0.0342255	11.0288	2.57984	3.84953	0.000450163
ECS-12.01	2578.56	0.2897	2.0639	2.8651	24.4108	36.2033	0.0912	203.438	635.906	5.18e-06	5.79e-08	0.00377372	2045.48	1.02695	18399.2	0.033113	8.95537	2.12843	3.29325	0.000438591
ECS-12.02	2385.12	0.2883	2.2098	2.8147	22.6026	35.5756	0.0909	181.82	586.593	5.12e-06	5.73e-08	0.00383023	1986.98	1.13543	19376.9	0.0327047	9.52009	1.96084	3.43305	0.000442884
ECS-12.03	2588.45	0.2892	5.695	2.9674	19.1767	38.1948	0.0901	165.912	541.419	5.09e-06	5.69e-08	0.00383674	2224.1	1.25334	21040.1	0.0337904	10.7436	1.90469	3.8088	0.000454851
ECS-12.04	2918.54	0.2861	2.9733	2.8831	18.7775	37.1087	0.0886	179.243	464.814	5.08e-06	5.72e-08	0.00383755	2604.09	1.04195	18523.6	0.0312315	11.4314	2.53087	4.06219	0.000418704
ECS-12.05	2512.77	0.2895	2.5677	3.0857	25.8171	35.6373	0.0914	179.953	595.717	5.15e-06	5.73e-08	0.00375644	1838.85	1.06043	17276.7	0.0316908	8.23108	2.01281	3.33115	0.000431758
ECS-12.06	2417.59	0.2912	1.8929	2.6143	22.6033	34.0206	0.0935	204.245	689.965	5.15e-06	5.81e-08	0.0038994	1916.74	0.998642	16778.5	0.0321574	8.46477	2.11313	3.26593	0.00044016
ECS-12.07	2557.31	0.289	2.9754	2.8516	24.4114	35.8789	0.0914	172.481	588.692	5.14e-06	5.73e-08	0.00380658	2088.7	1.14665	19281.8	0.0325348	8.80687	1.92112	3.33835	0.00044554
ECS-6.02	3301.65	0.2848	6.605	2.9299	20.5367	39.305	0.0888	164.804	572.54	5.09e-06	5.73e-08	0.00418809	2500.33	1.18375	22455.2	0.0329222	11.4628	2.00375	4.16631	0.000434732
ECS-6.03	2716.93	0.2867	5.4285	2.8555	13.9129	34.4859	0.0919	159.649	662.444	5.1e-06	5.68e-08	0.00436827	2352.11	1.30761	23166.9	0.0330839	10.06	1.97465	3.72523	0.00046639
SW49.01	2299.33	0.2933	5.9905	2.946	15.8932	34.2115	0.0924	190.904	537.441	4.97e-06	5.69e-08	0.00365418	1864.84	0.935205	18299.5	0.0321104	9.88332	2.86337	3.64073	0.000419832
SW49.02	1939.77	0.2939	3.6031	2.7578	21.486	33.3319	0.0934	195.672	471.188	4.98e-06	5.64e-08	0.00351804	1930.04	0.910862	16060.8	0.0309317	9.65876	2.03328	3.6108	0.000410564
SW49.03	2292.83	0.2965	5.1752	2.5856	22.2335	35.768	0.096	178.294	654.583	5.14e-06	5.8e-08	0.00386079	1968.11	1.11856	20015.3	0.0331071	9.19216	1.99791	3.42272	0.000446136
SW49.04	2252.3	0.2945	5.0381	2.8532	19.3722	34.6452	0.0927	179.371	575.23	5.06e-06	5.67e-08	0.00382574	2170.96	1.12787	19596.2	0.0325917	10.1703	1.83135	3.51738	0.000446579
SW49.05	2852.96	0.2907	4.873	2.9224	23.8743	36.4623	0.0904	175.513	601.169	5.13e-06	5.75e-08	0.00401821	2236.63	1.12391	19646.5	0.0331682	10.6396	1.83414	3.74487	0.000439122
SW49.07	2747.31	0.2943	5.3547	2.9469	18.9775	38.7723	0.0946	164.771	583.188	5.11e-06	5.76e-08	0.00380185	2381	1.09763	21459.9	0.0325909	10.5476	2.35823	3.79971	0.000435274
SW50.01	3279.59	0.2913	3.5311	2.8887	22.2349	35.7805	0.0915	205.513	532.009	5.06e-06	5.69e-08	0.00377883	2168.46	1.00815	16794.3	0.032637	10.4753	2.22363	3.58728	0.000430868
SW50.02	2423.17	0.2956	3.2835	2.699	20.3443	33.136	0.0936	196.456	540.747	5.1e-06	5.81e-08	0.00374656	2219.54	0.93286	16064.6	0.0303298	8.89791	2.1674	3.269	0.000411737
SW50.04	3021.5	0.2932	3.4116	2.695	18.5794	32.1264	0.0941	207.784	601.119	5.05e-06	5.75e-08	0.00369647	1941.24	1.01424	17382.5	0.0328995	8.92216	2.39742	3.35386	0.000441527
SW50.05	2135.44	0.2932	2.3216	2.6721	19.3726	30.2939	0.0941	220.223	646.222	5.08e-06	5.74e-08	0.00375639	1648.49	0.945916	14991.3	0.0312756	7.57616	2.24501	3.10608	0.000432263
SW50.06	2382.59	0.2938	2.7715	2.5068	24.7668	34.4015	0.0941	206.681	573.353	5.03e-06	5.71e-08	0.00355841	1799.13	0.952824	15616.3	0.0332632	9.64915	2.82161	3.53629	0.000422158
SW51.01	2205.92	0.296	4.1912	2.7264	23.5146	33.9724	0.0929	209.099	543.119	5.06e-06	5.7e-08	0.00367541	1652.75	0.988418	15431.2	0.0326625	9.85785	2.22869	3.49291	0.000429529
SW51.04	2426.21	0.2964	3.6253	2.7769	21.2982	33.9214	0.0949	190.712	607.423	5.07e-06	5.67e-08	0.00363885	1379.3	1.0612	15061.8	0.0338866	9.33371	1.47077	3.34675	0.000451091
SW51.05	2675.64	0.2936	4.2208	2.6939	22.2349	35.2907	0.0933	187.881	546.056	5.09e-06	5.69e-08	0.00372713	1961.93	1.04205	17188	0.0329892	10.0143	2.15035	3.62625	0.000431484
SW51.06	2257.22	0.2959	3.5452	2.8987	24.9439	33.716	0.0946	203.877	540.842	5.09e-06	5.71e-08	0.00363367	1799.23	0.979068	14545.7	0.0321466	9.04392	1.80873	3.29802	0.0004256
SW51.08	2501.94	0.2993	4.6235	2.7458	17.772	34.2372	0.0962	211.976	561.898	5.09e-06	5.74e-08	0.00378846	1803.99	1.02354	16414.3	0.0324053	9.31126	1.9776	3.43725	0.00043674
SW51.09	2604.19	0.2937	1.6205	2.7041	20.1525	33.7883	0.0939	192.397	550.007	5.1e-06	5.71e-08	0.00374981	1996.67	1.07683	18097.4	0.0321184	8.91818	1.82552	3.31349	0.000438118

## Sheet: TableS3
Supplementary Table S3. Summary of SNPs/indels detected using genotyping-by-sequencing (GBS) or exome capture (EC) sequencing reads
SNPs/indels detected by mapping GBS sequencing reads to v1 genome assembly
	SNP			Indel						SNP/indel
	bi-allelic	tri-allelic	tetra-allelic	bi-allelic	tri-allelic	tetra-allelic	penta-allelic	hexa-allelic	hepta-allelic	tri-allelic	tetra-allelic	penta-allelic	hexa-allelic	hepta-allelic	Total
exonic	1610	51	0	171	34	3	0	0	0	59	10	3	2	1	1944
intronic	1538	54	1	377	96	21	8	1	0	123	19	6	1	0	2245
splicing	60	5	0	5	1	1	0	0	0	2	0	0	0	0	74
five_UTR	350	17	0	75	27	10	3	1	0	34	8	2	0	0	527
three_UTR	517	24	0	141	32	11	1	0	1	49	12	0	1	0	789
intergenic	3481	183	1	1009	265	36	16	3	0	375	76	13	5	0	5463
Total	7556	334	2	1778	455	82	28	5	1	642	125	24	9	1	11042
SNPs/indels detected by mapping GBS sequencing reads to v5 genome assembly
	SNP			Indel						SNP/indel
	bi-allelic	tri-allelic	tetra-allelic	bi-allelic	tri-allelic	tetra-allelic	penta-allelic	hexa-allelic	hepta-allelic	tri-allelic	tetra-allelic	penta-allelic	hexa-allelic	hepta-allelic	Total
exonic	1535	58	0	167	49	4	0	0	0	64	11	1	1	0	1890
intronic	1385	45	1	353	88	19	4	3	0	114	16	3	3	0	2034
splicing	152	9	0	21	5	1	0	0	0	8	2	1	0	0	199
five_UTR	446	21	0	124	31	10	4	0	0	54	10	2	0	0	702
three_UTR	566	32	0	166	56	3	0	0	0	69	14	0	0	1	907
intergenic	3273	181	3	996	248	49	24	6	0	393	94	13	6	2	5288
Total	7357	346	4	1827	477	86	32	9	0	702	147	20	10	3	11020
SNPs/indels detected by mapping EC sequencing reads to v5 genome assembly
	SNP			Indel						SNP/indel
	bi-allelic	tri-allelic	tetra-allelic	bi-allelic	tri-allelic	tetra-allelic	penta-allelic	hexa-allelic	hepta-allelic	tri-allelic	tetra-allelic	penta-allelic	hexa-allelic	hepta-allelic	Total
exonic	153479	9434	196	21875	17974	3681	1457	881	1343	23206	12215	4594	2010	1722	254067
intronic	205413	12262	191	99721	63328	17556	8997	5157	6236	51924	25053	9769	5484	6366	517457
splicing	18177	1003	31	3056	2618	583	258	145	274	2420	1220	495	280	306	30866
five_UTR	20180	1441	26	15181	17317	4152	1755	987	1545	9653	6441	2291	1096	1228	83293
three_UTR	58044	4253	95	40962	32592	7785	3594	2244	3422	24967	14181	5392	2725	3358	203614
intergenic	71412	5625	117	59274	56530	13466	5701	3168	4121	51442	34832	12373	5339	5242	328642
Total	526705	34018	656	240069	190359	47223	21762	12582	16941	163612	93942	34914	16934	18222	1417939

## Sheet: TableS4
Supplementary Table S4. Association between bi-allelic SNPs based on two assemblies
SNP in v1 assembly	Blastn results					Mummer results
	Corresponding site in v5 assembly	With same or different nucleotide	Sequence identify (%)	Evalue	Is a SNP or not in v5 assembly	Corresponding site in v5 assembly	Sequence in v1 assmebly	Sequence in v5 assembly	Is a same or different SNPs	Sequence identity (%) or sliding window	Note
Chr01a_26644986	Chr03N_18136663	Same	100	0	is_SNP	Chr03N_18136663	Reverse:TGGAATCATTGATCCAGTGAA	Forward:TGGAATCATTGATCCAGTGAA	Same	100
Chr01b_20211043	Chr03N_22881215	Same	100	0	is_SNP	Chr03N_22881215	Forward:TAATCATGTGTGTGACGGCAG	Forward:TAATCATGTGTGTGACGGCAG	Same	100
Chr01b_20234838	Chr03N_22905011	Same	100	0	is_SNP	Chr03N_22905011	Forward:CAACGTGCCATATGGCTTTTA	Forward:CAACGTGCCATATGGCTTTTA	Same	100
Chr01b_20238292	Chr03N_22908467	Same	100	0	is_SNP	Chr03N_22908467	Forward:GAAAGAACAACAGAGCATTTA	Forward:GAAAGAACAACAGAGCATTTA	Same	100
Chr02a_17254479	Chr03N_23328183	Same	100	0	is_SNP	Chr03N_23328183	Reverse:GAGATCGGAGAAGAAGAGCAA	Forward:GAGATCGGAGAAGAAGAGCAA	Same	100
Chr02b_11060712	Chr02K_8288449	Same	100	0	is_SNP	Chr02K_8288449	Forward:GGAGTGCTGGAGGACTCCATG	Forward:GGAGTGCTGGAGGACTCCATG	Same	100
Chr02b_11068214	Chr02K_8296998	Same	100	0	is_SNP	Chr02K_8296998	Forward:CGAATGGGAAATAAATGCTTC	Forward:CGAATGGGAAATAAATGCTTC	Same	100
Chr02b_11068235	Chr02K_8297019	Same	100	0	is_SNP	Chr02K_8297019	Forward:GATTAGGAAATAAATAAAGCA	Forward:GATTAGGAAATAAATAAAGCA	Same	100
Chr02b_11152156	Chr02K_8373846	Same	99.7	0	is_SNP	Chr02K_8373846	Forward:GATTACATGTTTCTGACGTCG	Forward:GATTACATGTTTCTGACGTCG	Same	100
Chr02b_11243998	Chr02K_8684493	Same	99.64	0	is_SNP	Chr02K_8684493	Forward:GTTGTCCTACCTCCACCACCT	Forward:GTTGTCCTACCTCCACCACCT	Same	100
Chr02b_11464606	Chr02K_8846673	Same	99.9	0	is_SNP	Chr02K_8846673	Forward:GCCATGGCATGTTCGTCTTCG	Forward:GCCATGGCATGTTCGTCTTCG	Same	100
Chr02b_11650600	Chr02K_9240467	Same	100	0	is_SNP	Chr02K_9240467	Forward:GGAGTGTGCTGGGGTCATCGG	Forward:GGAGTGTGCTGGGGTCATCGG	Same	100
Chr02b_12111399	Chr02K_10905811	Same	99.3	0	is_SNP	Chr02K_10905811	Forward:ACATGTGCATTTCCACATCAT	Forward:ACATGTGCATTTCCACATCAT	Same	100
Chr02b_1222493	Chr02K_671198	Same	100	0	is_SNP	Chr02K_671198	Reverse:CCGTCACGTCGCACTCCATCA	Forward:CCGTCACGTCGCACTCCATCA	Same	100
Chr02b_12261272	Chr02K_11414689	Same	100	0	is_SNP	Chr02K_11414689	Reverse:CAAATCGTAATGACTGACAGC	Forward:CAAATCGTAATGACTGACAGC	Same	100
Chr02b_12859643	Chr02K_12107843	Same	99.61	0	is_SNP	Chr02K_12107843	Forward:CCAGGATATTGGCTGCAGGGC	Forward:CCAGGATATTGGCTGCAGGGC	Same	100
Chr02b_12866847	Chr02K_12115403	Same	99.1	0	is_SNP	Chr02K_12115403	Forward:TGCACGAAAGGGATGAGCTGC	Forward:TGCACGAAAGGGATGAGCTGC	Same	100
Chr02b_12962559	Chr02K_12368054	Same	100	0	is_SNP	Chr02K_12368054	Forward:AATAGAGAGCTCGCTGGCCTT	Forward:AATAGAGAGCTCGCTGGCCTT	Same	100
Chr02b_14362334	Chr02K_11280366	Same	97.98	0	is_SNP	Chr02K_11280366	Forward:AAAACTAGCTACGTCCTTGCT	Forward:AAAACTAGCTACGTCCTTGCT	Same	100
Chr02b_14861736	Chr02K_14112347	Same	99.9	0	is_SNP	Chr02K_14112347	Forward:GGGTTTTCCTTTAGCTTTAGC	Forward:GGGTTTTCCTTTAGCTTTAGC	Same	100
Chr02b_1532735	Chr02K_323108	Same	99.3	0	is_SNP	Chr02K_323108	Reverse:AGGAGACAAATTCACAAACAT	Forward:AGGAGACAAATTCACAAACAT	Same	100
Chr02b_1570723	Chr02K_246600	Same	99.87	0	is_SNP	Chr02K_246600	Reverse:CCTGTACTTACTTACAAGCCA	Forward:CCTGTACTTACTTACAAGCCA	Same	100
Chr02b_16059760	Chr02K_12807774	Same	99.9	0	is_SNP	Chr02K_12807774	Reverse:GTATTGATCATGCTGCTCCTT	Forward:GTATTGATCATGCTGCTCCTT	Same	100
Chr02b_1612560	Chr02K_196435	Same	98.45	0	is_SNP	Chr02K_196435	Reverse:ATGGGTCCCCTTGGAATTGGT	Forward:ATGGGTCCCCTTGGAATTGGT	Same	100
Chr02b_16126555	Chr02K_12869433	Same	100	0	is_SNP	Chr02K_12869433	Forward:TTGGAAAGTAGACAGTCCTTC	Forward:TTGGAAAGTAGACAGTCCTTC	Same	100
Chr02b_16913921	Chr02K_14370341	Same	99.6	0	is_SNP	Chr02K_14370341	Reverse:TTAATATTCCGCCAGAACAGA	Forward:TTAATATTCCGCCAGAACAGA	Same	100
Chr02b_17269225	Chr02K_16393931	Same	100	0	is_SNP	Chr02K_16393931	Reverse:CGTGGAGGAGGGGTCCGTGCC	Forward:CGTGGAGGAGGGGTCCGTGCC	Same	100
Chr02b_17484275	Chr02K_16737579	Same	100	0	is_SNP	Chr02K_16737579	Reverse:ATCAGCGGGTGCTGCGGGCAG	Forward:ATCAGCGGGTGCTGCGGGCAG	Same	100
Chr02b_17494856	Chr02K_16337298	Same	99.78	0	is_SNP	Chr02K_16337298	Reverse:AAGGGCAATCCTCTTGGCACC	Forward:AAGGGCAATCCTCTTGGCACC	Same	100
Chr02b_17496443	Chr02K_16335711	Same	100	0	is_SNP	Chr02K_16335711	Reverse:GATCACTTCTCCATTTTCATT	Forward:GATCACTTCTCCATTTTCATT	Same	100
Chr02b_17686669	Chr02K_16138417	Same	99.07	0	is_SNP	Chr02K_16138417	Reverse:CTTCCTTTCTTGGCATGGATA	Forward:CTTCCTTTCTTGGCATGGATA	Same	100
Chr02b_17773552	Chr02K_16001607	Same	99.55	0	is_SNP	Chr02K_16001607	Reverse:CGTGGCTGAAACTGGTGACGC	Forward:CGTGGCTGAAACTGGTGACGC	Same	100
Chr02b_17773559	Chr02K_16001600	Same	99.55	0	is_SNP	Chr02K_16001600	Reverse:CCAGGTACGTGGCTGAAACTG	Forward:CCAGGTACGTGGCTGAAACTG	Same	100
Chr02b_18091019	Chr02K_15289737	Same	100	0	is_SNP	Chr02K_15289737	Reverse:TGGGAAAGCCTAAGGTCTCAA	Forward:TGGGAAAGCCTAAGGTCTCAA	Same	100
Chr02b_18334406	Chr02K_14738884	Same	99.4	0	is_SNP	Chr02K_14738884	Reverse:CTGTGCTTCAAGAGCTGCCAG	Forward:CTGTGCTTCAAGAGCTGCCAG	Same	100
Chr02b_18345594	Chr02K_14725650	Same	100	0	is_SNP	Chr02K_14725650	Reverse:CATCATGGAGCTCACGATGAG	Forward:CATCATGGAGCTCACGATGAG	Same	100
Chr02b_18523057	Chr02K_17047949	Same	100	0	is_SNP	Chr02K_17047949	Forward:AGGCATCTACCAATGCAATGG	Forward:AGGCATCTACCAATGCAATGG	Same	100
Chr02b_20058292	Chr02K_16935863	Same	97.4	0	is_SNP	Chr02K_16935863	Forward:CCACCTCCAAGCACACGCTGA	Forward:CCACCTCCAAGCACACGCTGA	Same	100
Chr02b_20571329	Chr02K_15679239	Same	99.8	0	is_SNP	Chr02K_15679239	Forward:CCCATCGATTGCTGCCGCAGA	Forward:CCCATCGATTGCTGCCGCAGA	Same	100
Chr02b_20615336	Chr02K_15207831	Same	99.9	0	is_SNP	Chr02K_15207831	Forward:TATACGAGGAAGGCAGGTCTG	Forward:TATACGAGGAAGGCAGGTCTG	Same	100
Chr02b_21437145	Chr02K_62907713	Same	100	0	is_SNP	Chr02K_62907713	Reverse:TGCCTCGAGTTGCAATGGTGC	Forward:TGCCTCGAGTTGCAATGGTGC	Same	100
Chr02b_21437151	Chr02K_62907707	Same	100	0	is_SNP	Chr02K_62907707	Reverse:GCTCCGTGCCTCGAGTTGCAA	Forward:GCTCCGTGCCTCGAGTTGCAA	Same	100
Chr02b_21570580	Chr02K_62675396	Same	99.89	0	is_SNP	Chr02K_62675396	Reverse:TAAGAAGAAAAGCTTGCTCGT	Forward:TAAGAAGAAAAGCTTGCTCGT	Same	100
Chr02b_21699985	Chr02K_62552098	Same	100	0	is_SNP	Chr02K_62552098	Reverse:GCCCCTGAGCACTCGTAGGCG	Forward:GCCCCTGAGCACTCGTAGGCG	Same	100
Chr02b_21761423	Chr02K_62490363	Same	100	0	is_SNP	Chr02K_62490363	Reverse:GTTTTTCTAGTTCATACTTCA	Forward:GTTTTTCTAGTTCATACTTCA	Same	100
Chr02b_21795868	Chr02K_62352317	Same	100	0	is_SNP	Chr02K_62352317	Forward:TTGCCAGTTTGTGGACTAAAC	Forward:TTGCCAGTTTGTGGACTAAAC	Same	100
Chr02b_21819612	Chr02K_62375271	Same	100	0	is_SNP	Chr02K_62375271	Forward:ATGCGCAGAAAAACTATAAAC	Forward:ATGCGCAGAAAAACTATAAAC	Same	100
Chr02b_21819664	Chr02K_62375323	Same	100	0	is_SNP	Chr02K_62375323	Forward:TGCAAGGTCCAGAAATGAGAA	Forward:TGCAAGGTCCAGAAATGAGAA	Same	100
Chr02b_21852401	Chr02K_62402640	Same	96.03	4e-151	is_SNP	Chr02K_62402640	Forward:GTACCATCCCTCCATGAAGGA	Forward:GTACCATCCCTCCATGAAGGA	Same	100
Chr02b_22099449	Chr02K_52106395	Same	100	0	is_SNP	Chr02K_52106395	Forward:GTCCTCTGTTGTCTATTTGTA	Forward:GTCCTCTGTTGTCTATTTGTA	Same	100
Chr02b_26148459	Chr02K_37390805	Same	100	0	is_SNP	Chr02K_37390805	Reverse:TTCTGCACCCAAACTTTGGTT	Forward:TTCTGCACCCAAACTTTGGTT	Same	100
Chr02b_27414790	Chr02K_19570058	Same	97.64	0	is_SNP	Chr02K_19570058	Forward:TACCACCAGGGCTCGCAACGC	Forward:TACCACCAGGGCTCGCAACGC	Same	100
Chr02b_27832598	Chr02K_24046156	Same	99.21	0	is_SNP	Chr02K_24046156	Forward:TAGTGCACATCAGAGGGCAGC	Forward:TAGTGCACATCAGAGGGCAGC	Same	100
Chr02b_3067592	Chr02K_3614860	Same	99.6	0	is_SNP	Chr02K_3614860	Forward:CTATGACCAAGTTGCGTTGCT	Forward:CTATGACCAAGTTGCGTTGCT	Same	100
Chr02b_31044672	Chr02K_32912333	Same	99.8	0	is_SNP	Chr02K_32912333	Reverse:GTTCATTCCATCTGGCGATCG	Forward:GTTCATTCCATCTGGCGATCG	Same	100
Chr02b_31714812	Chr02K_22531699	Same	100	0	is_SNP	Chr02K_22531699	Reverse:ACGTACCGTGGCGGCGCAGCT	Forward:ACGTACCGTGGCGGCGCAGCT	Same	100
Chr02b_31720835	Chr02K_22525676	Same	100	0	is_SNP	Chr02K_22525676	Reverse:GCCGGCTGGACGCGCTGCGAG	Forward:GCCGGCTGGACGCGCTGCGAG	Same	100
Chr02b_31754354	Chr02K_22133701	Same	99.7	0	is_SNP	Chr02K_22133701	Reverse:CACGTGCTGATACATGAATGT	Forward:CACGTGCTGATACATGAATGT	Same	100
Chr02b_31754362	Chr02K_22133693	Same	99.7	0	is_SNP	Chr02K_22133693	Reverse:CGTCAGCTCACGTGCTGATAC	Forward:CGTCAGCTCACGTGCTGATAC	Same	100
Chr02b_32617528	Chr02K_23500921	Same	100	0	is_SNP	Chr02K_23500921	Reverse:CTGTGCCCTGCTGACTGCTGC	Forward:CTGTGCCCTGCTGACTGCTGC	Same	100
Chr02b_3579634	Chr02K_2764376	Same	99.5	0	is_SNP	Chr02K_2764376	Forward:CCAAGTACTTAATGGAGCAAG	Forward:CCAAGTACTTAATGGAGCAAG	Same	100
Chr02b_36605999	Chr02K_24017610	Same	99.67	0	is_SNP	Chr02K_24017610	Forward:AGAGGAGCAAATCAAAAGCCT	Forward:AGAGGAGCAAATCAAAAGCCT	Same	100
Chr02b_36606004	Chr02K_24017615	Same	99.66	0	is_SNP	Chr02K_24017615	Forward:AGCAAATCAAAAGCCTAGTTG	Forward:AGCAAATCAAAAGCCTAGTTG	Same	100
Chr02b_3706723	Chr02K_3508175	Same	100	0	is_SNP	Chr02K_3508175	Forward:AGACAATGTTTCATGCTCATT	Forward:AGACAATGTTTCATGCTCATT	Same	100
Chr02b_3706752	Chr02K_3508204	Same	100	0	is_SNP	Chr02K_3508204	Forward:CTATAGCCTATAGCTAGAATA	Forward:CTATAGCCTATAGCTAGAATA	Same	100
Chr02b_3787105	Chr02K_2883195	Same	99.6	0	is_SNP	Chr02K_2883195	Forward:TTAGGCAATGAGTGTTACTAT	Forward:TTAGGCAATGAGTGTTACTAT	Same	100
Chr02b_37921285	Chr02K_23978541	Same	100	0	is_SNP	Chr02K_23978541	Forward:CAGACAAGTTGCGCCTAATCT	Forward:CAGACAAGTTGCGCCTAATCT	Same	100
Chr02b_3866455	Chr02K_3153447	Same	99.9	0	is_SNP	Chr02K_3153447	Forward:ACCCGCCTGATGGCACAAATG	Forward:ACCCGCCTGATGGCACAAATG	Same	100
Chr02b_3890895	Chr02K_3190522	Same	100	0	is_SNP	Chr02K_3190522	Forward:ACATCTGATCTCGGCAGATAT	Forward:ACATCTGATCTCGGCAGATAT	Same	100
Chr02b_39305861	Chr02K_32886743	Same	99.8	0	is_SNP	Chr02K_32886743	Reverse:CGGAGCAGGCAACACCCAGTC	Forward:CGGAGCAGGCAACACCCAGTC	Same	100
Chr02b_3953064	Chr02K_3346183	Same	100	0	is_SNP	Chr02K_3346183	Forward:CATTTTGCCTGGAAGCTTGAT	Forward:CATTTTGCCTGGAAGCTTGAT	Same	100
Chr02b_39910794	Chr02K_33883445	Same	99.2	0	is_SNP	Chr02K_33883445	Reverse:CTCCACCACCCGCTGCACCGA	Forward:CTCCACCACCCGCTGCACCGA	Same	100
Chr02b_4004878	Chr02K_3650081	Same	98.91	0	is_SNP	Chr02K_3650081	Forward:GGGCAAGAAGGGGAAGAAGGT	Forward:GGGCAAGAAGGGGAAGAAGGT	Same	100
Chr02b_4004890	Chr02K_3650093	Same	98.91	0	is_SNP	Chr02K_3650093	Forward:GAAGAAGGTGAGCGCTGCAGT	Forward:GAAGAAGGTGAGCGCTGCAGT	Same	100
Chr02b_40442330	Chr02K_1155878	Same	100	0	is_SNP	Chr02K_1155878	Forward:ACTTTGTCGAGCTGCCATGCT	Forward:ACTTTGTCGAGCTGCCATGCT	Same	100
Chr02b_40485108	Chr02K_1221320	Same	100	0	is_SNP	Chr02K_1221320	Forward:CTTGGAGCACCGGCGCCATGA	Forward:CTTGGAGCACCGGCGCCATGA	Same	100
Chr02b_41412599	Chr02K_24652081	Same	100	0	is_SNP	Chr02K_24652081	Forward:TATGTGCAACGATGGTATAAA	Forward:TATGTGCAACGATGGTATAAA	Same	100
Chr02b_4143599	Chr02K_3750935	Same	99.89	0	is_SNP	Chr02K_3750935	Forward:CGGCGGTCGGAGGTCAGAGCT	Forward:CGGCGGTCGGAGGTCAGAGCT	Same	100
Chr02b_41524736	Chr02K_21875010	Same	100	0	is_SNP	Chr02K_21875010	Reverse:GCTCCAATTGCTGCAGTATTG	Forward:GCTCCAATTGCTGCAGTATTG	Same	100
Chr02b_41723593	Chr02K_20538767	Same	99.9	0	is_SNP	Chr02K_20538767	Reverse:TGATCCCTTGTACAGATTATT	Forward:TGATCCCTTGTACAGATTATT	Same	100
Chr02b_41812129	Chr02K_20419082	Same	100	0	is_SNP	Chr02K_20419082	Reverse:CGTACGTCCTCTGGGTCTTCG	Forward:CGTACGTCCTCTGGGTCTTCG	Same	100
Chr02b_41812148	Chr02K_20419063	Same	100	0	is_SNP	Chr02K_20419063	Reverse:CGTAGTTTGGTCGTTGTCGCG	Forward:CGTAGTTTGGTCGTTGTCGCG	Same	100
Chr02b_4193587	Chr02K_3802568	Same	99.4	0	is_SNP	Chr02K_3802568	Forward:CAATAGCTAGATTGAATACTA	Forward:CAATAGCTAGATTGAATACTA	Same	100
Chr02b_42057971	Chr02K_29655269	Same	100	0	is_SNP	Chr02K_29655269	Forward:CGAGGAGATCGCTGCGGTCCC	Forward:CGAGGAGATCGCTGCGGTCCC	Same	100
Chr02b_42134132	Chr02K_18939650	Same	98.67	0	is_SNP	Chr02K_18939650	Reverse:GAGTAACAAAGTGATATCTTA	Forward:GAGTAACAAAGTGATATCTTA	Same	100
Chr02b_4363115	Chr02K_4042369	Same	100	0	is_SNP	Chr02K_4042369	Forward:GCTACATTTTTTTCCTGAGCT	Forward:GCTACATTTTTTTCCTGAGCT	Same	100
Chr02b_43681826	Chr02K_26561615	Same	99.7	0	is_SNP	Chr02K_26561615	Forward:ATGAGGAAGCTAGAACTTGAT	Forward:ATGAGGAAGCTAGAACTTGAT	Same	100
Chr02b_43908546	Chr02K_22874705	Same	100	0	is_SNP	Chr02K_22874705	Forward:GAGGCAACAAAGTATATATCT	Forward:GAGGCAACAAAGTATATATCT	Same	100
Chr02b_4406786	Chr02K_4162964	Same	99.9	0	is_SNP	Chr02K_4162964	Forward:ATGTATGTATGGACACATTCA	Forward:ATGTATGTATGGACACATTCA	Same	100
Chr02b_44662461	Chr02K_30315825	Same	99.9	0	is_SNP	Chr02K_30315825	Reverse:CTGTGACACAAATTGATCCTC	Forward:CTGTGACACAAATTGATCCTC	Same	100
Chr02b_44755797	Chr02K_41956127	Same	100	0	is_SNP	Chr02K_41956127	Forward:ATGCGCCGACGTCCACGGACA	Forward:ATGCGCCGACGTCCACGGACA	Same	100
Chr02b_44756260	Chr02K_41956590	Same	100	0	is_SNP	Chr02K_41956590	Forward:CGGATTATTCTGGTGCCTTGT	Forward:CGGATTATTCTGGTGCCTTGT	Same	100
Chr02b_44998932	Chr02K_32565929	Same	100	0	is_SNP	Chr02K_32565929	Reverse:AGGGAATAAAGCACTTTTGCC	Forward:AGGGAATAAAGCACTTTTGCC	Same	100
Chr02b_47405669	Chr02K_43181674	Same	100	0	is_SNP	Chr02K_43181674	Reverse:CCAGGGCTCCTCCGACCAGGT	Forward:CCAGGGCTCCTCCGACCAGGT	Same	100
Chr02b_47710005	Chr02K_42133848	Same	99.79	0	is_SNP	Chr02K_42133848	Forward:CCATCTCATCAATCACCTAGC	Forward:CCATCTCATCAATCACCTAGC	Same	100
Chr02b_47710042	Chr02K_42133885	Same	99.78	0	is_SNP	Chr02K_42133885	Forward:GCTCACCTAGCTAGCTAGGCT	Forward:GCTCACCTAGCTAGCTAGGCT	Same	100
Chr02b_47812549	Chr02K_44008582	Same	100	0	is_SNP	Chr02K_44008582	Reverse:CAGACGGTCAAACAACGTTCG	Forward:CAGACGGTCAAACAACGTTCG	Same	100
Chr02b_47927677	Chr02K_43790705	Same	100	0	is_SNP	Chr02K_43790705	Reverse:CTCATGATTAACTGACTTTCC	Forward:CTCATGATTAACTGACTTTCC	Same	100
Chr02b_48228043	Chr02K_43324993	Same	99.3	0	is_SNP	Chr02K_43324993	Reverse:CCGGACGCAGATCGTATGATT	Forward:CCGGACGCAGATCGTATGATT	Same	100
Chr02b_48703386	Chr02K_42273258	Same	99.65	0	is_SNP	Chr02K_42273258	Reverse:ACCGAAAACGATGAATCACTG	Forward:ACCGAAAACGATGAATCACTG	Same	100
Chr02b_48867751	Chr02K_43070908	Same	99.7	0	is_SNP	Chr02K_43070908	Reverse:CTCAAGACGATGGCCCCGGCT	Forward:CTCAAGACGATGGCCCCGGCT	Same	100
Chr02b_5074890	Chr02K_4808235	Same	100	0	is_SNP	Chr02K_4808235	Forward:GAATCCAATCCTCCTCCTCCT	Forward:GAATCCAATCCTCCTCCTCCT	Same	100
Chr02b_51219080	Chr02K_41863082	Same	100	0	is_SNP	Chr02K_41863082	Forward:GCGCCTACCGGAAGCAAGTCC	Forward:GCGCCTACCGGAAGCAAGTCC	Same	100
Chr02b_51459762	Chr02K_40668572	Same	99.8	0	is_SNP	Chr02K_40668572	Reverse:ACCAGATGGAGCGTGTGCTGC	Forward:ACCAGATGGAGCGTGTGCTGC	Same	100
Chr02b_5148997	Chr02K_5116760	Same	99.9	0	is_SNP	Chr02K_5116760	Forward:CGATCACGCTGACGCCGACGA	Forward:CGATCACGCTGACGCCGACGA	Same	100
Chr02b_52744350	Chr02K_44901581	Same	99.6	0	is_SNP	Chr02K_44901581	Forward:TCGGTAGCTTTTATCAGCTGC	Forward:TCGGTAGCTTTTATCAGCTGC	Same	100
Chr02b_5336544	Chr02K_5303085	Same	99.8	0	is_SNP	Chr02K_5303085	Forward:CGGGGTCGGCCTCAGGTGGCT	Forward:CGGGGTCGGCCTCAGGTGGCT	Same	100
Chr02b_53377661	Chr02K_44097214	Same	99.2	0	is_SNP	Chr02K_44097214	Forward:ATTCAACAACTCCCATGGTTT	Forward:ATTCAACAACTCCCATGGTTT	Same	100
Chr02b_53399544	Chr02K_44142759	Same	99.89	0	is_SNP	Chr02K_44142759	Forward:CCGCTGGAATAGTTTCTGCGA	Forward:CCGCTGGAATAGTTTCTGCGA	Same	100
Chr02b_53448412	Chr02K_44182123	Same	100	0	is_SNP	Chr02K_44182123	Forward:AGTAGCTTAAGGTTAGTTGAA	Forward:AGTAGCTTAAGGTTAGTTGAA	Same	100
Chr02b_53450533	Chr02K_44184244	Same	100	0	is_SNP	Chr02K_44184244	Forward:TAACATCTGTAGGCGCCATAG	Forward:TAACATCTGTAGGCGCCATAG	Same	100
Chr02b_53552068	Chr02K_44351964	Same	100	0	is_SNP	Chr02K_44351964	Forward:CGAGGGATCGGAGAGAAAAGC	Forward:CGAGGGATCGGAGAGAAAAGC	Same	100
Chr02b_53577331	Chr02K_44368578	Same	99.7	0	is_SNP	Chr02K_44368578	Forward:CGGTCAGGAGATGCATCTCGC	Forward:CGGTCAGGAGATGCATCTCGC	Same	100
Chr02b_53622477	Chr02K_45247270	Same	99.9	0	is_SNP	Chr02K_45247270	Forward:AATCGTTGTCTGGTGACTTCC	Forward:AATCGTTGTCTGGTGACTTCC	Same	100
Chr02b_53734283	Chr02K_44507590	Same	100	0	is_SNP	Chr02K_44507590	Forward:TGTGTTCAGGACGATGCTGCT	Forward:TGTGTTCAGGACGATGCTGCT	Same	100
Chr02b_5380750	Chr02K_5400075	Same	99.9	0	is_SNP	Chr02K_5400075	Forward:ATGGCCTCCTCCGATCGGTTG	Forward:ATGGCCTCCTCCGATCGGTTG	Same	100
Chr02b_54112606	Chr02K_45427985	Same	98.2	0	is_SNP	Chr02K_45427985	Forward:CCTTTAGATTGGGAATCTGGG	Forward:CCTTTAGATTGGGAATCTGGG	Same	100
Chr02b_5428053	Chr02K_5457243	Same	99.85	0	is_SNP	Chr02K_5457243	Forward:CTTTCGTTTGATGATGTAAGT	Forward:CTTTCGTTTGATGATGTAAGT	Same	100
Chr02b_54316287	Chr02K_45806411	Same	97.72	0	is_SNP	Chr02K_45806411	Forward:CCGGCACCTGCATCCGCAACA	Forward:CCGGCACCTGCATCCGCAACA	Same	100
Chr02b_54338836	Chr02K_45888670	Same	99.09	0	is_SNP	Chr02K_45888670	Forward:TGATCCCCGCCGGGACCGATG	Forward:TGATCCCCGCCGGGACCGATG	Same	100
Chr02b_54343333	Chr02K_45892604	Same	100	0	is_SNP	Chr02K_45892604	Forward:ATTTCTCTGCACCAATCGATT	Forward:ATTTCTCTGCACCAATCGATT	Same	100
Chr02b_54343363	Chr02K_45892634	Same	100	0	is_SNP	Chr02K_45892634	Forward:TGTGTAATAGTGATGGGAGCT	Forward:TGTGTAATAGTGATGGGAGCT	Same	100
Chr02b_54468143	Chr02K_46197712	Same	99.9	0	is_SNP	Chr02K_46197712	Forward:GATGACCGTTCCATCAAATGT	Forward:GATGACCGTTCCATCAAATGT	Same	100
Chr02b_54689365	Chr02K_45692995	Same	100	0	is_SNP	Chr02K_45692995	Reverse:ACCAGACTTGCCTCGAGAAGG	Forward:ACCAGACTTGCCTCGAGAAGG	Same	100
Chr02b_55697001	Chr02K_51904672	Same	100	0	is_SNP	Chr02K_51904672	Forward:GCTCCATGAAACTTTCGCTGT	Forward:GCTCCATGAAACTTTCGCTGT	Same	100
Chr02b_55904043	Chr02K_53535121	Same	100	0	is_SNP	Chr02K_53535121	Forward:CTCCGTCCCCGACTTGCCTCC	Forward:CTCCGTCCCCGACTTGCCTCC	Same	100
Chr02b_56100158	Chr02K_55679942	Same	100	0	is_SNP	Chr02K_55679942	Reverse:TTGTGCCATTGCTTAAAGACT	Forward:TTGTGCCATTGCTTAAAGACT	Same	100
Chr02b_56100170	Chr02K_55679930	Same	100	0	is_SNP	Chr02K_55679930	Reverse:GTTAAAGTCAAGTTGTGCCAT	Forward:GTTAAAGTCAAGTTGTGCCAT	Same	100
Chr02b_56260380	Chr02K_47747340	Same	100	0	is_SNP	Chr02K_47747340	Forward:TATGAAAGCTTAGCACACCTG	Forward:TATGAAAGCTTAGCACACCTG	Same	100
Chr02b_56271830	Chr02K_47787558	Same	98.77	0	is_SNP	Chr02K_47787558	Forward:TGCCACGACGCAGGAGCTGAA	Forward:TGCCACGACGCAGGAGCTGAA	Same	100
Chr02b_56342366	Chr02K_47873363	Same	99.1	0	is_SNP	Chr02K_47873363	Forward:AGGCATCGCACCGCGCAGACC	Forward:AGGCATCGCACCGCGCAGACC	Same	100
Chr02b_56352289	Chr02K_47874720	Same	98.45	0	is_SNP	Chr02K_47874720	Forward:ACAAGGGATACCACTAGCTTG	Forward:ACAAGGGATACCACTAGCTTG	Same	100
Chr02b_56823762	Chr02K_48596457	Same	100	0	is_SNP	Chr02K_48596457	Forward:CCTCTCCCTCCCGCTCGCTGC	Forward:CCTCTCCCTCCCGCTCGCTGC	Same	100
Chr02b_56838547	Chr02K_48615848	Same	99.8	0	is_SNP	Chr02K_48615848	Forward:AGGCGGCCGGGAAAGTCTTGT	Forward:AGGCGGCCGGGAAAGTCTTGT	Same	100
Chr02b_56885059	Chr02K_48780218	Same	99.9	0	is_SNP	Chr02K_48780218	Forward:AGTCGTTGTTGACGATCATGC	Forward:AGTCGTTGTTGACGATCATGC	Same	100
Chr02b_57061763	Chr02K_49025339	Same	100	0	is_SNP	Chr02K_49025339	Forward:GGTATTTATTGTGGCTTTGCA	Forward:GGTATTTATTGTGGCTTTGCA	Same	100
Chr02b_57126642	Chr02K_49092555	Same	98.13	0	is_SNP	Chr02K_49092555	Forward:TCAGAGCATGTGGCGTAGCAA	Forward:TCAGAGCATGTGGCGTAGCAA	Same	100
Chr02b_57213009	Chr02K_49915234	Same	100	0	is_SNP	Chr02K_49915234	Reverse:GCCGTGCTCCCCGCTGCTGGC	Forward:GCCGTGCTCCCCGCTGCTGGC	Same	100
Chr02b_57294723	Chr02K_49844047	Same	100	0	is_SNP	Chr02K_49844047	Reverse:GGAGAGGGTGTCCATTCAGTT	Forward:GGAGAGGGTGTCCATTCAGTT	Same	100
Chr02b_57344530	Chr02K_49764033	Same	99.1	0	is_SNP	Chr02K_49764033	Reverse:CACTGCCTGCAGCACTGTGCC	Forward:CACTGCCTGCAGCACTGTGCC	Same	100
Chr02b_5781480	Chr02K_5970358	Same	99.8	0	is_SNP	Chr02K_5970358	Forward:CTCGATACACTACGCTTCTGC	Forward:CTCGATACACTACGCTTCTGC	Same	100
Chr02b_58717585	Chr02K_49271421	Same	99.6	0	is_SNP	Chr02K_49271421	Forward:ACTCAGCTCGCTGCTAAAGTA	Forward:ACTCAGCTCGCTGCTAAAGTA	Same	100
Chr02b_59301086	Chr02K_55237489	Same	100	0	is_SNP	Chr02K_55237489	Forward:CGCGCGCACCTTCGCTGCAAC	Forward:CGCGCGCACCTTCGCTGCAAC	Same	100
Chr02b_59386531	Chr02K_55339375	Same	99.4	0	is_SNP	Chr02K_55339375	Forward:CGCCGTTGAGGAGGCGTGCCA	Forward:CGCCGTTGAGGAGGCGTGCCA	Same	100
Chr02b_59410609	Chr02K_55381669	Same	100	0	is_SNP	Chr02K_55381669	Forward:CGTTAGTAGCACGAGTGACTC	Forward:CGTTAGTAGCACGAGTGACTC	Same	100
Chr02b_59425384	Chr02K_55396498	Same	100	0	is_SNP	Chr02K_55396498	Forward:GCGCATCTCTCGGTGGGGATT	Forward:GCGCATCTCTCGGTGGGGATT	Same	100
Chr02b_59466747	Chr02K_55430544	Same	99.9	0	is_SNP	Chr02K_55430544	Forward:GCACAAATCCTGTGCTGCTGA	Forward:GCACAAATCCTGTGCTGCTGA	Same	100
Chr02b_59468830	Chr02K_55432611	Same	97.96	0	is_SNP	Chr02K_55432611	Forward:TCGTCCATTGGTGAAGAAGCA	Forward:TCGTCCATTGGTGAAGAAGCA	Same	100
Chr02b_59505335	Chr02K_55543385	Same	99.9	0	is_SNP	Chr02K_55543385	Forward:AGGGGGATCATGGATCCAAGC	Forward:AGGGGGATCATGGATCCAAGC	Same	100
Chr02b_59556181	Chr02K_55695127	Same	100	0	is_SNP	Chr02K_55695127	Forward:TTCCTCCGCCGACATTTTCAA	Forward:TTCCTCCGCCGACATTTTCAA	Same	100
Chr02b_59559651	Chr02K_55698597	Same	100	0	is_SNP	Chr02K_55698597	Forward:CACAGCTCGTAGCTGCATTTG	Forward:CACAGCTCGTAGCTGCATTTG	Same	100
Chr02b_59629079	Chr02K_55936564	Same	99.9	0	is_SNP	Chr02K_55936564	Forward:TCGACAAAGGGTACGTAAACT	Forward:TCGACAAAGGGTACGTAAACT	Same	100
Chr02b_59872582	Chr02K_53287489	Same	99.8	0	is_SNP	Chr02K_53287489	Forward:CTTCGTCTTTGCTTCCAGCTA	Forward:CTTCGTCTTTGCTTCCAGCTA	Same	100
Chr02b_59929103	Chr02K_53324012	Same	99.6	0	is_SNP	Chr02K_53324012	Forward:CAAGAAATCAACATGAAGCTG	Forward:CAAGAAATCAACATGAAGCTG	Same	100
Chr02b_59967547	Chr02K_53350534	Same	100	0	is_SNP	Chr02K_53350534	Forward:GAGCGTCGGAACTAAGCTTTT	Forward:GAGCGTCGGAACTAAGCTTTT	Same	100
Chr02b_59967553	Chr02K_53350540	Same	100	0	is_SNP	Chr02K_53350540	Forward:CGGAACTAAGCTTTTTCACAC	Forward:CGGAACTAAGCTTTTTCACAC	Same	100
Chr02b_60017680	Chr02K_53422571	Same	99.7	0	is_SNP	Chr02K_53422571	Forward:CACAGACGAGAGACGACTCAG	Forward:CACAGACGAGAGACGACTCAG	Same	100
Chr02b_60069352	Chr02K_53442775	Same	99.9	0	is_SNP	Chr02K_53442775	Forward:CTGAGCTTTTGCCACATTGGT	Forward:CTGAGCTTTTGCCACATTGGT	Same	100
Chr02b_60069439	Chr02K_53442862	Same	99.9	0	is_SNP	Chr02K_53442862	Forward:CAGCACTAAACATTCGGTTGC	Forward:CAGCACTAAACATTCGGTTGC	Same	100
Chr02b_60222447	Chr02K_53656391	Same	100	0	is_SNP	Chr02K_53656391	Reverse:CAATGCATAGCATGCTGGTTC	Forward:CAATGCATAGCATGCTGGTTC	Same	100
Chr02b_60292262	Chr02K_53850525	Same	99.9	0	is_SNP	Chr02K_53850525	Forward:CGCATTCGCCCATTCTGTCGA	Forward:CGCATTCGCCCATTCTGTCGA	Same	100
Chr02b_60348682	Chr02K_53924531	Same	100	0	is_SNP	Chr02K_53924531	Forward:ACAGAAGGATTGCTCCCTTTG	Forward:ACAGAAGGATTGCTCCCTTTG	Same	100
Chr02b_60500966	Chr02K_54108555	Same	99.7	0	is_SNP	Chr02K_54108555	Forward:TCCCTTTATCAGCTTCCCGCA	Forward:TCCCTTTATCAGCTTCCCGCA	Same	100
Chr02b_60634691	Chr02K_54363335	Same	99.9	0	is_SNP	Chr02K_54363335	Forward:CCGAAGCAAATGCGGTTCGGT	Forward:CCGAAGCAAATGCGGTTCGGT	Same	100
Chr02b_60634721	Chr02K_54363365	Same	99.9	0	is_SNP	Chr02K_54363365	Forward:CGCTTCGCTTCCGAGATTAGC	Forward:CGCTTCGCTTCCGAGATTAGC	Same	100
Chr02b_60672041	Chr02K_54425262	Same	99.7	0	is_SNP	Chr02K_54425262	Forward:CCAAAACGGAAATAAGAAGCA	Forward:CCAAAACGGAAATAAGAAGCA	Same	100
Chr02b_60677832	Chr02K_54431051	Same	100	0	is_SNP	Chr02K_54431051	Forward:CAAGCGTTGATTTCACCGGGT	Forward:CAAGCGTTGATTTCACCGGGT	Same	100
Chr02b_61821160	Chr02K_57753421	Same	100	0	is_SNP	Chr02K_57753421	Forward:TCCCTCCATGGACCCGTTCCC	Forward:TCCCTCCATGGACCCGTTCCC	Same	100
Chr02b_61893919	Chr02K_56238659	Same	100	0	is_SNP	Chr02K_56238659	Forward:GATGTCCCCGAGCACCACAGC	Forward:GATGTCCCCGAGCACCACAGC	Same	100
Chr02b_61921536	Chr02K_55587163	Same	100	0	is_SNP	Chr02K_55587163	Reverse:CAAGGAGATCTGTCCATTTCT	Forward:CAAGGAGATCTGTCCATTTCT	Same	100
Chr02b_61973554	Chr02K_56913870	Same	100	0	is_SNP	Chr02K_56913870	Forward:CTCTTTTCATGACTATGTCTA	Forward:CTCTTTTCATGACTATGTCTA	Same	100
Chr02b_62126251	Chr02K_57436968	Same	99.7	0	is_SNP	Chr02K_57436968	Forward:GCCGGCCGTGGGCGCAAAGGA	Forward:GCCGGCCGTGGGCGCAAAGGA	Same	100
Chr02b_62129167	Chr02K_57439817	Same	99.19	0	is_SNP	Chr02K_57439817	Forward:ACGTTAATTTGGAAAAGAGCA	Forward:ACGTTAATTTGGAAAAGAGCA	Same	100
Chr02b_62324117	Chr02K_57663948	Same	99.9	0	is_SNP	Chr02K_57663948	Forward:CCATTCATCCTGGAAACGCAG	Forward:CCATTCATCCTGGAAACGCAG	Same	100
Chr02b_62337602	Chr02K_57677429	Same	99.8	0	is_SNP	Chr02K_57677429	Forward:GTATCAGGTCAGGAGCCTGAG	Forward:GTATCAGGTCAGGAGCCTGAG	Same	100
Chr02b_62382026	Chr02K_57702736	Same	99.51	0	is_SNP	Chr02K_57702736	Forward:CTTCCACGCACCTGGTGCGTT	Forward:CTTCCACGCACCTGGTGCGTT	Same	100
Chr02b_62527853	Chr02K_57901558	Same	100	0	is_SNP	Chr02K_57901558	Forward:GGAAGACTTCGTTAGATGGCA	Forward:GGAAGACTTCGTTAGATGGCA	Same	100
Chr02b_62562313	Chr02K_57928584	Same	99.88	0	is_SNP	Chr02K_57928584	Forward:GCTATACTAGAACTTTAAATC	Forward:GCTATACTAGAACTTTAAATC	Same	100
Chr02b_62721520	Chr02K_58163889	Same	99.8	0	is_SNP	Chr02K_58163889	Forward:ATCAGTGCCATTGGTTTCAGG	Forward:ATCAGTGCCATTGGTTTCAGG	Same	100
Chr02b_62736553	Chr02K_58196883	Same	98.91	0	is_SNP	Chr02K_58196883	Forward:TGGGTAACCTGAATTACAGAA	Forward:TGGGTAACCTGAATTACAGAA	Same	100
Chr02b_62857796	Chr02K_58354999	Same	100	0	is_SNP	Chr02K_58354999	Forward:TTCACCTTTTGTCGAGTTCCA	Forward:TTCACCTTTTGTCGAGTTCCA	Same	100
Chr02b_62857808	Chr02K_58355011	Same	100	0	is_SNP	Chr02K_58355011	Forward:CGAGTTCCACCACCTTTTCCA	Forward:CGAGTTCCACCACCTTTTCCA	Same	100
Chr02b_63048114	Chr02K_58437754	Same	99.78	0	is_SNP	Chr02K_58437754	Forward:TGCAGTTGAGGTGGAGGATAT	Forward:TGCAGTTGAGGTGGAGGATAT	Same	100
Chr02b_63489754	Chr02K_57406973	Same	99.7	0	is_SNP	Chr02K_57406973	Forward:GTGGTCCACTTGTTTGCCTGT	Forward:GTGGTCCACTTGTTTGCCTGT	Same	100
Chr02b_63572116	Chr02K_59743415	Same	100	0	is_SNP	Chr02K_59743415	Reverse:TAAGAATTTTGAGAACCCAAA	Forward:TAAGAATTTTGAGAACCCAAA	Same	100
Chr02b_63779216	Chr02K_59269482	Same	99.89	0	is_SNP	Chr02K_59269482	Reverse:CGAATTACTGTACCTGGTGGC	Forward:CGAATTACTGTACCTGGTGGC	Same	100
Chr02b_63822221	Chr02K_59227170	Same	99.7	0	is_SNP	Chr02K_59227170	Reverse:GCTGAATAAATTCTTCACCGG	Forward:GCTGAATAAATTCTTCACCGG	Same	100
Chr02b_63887728	Chr02K_59096064	Same	100	0	is_SNP	Chr02K_59096064	Reverse:TCACGGTTGTCTGTGGCTTGC	Forward:TCACGGTTGTCTGTGGCTTGC	Same	100
Chr02b_64045292	Chr02K_58577127	Same	99.6	0	is_SNP	Chr02K_58577127	Reverse:CTCCGACCGACAACTCAGTTC	Forward:CTCCGACCGACAACTCAGTTC	Same	100
Chr02b_64045306	Chr02K_58577113	Same	99.6	0	is_SNP	Chr02K_58577113	Reverse:TTATCCAAATCCTGCTCCGAC	Forward:TTATCCAAATCCTGCTCCGAC	Same	100
Chr02b_64045309	Chr02K_58577110	Same	99.6	0	is_SNP	Chr02K_58577110	Reverse:TATTTATCCAAATCCTGCTCC	Forward:TATTTATCCAAATCCTGCTCC	Same	100
Chr02b_64667627	Chr02K_60592111	Same	99.83	0	is_SNP	Chr02K_60592111	Forward:TAACTCGCGCCTCGCGGTGAC	Forward:TAACTCGCGCCTCGCGGTGAC	Same	100
Chr02b_64821360	Chr02K_60146236	Same	99.8	0	is_SNP	Chr02K_60146236	Reverse:GAGAACTAGGTCTATGCTACA	Forward:GAGAACTAGGTCTATGCTACA	Same	100
Chr02b_64821379	Chr02K_60146217	Same	99.8	0	is_SNP	Chr02K_60146217	Reverse:ATAGACTGAAGCAAAGAAAGA	Forward:ATAGACTGAAGCAAAGAAAGA	Same	100
Chr02b_65056116	Chr02K_58812649	Same	99.9	0	is_SNP	Chr02K_58812649	Forward:AACAGTAATGCTCCATTGCTC	Forward:AACAGTAATGCTCCATTGCTC	Same	100
Chr02b_65271146	Chr02K_59948901	Same	99.9	0	is_SNP	Chr02K_59948901	Forward:GTTGCCGTGTATGTACCTGAA	Forward:GTTGCCGTGTATGTACCTGAA	Same	100
Chr02b_65273898	Chr02K_59951664	Same	98.72	0	is_SNP	Chr02K_59951664	Forward:AGCGGTCAGAGAGTGGACGCT	Forward:AGCGGTCAGAGAGTGGACGCT	Same	100
Chr02b_65676686	Chr02K_60476289	Same	99.77	0	is_SNP	Chr02K_60476289	Forward:TGAAATAGCATATCCAACCCC	Forward:TGAAATAGCATATCCAACCCC	Same	100
Chr02b_65756347	Chr02K_60574193	Same	99.89	0	is_SNP	Chr02K_60574193	Forward:ACTGTATGGTGCCCCTGCAGT	Forward:ACTGTATGGTGCCCCTGCAGT	Same	100
Chr02b_65839878	Chr02K_60662074	Same	99.9	0	is_SNP	Chr02K_60662074	Forward:TGCCTTGACTGTCATGATCCA	Forward:TGCCTTGACTGTCATGATCCA	Same	100
Chr02b_65846320	Chr02K_60668517	Same	100	0	is_SNP	Chr02K_60668517	Forward:CTAGCCTACTAATCCATGCCC	Forward:CTAGCCTACTAATCCATGCCC	Same	100
Chr02b_65846358	Chr02K_60668555	Same	100	0	is_SNP	Chr02K_60668555	Forward:ACTCTACTGTATTGTGTGATG	Forward:ACTCTACTGTATTGTGTGATG	Same	100
Chr02b_65846371	Chr02K_60668568	Same	100	0	is_SNP	Chr02K_60668568	Forward:GTGTGATGTACCGCTGCCCAA	Forward:GTGTGATGTACCGCTGCCCAA	Same	100
Chr02b_66073670	Chr02K_61179867	Same	99.4	0	is_SNP	Chr02K_61179867	Forward:TTTTCCTGCAATTCTTCCAAC	Forward:TTTTCCTGCAATTCTTCCAAC	Same	100
Chr02b_66722945	Chr02K_61355915	Same	99.6	0	is_SNP	Chr02K_61355915	Forward:GCACTAATGATGTGATCTGTT	Forward:GCACTAATGATGTGATCTGTT	Same	100
Chr02b_66773145	Chr02K_61409419	Same	99.8	0	is_SNP	Chr02K_61409419	Forward:CTTGCCCAACCAGCTCTAGTG	Forward:CTTGCCCAACCAGCTCTAGTG	Same	100
Chr02b_66805315	Chr02K_61526898	Same	99.76	0	is_SNP	Chr02K_61526898	Forward:GTGCTAGGGACAATGCTCATT	Forward:GTGCTAGGGACAATGCTCATT	Same	100
Chr02b_66808813	Chr02K_61530396	Same	99.9	0	is_SNP	Chr02K_61530396	Forward:GAATGTTTACATTTCTTGTTT	Forward:GAATGTTTACATTTCTTGTTT	Same	100
Chr02b_67444273	Chr02K_61830235	Same	99.9	0	is_SNP	Chr02K_61830235	Forward:CAATTGCATATTCTGTGCAAG	Forward:CAATTGCATATTCTGTGCAAG	Same	100
Chr02b_67625716	Chr02K_62084471	Same	97.96	0	is_SNP	Chr02K_62084471	Forward:GTCTTTAAGCAATGGCACAAC	Forward:GTCTTTAAGCAATGGCACAAC	Same	100
Chr02b_67693264	Chr02K_62171379	Same	100	0	is_SNP	Chr02K_62171379	Forward:CCAGTGAATGTGCTTTTAGGG	Forward:CCAGTGAATGTGCTTTTAGGG	Same	100
Chr02b_67732764	Chr02K_62254473	Same	100	0	is_SNP	Chr02K_62254473	Forward:GCTCCCCGTCGCCGAGGAGCT	Forward:GCTCCCCGTCGCCGAGGAGCT	Same	100
Chr02b_68332701	Chr02K_62000729	Same	100	0	is_SNP	Chr02K_62000729	Reverse:GCTACCCAGGTGTGCCCAGTG	Forward:GCTACCCAGGTGTGCCCAGTG	Same	100
Chr02b_69101523	Chr02K_63301066	Same	99.44	0	is_SNP	Chr02K_63301066	Forward:CACGCGCACCTGGCGCGAGGG	Forward:CACGCGCACCTGGCGCGAGGG	Same	100
Chr02b_69313770	Chr02K_63617473	Same	99.79	0	is_SNP	Chr02K_63617473	Forward:CTGCTGGTAGTCAAGGTCGTC	Forward:CTGCTGGTAGTCAAGGTCGTC	Same	100
Chr02b_69330251	Chr02K_63667948	Same	99.8	0	is_SNP	Chr02K_63667948	Forward:CGTCGCCTTTCCATGGACGCG	Forward:CGTCGCCTTTCCATGGACGCG	Same	100
Chr02b_69456383	Chr02K_63933614	Same	100	0	is_SNP	Chr02K_63933614	Forward:CCGGAATAAGCCAGGGAAAAT	Forward:CCGGAATAAGCCAGGGAAAAT	Same	100
Chr02b_69456393	Chr02K_63933624	Same	100	0	is_SNP	Chr02K_63933624	Forward:CCAGGGAAAATTTCGCGCTTT	Forward:CCAGGGAAAATTTCGCGCTTT	Same	100
Chr02b_69456417	Chr02K_63933648	Same	100	0	is_SNP	Chr02K_63933648	Forward:ATTCTTATTACACAGCGCTGC	Forward:ATTCTTATTACACAGCGCTGC	Same	100
Chr02b_69476025	Chr02K_63954265	Same	100	0	is_SNP	Chr02K_63954265	Forward:ATTCAACATAATTTCTCGATC	Forward:ATTCAACATAATTTCTCGATC	Same	100
Chr02b_69583460	Chr02K_64080646	Same	99.9	0	is_SNP	Chr02K_64080646	Forward:ACCTTTACACCCTCCGTGACT	Forward:ACCTTTACACCCTCCGTGACT	Same	100
Chr02b_69616811	Chr02K_64113709	Same	100	0	is_SNP	Chr02K_64113709	Forward:CTTCCACGCACCATCGCCATT	Forward:CTTCCACGCACCATCGCCATT	Same	100
Chr02b_69617343	Chr02K_64114241	Same	100	0	is_SNP	Chr02K_64114241	Forward:GGCCTCAAAGGCTTAACCACG	Forward:GGCCTCAAAGGCTTAACCACG	Same	100
Chr02b_69626441	Chr02K_64149124	Same	99.29	0	is_SNP	Chr02K_64149124	Forward:GCAACGCAAAAGCCAGGATGC	Forward:GCAACGCAAAAGCCAGGATGC	Same	100
Chr02b_69626461	Chr02K_64149144	Same	99.2	0	is_SNP	Chr02K_64149144	Forward:CTCTCCGGCTTTTGGATCGCT	Forward:CTCTCCGGCTTTTGGATCGCT	Same	100
Chr02b_69626486	Chr02K_64149169	Same	99.2	0	is_SNP	Chr02K_64149169	Forward:GAGCCTAGAGCTGCGCGTGCT	Forward:GAGCCTAGAGCTGCGCGTGCT	Same	100
Chr02b_69634042	Chr02K_64169763	Same	99.9	0	is_SNP	Chr02K_64169763	Forward:GGCCGGGACCCCGGGAGGTTG	Forward:GGCCGGGACCCCGGGAGGTTG	Same	100
Chr02b_69732152	Chr02K_64285256	Same	100	0	is_SNP	Chr02K_64285256	Forward:AGGGGAAGCACCCGATGAGTG	Forward:AGGGGAAGCACCCGATGAGTG	Same	100
Chr02b_69815022	Chr02K_64458067	Same	100	0	is_SNP	Chr02K_64458067	Forward:GAGATCAATGCAAAATTTTCC	Forward:GAGATCAATGCAAAATTTTCC	Same	100
Chr02b_69934679	Chr02K_64659581	Same	100	0	is_SNP	Chr02K_64659581	Forward:TGGAGGAATTCCTAGTGCTGG	Forward:TGGAGGAATTCCTAGTGCTGG	Same	100
Chr02b_70028543	Chr02K_64699722	Same	99.7	0	is_SNP	Chr02K_64699722	Forward:AATTGCAACCGCGGTTGGGCC	Forward:AATTGCAACCGCGGTTGGGCC	Same	100
Chr02b_70036483	Chr02K_64708438	Same	99.8	0	is_SNP	Chr02K_64708438	Forward:TACCCACTCCAGCAGCTCTTG	Forward:TACCCACTCCAGCAGCTCTTG	Same	100
Chr02b_70125691	Chr02K_64808746	Same	100	0	is_SNP	Chr02K_64808746	Forward:AAAACAGAACAGGCTTCATTT	Forward:AAAACAGAACAGGCTTCATTT	Same	100
Chr02b_7068052	Chr02K_5905195	Same	99.8	0	is_SNP	Chr02K_5905195	Reverse:CGACGTCGAGGGCAGGGCCGC	Forward:CGACGTCGAGGGCAGGGCCGC	Same	100
Chr02b_70995140	Chr02K_65586811	Same	100	0	is_SNP	Chr02K_65586811	Forward:AGATTAACTTATCAATCACCA	Forward:AGATTAACTTATCAATCACCA	Same	100
Chr02b_71159874	Chr02K_65852677	Same	100	0	is_SNP	Chr02K_65852677	Forward:GAAGAAGTAGGTAACAGTGTC	Forward:GAAGAAGTAGGTAACAGTGTC	Same	100
Chr02b_71826732	Chr02K_65991481	Same	99.71	0	is_SNP	Chr02K_65991481	Forward:CCACAGAGAGACGCAGGGGGT	Forward:CCACAGAGAGACGCAGGGGGT	Same	100
Chr02b_71858438	Chr02K_66052489	Same	99.8	0	is_SNP	Chr02K_66052489	Forward:GGACTTGTCATGAATAAGGTC	Forward:GGACTTGTCATGAATAAGGTC	Same	100
Chr02b_72027150	Chr02K_66372173	Same	100	0	is_SNP	Chr02K_66372173	Forward:ACATGCACCATTGTCACCAGC	Forward:ACATGCACCATTGTCACCAGC	Same	100
Chr02b_72062616	Chr02K_66397644	Same	100	0	is_SNP	Chr02K_66397644	Forward:CAAGCATGAAGGACCCACTGG	Forward:CAAGCATGAAGGACCCACTGG	Same	100
Chr02b_72073691	Chr02K_66410820	Same	99.4	0	is_SNP	Chr02K_66410820	Forward:AACATCGTGCGTGTTGGACGG	Forward:AACATCGTGCGTGTTGGACGG	Same	100
Chr02b_7210034	Chr02K_7651712	Same	99.5	0	is_SNP	Chr02K_7651712	Reverse:GCCAAGCTGACAGAATAATAT	Forward:GCCAAGCTGACAGAATAATAT	Same	100
Chr02b_72374052	Chr02K_66792083	Same	100	0	is_SNP	Chr02K_66792083	Forward:GTTCCAGAATCTTGAAAAGAA	Forward:GTTCCAGAATCTTGAAAAGAA	Same	100
Chr02b_7273203	Chr02K_6302159	Same	100	0	is_SNP	Chr02K_6302159	Forward:AGACGATGGACCTTTTCTTTT	Forward:AGACGATGGACCTTTTCTTTT	Same	100
Chr02b_7274209	Chr02K_6303166	Same	98.4	0	is_SNP	Chr02K_6303166	Forward:TATTGGGAAGGGGAGGCCTTC	Forward:TATTGGGAAGGGGAGGCCTTC	Same	100
Chr02b_73003969	Chr02K_68770665	Same	99.9	0	is_SNP	Chr02K_68770665	Forward:CTCTGGGTAACTGGATAAGCC	Forward:CTCTGGGTAACTGGATAAGCC	Same	100
Chr02b_73462188	Chr02K_67085153	Same	100	0	is_SNP	Chr02K_67085153	Forward:ATTCAAACGATGGCAACCGCC	Forward:ATTCAAACGATGGCAACCGCC	Same	100
Chr02b_73498056	Chr02K_67112288	Same	100	0	is_SNP	Chr02K_67112288	Forward:ACTCAACTGCAGAAGTAGCGG	Forward:ACTCAACTGCAGAAGTAGCGG	Same	100
Chr02b_73524411	Chr02K_67177667	Same	95.31	0	is_SNP	Chr02K_67177667	Forward:TGATGGACGATCTGCTGATCT	Forward:TGATGGACGATCTGCTGATCT	Same	100
Chr02b_73524423	Chr02K_67177679	Same	95.31	0	is_SNP	Chr02K_67177679	Forward:TGCTGATCTTCTGCTGCCATG	Forward:TGCTGATCTTCTGCTGCCATG	Same	100
Chr02b_73624767	Chr02K_67284297	Same	99.2	0	is_SNP	Chr02K_67284297	Forward:TTGTGCGTCAAGGTGTTCTGT	Forward:TTGTGCGTCAAGGTGTTCTGT	Same	100
Chr02b_73628455	Chr02K_67300889	Same	99.8	0	is_SNP	Chr02K_67300889	Forward:ATACAGCCCGCTGCTGCATCG	Forward:ATACAGCCCGCTGCTGCATCG	Same	100
Chr02b_73847597	Chr02K_67949074	Same	99.4	0	is_SNP	Chr02K_67949074	Reverse:CGCCCACTCCATGGGCTGCAT	Forward:CGCCCACTCCATGGGCTGCAT	Same	100
Chr02b_73972702	Chr02K_67926801	Same	100	0	is_SNP	Chr02K_67926801	Reverse:CGCCGAGGCCCTCGAGATGAG	Forward:CGCCGAGGCCCTCGAGATGAG	Same	100
Chr02b_73984222	Chr02K_67915451	Same	100	0	is_SNP	Chr02K_67915451	Reverse:TACAAAAGATGGTGGAGCGTG	Forward:TACAAAAGATGGTGGAGCGTG	Same	100
Chr02b_74040516	Chr02K_67855686	Same	100	0	is_SNP	Chr02K_67855686	Reverse:AGAAAATGGAATCACGCAAAG	Forward:AGAAAATGGAATCACGCAAAG	Same	100
Chr02b_74450588	Chr02K_67308815	Same	99.26	0	is_SNP	Chr02K_67308815	Reverse:AGAGCAGAGCTCGTCCAGCAG	Forward:AGAGCAGAGCTCGTCCAGCAG	Same	100
Chr02b_7493664	Chr02K_6921807	Same	99.4	0	is_SNP	Chr02K_6921807	Forward:CACTAATTATATACTGGAAGT	Forward:CACTAATTATATACTGGAAGT	Same	100
Chr02b_7915488	Chr02K_4414881	Same	99.83	0	is_SNP	Chr02K_4414881	Forward:CGACCACGTCCTGCTCCCGGG	Forward:CGACCACGTCCTGCTCCCGGG	Same	100
Chr02b_8001913	Chr02K_4343758	Same	100	0	is_SNP	Chr02K_4343758	Forward:GGCAGGGAGGACGACGACGCA	Forward:GGCAGGGAGGACGACGACGCA	Same	100
Chr02b_8181542	Chr02K_7216860	Same	100	0	is_SNP	Chr02K_7216860	Forward:CAACATCAGCATCCCCTTCCC	Forward:CAACATCAGCATCCCCTTCCC	Same	100
Chr02b_8555037	Chr02K_4616198	Same	100	0	is_SNP	Chr02K_4616198	Reverse:TCCCAGACATGCATCTGCAGC	Forward:TCCCAGACATGCATCTGCAGC	Same	100
Chr02b_9381273	Chr02K_5566003	Same	100	0	is_SNP	Chr02K_5566003	Forward:GGTGACTAGTCTAAAGATTCT	Forward:GGTGACTAGTCTAAAGATTCT	Same	100
Chr02b_9433006	Chr02K_4863612	Same	100	0	is_SNP	Chr02K_4863612	Forward:CGTTGCCGTACTGGCGCGCCG	Forward:CGTTGCCGTACTGGCGCGCCG	Same	100
Chr03b_11846388	Chr03N_31955917	Same	97.37	0	is_SNP	Chr03N_31955917	Reverse:GGCAAAAATCATGGTTCCGTG	Forward:GGCAAAAATCATGGTTCCGTG	Same	100
Chr03b_1251635	Chr03N_67681902	Same	100	0	is_SNP	Chr03N_67681902	Forward:TGACCTTGCTTTGCTTTGCTG	Forward:TGACCTTGCTTTGCTTTGCTG	Same	100
Chr03b_13446121	Chr03N_54813071	Same	99.8	0	is_SNP	Chr03N_54813071	Forward:GATGGTCGATGAAAAATCGTC	Forward:GATGGTCGATGAAAAATCGTC	Same	100
Chr03b_13490221	Chr03N_54934971	Same	100	0	is_SNP	Chr03N_54934971	Forward:CATTTCTGCTTGTGACGTCTC	Forward:CATTTCTGCTTGTGACGTCTC	Same	100
Chr03b_1351194	Chr03N_68261915	Same	99.9	0	is_SNP	Chr03N_68261915	Forward:ACTAACCAGATCGCCAAAGAA	Forward:ACTAACCAGATCGCCAAAGAA	Same	100
Chr03b_14218656	Chr03N_50002796	Same	100	0	is_SNP	Chr03N_50002796	Reverse:CCTCATGCCTATGTGTGCTCC	Forward:CCTCATGCCTATGTGTGCTCC	Same	100
Chr03b_14586379	Chr03N_56190798	Same	100	0	is_SNP	Chr03N_56190798	Reverse:GGCATATATATGAATGCCCAT	Forward:GGCATATATATGAATGCCCAT	Same	100
Chr03b_14592423	Chr03N_56184736	Same	100	0	is_SNP	Chr03N_56184736	Reverse:CGGTTTTTAAGGATGGCTCAC	Forward:CGGTTTTTAAGGATGGCTCAC	Same	100
Chr03b_16233749	Chr03N_52167570	Same	99.83	0	is_SNP	Chr03N_52167570	Reverse:GCATCTCTTTGAGGTTTAATC	Forward:GCATCTCTTTGAGGTTTAATC	Same	100
Chr03b_16592982	Chr03N_65488296	Same	100	0	is_SNP	Chr03N_65488296	Forward:CGTGCGAATCACCGTCCCTCT	Forward:CGTGCGAATCACCGTCCCTCT	Same	100
Chr03b_16592997	Chr03N_65488311	Same	100	0	is_SNP	Chr03N_65488311	Forward:CCCTCTCAGCTGCGACGTTGG	Forward:CCCTCTCAGCTGCGACGTTGG	Same	100
Chr03b_17106810	Chr03N_54339948	Same	100	0	is_SNP	Chr03N_54339948	Forward:GTCAAGTCGTCAGGTGAGAAA	Forward:GTCAAGTCGTCAGGTGAGAAA	Same	100
Chr03b_17677905	Chr03N_57533617	Same	100	0	is_SNP	Chr03N_57533617	Reverse:GGAAGACTGCTAGCTGCATCA	Forward:GGAAGACTGCTAGCTGCATCA	Same	100
Chr03b_17770170	Chr03N_55829336	Same	99.7	0	is_SNP	Chr03N_55829336	Forward:TCCAATTGGGTCCATCAACAT	Forward:TCCAATTGGGTCCATCAACAT	Same	100
Chr03b_19796419	Chr03N_58420747	Same	100	0	is_SNP	Chr03N_58420747	Reverse:GGAAACCATGACTTTAGCAAC	Forward:GGAAACCATGACTTTAGCAAC	Same	100
Chr03b_19959718	Chr03N_57863610	Same	100	0	is_SNP	Chr03N_57863610	Reverse:AGGGGCAAGAATGTGCTTGTT	Forward:AGGGGCAAGAATGTGCTTGTT	Same	100
Chr03b_20139303	Chr03N_51334761	Same	100	0	is_SNP	Chr03N_51334761	Reverse:GTCAGCTGAGATGGCTGCTAA	Forward:GTCAGCTGAGATGGCTGCTAA	Same	100
Chr03b_20151839	Chr03N_50916092	Same	99.64	0	is_SNP	Chr03N_50916092	Reverse:GCTCCGCGGCGCCACATGGTC	Forward:GCTCCGCGGCGCCACATGGTC	Same	100
Chr03b_20712401	Chr03N_58933580	Same	100	0	is_SNP	Chr03N_58933580	Forward:CGGCTTCTGTAACTTTTTTCA	Forward:CGGCTTCTGTAACTTTTTTCA	Same	100
Chr03b_20738664	Chr03N_36073226	Same	99.9	0	is_SNP	Chr03N_36073226	Reverse:CATTCCTATGCTTAGGTTCCT	Forward:CATTCCTATGCTTAGGTTCCT	Same	100
Chr03b_20875046	Chr03N_49605940	Same	100	0	is_SNP	Chr03N_49605940	Reverse:GGTGGCGGCGCACCAAACTGC	Forward:GGTGGCGGCGCACCAAACTGC	Same	100
Chr03b_20952722	Chr03N_48870681	Same	100	0	is_SNP	Chr03N_48870681	Reverse:GATCTCTTTGACCACTACTGA	Forward:GATCTCTTTGACCACTACTGA	Same	100
Chr03b_20952748	Chr03N_48870655	Same	100	0	is_SNP	Chr03N_48870655	Reverse:GGTGTTTCCATATCCCAAACA	Forward:GGTGTTTCCATATCCCAAACA	Same	100
Chr03b_20970591	Chr03N_48752278	Same	99.9	0	is_SNP	Chr03N_48752278	Reverse:CAGGTAGTAAACCAATCCCAA	Forward:CAGGTAGTAAACCAATCCCAA	Same	100
Chr03b_21683403	Chr03N_58126785	Same	99.7	0	is_SNP	Chr03N_58126785	Forward:AGACCTATGGAGCCTGCTGGT	Forward:AGACCTATGGAGCCTGCTGGT	Same	100
Chr03b_22468214	Chr03N_46135308	Same	99.4	0	is_SNP	Chr03N_46135308	Forward:CTCCATATATGTGCTGCTCTT	Forward:CTCCATATATGTGCTGCTCTT	Same	100
Chr03b_22469597	Chr03N_46136691	Same	99.57	0	is_SNP	Chr03N_46136691	Forward:TCTGGTGGACTCCGTGGACTG	Forward:TCTGGTGGACTCCGTGGACTG	Same	100
Chr03b_22497615	Chr03N_46511019	Same	99.42	0	is_SNP	Chr03N_46511019	Forward:ACGAGGTCGAAGAGCAACAAA	Forward:ACGAGGTCGAAGAGCAACAAA	Same	100
Chr03b_2257397	Chr03N_69583104	Same	100	0	is_SNP	Chr03N_69583104	Forward:CGCCCATCCTTGCATCTTGTC	Forward:CGCCCATCCTTGCATCTTGTC	Same	100
Chr03b_2266357	Chr03N_69592066	Same	100	0	is_SNP	Chr03N_69592066	Forward:GATATGAAAGCAACTGGATAT	Forward:GATATGAAAGCAACTGGATAT	Same	100
Chr03b_2266370	Chr03N_69592079	Same	100	0	is_SNP	Chr03N_69592079	Forward:CTGGATATGGTGACAACTCAT	Forward:CTGGATATGGTGACAACTCAT	Same	100
Chr03b_23478868	Chr03N_44703959	Same	99.49	0	is_SNP	Chr03N_44703959	Forward:CGGTGGCACAGCCAGCTGCTC	Forward:CGGTGGCACAGCCAGCTGCTC	Same	100
Chr03b_23580403	Chr03N_44413509	Same	99.87	0	is_SNP	Chr03N_44413509	Reverse:CAGCCTTCTAGGCTGCGGCTG	Forward:CAGCCTTCTAGGCTGCGGCTG	Same	100
Chr03b_23580452	Chr03N_44413460	Same	99.88	0	is_SNP	Chr03N_44413460	Reverse:ATAATCAATTCTAGCGATCCC	Forward:ATAATCAATTCTAGCGATCCC	Same	100
Chr03b_23825634	Chr03N_48820799	Same	99.89	0	is_SNP	Chr03N_48820799	Forward:GATTCATCAAGGCCAGCTGCT	Forward:GATTCATCAAGGCCAGCTGCT	Same	100
Chr03b_26378733	Chr03N_45354401	Same	100	0	is_SNP	Chr03N_45354401	Forward:GATAGGACGCAGCTTAGTGGT	Forward:GATAGGACGCAGCTTAGTGGT	Same	100
Chr03b_27069796	Chr03N_37901557	Same	99.84	0	is_SNP	Chr03N_37901557	Reverse:GTGCAAAGGCCACGCGGCCCA	Forward:GTGCAAAGGCCACGCGGCCCA	Same	100
Chr03b_27555472	Chr03N_38614173	Same	100	0	is_SNP	Chr03N_38614173	Forward:TGGTGCAGTGGCCATCTGAAC	Forward:TGGTGCAGTGGCCATCTGAAC	Same	100
Chr03b_27555527	Chr03N_38614228	Same	100	0	is_SNP	Chr03N_38614228	Forward:AAGATGCGGTTGCTCCAGAAG	Forward:AAGATGCGGTTGCTCCAGAAG	Same	100
Chr03b_28360588	Chr03N_45281763	Same	99.9	0	is_SNP	Chr03N_45281763	Forward:CACTGGATCCCCGGGAACATC	Forward:CACTGGATCCCCGGGAACATC	Same	100
Chr03b_28482195	Chr03N_45454725	Same	99.87	0	is_SNP	Chr03N_45454725	Forward:ACGTACACTTGCCAGCAATTC	Forward:ACGTACACTTGCCAGCAATTC	Same	100
Chr03b_28504102	Chr03N_45476625	Same	99.87	0	is_SNP	Chr03N_45476625	Forward:CAGGTAGCAATAATAGCTGGT	Forward:CAGGTAGCAATAATAGCTGGT	Same	100
Chr03b_28546660	Chr03N_37942460	Same	100	0	is_SNP	Chr03N_37942460	Forward:TAAATTCATGGATGTACAGAT	Forward:TAAATTCATGGATGTACAGAT	Same	100
Chr03b_29915062	Chr03N_39509971	Same	100	0	is_SNP	Chr03N_39509971	Forward:CATAGCTTGAGGTGTGTTTCT	Forward:CATAGCTTGAGGTGTGTTTCT	Same	100
Chr03b_3216869	Chr03N_66004961	Same	100	0	is_SNP	Chr03N_66004961	Forward:ATCCATTGTCTCCTTCAGGTC	Forward:ATCCATTGTCTCCTTCAGGTC	Same	100
Chr03b_3216889	Chr03N_66004981	Same	100	0	is_SNP	Chr03N_66004981	Forward:CGCCTACGTCGTCCTTGAAGC	Forward:CGCCTACGTCGTCCTTGAAGC	Same	100
Chr03b_32449398	Chr03N_41451110	Same	100	0	is_SNP	Chr03N_41451110	Forward:CTTCCAAAATATGCTGCCCTT	Forward:CTTCCAAAATATGCTGCCCTT	Same	100
Chr03b_32769002	Chr03N_33288792	Same	99.4	0	is_SNP	Chr03N_33288792	Forward:GTTTTGGAGCGCTGCTTGGTT	Forward:GTTTTGGAGCGCTGCTTGGTT	Same	100
Chr03b_34664416	Chr03N_33064530	Same	99.7	0	is_SNP	Chr03N_33064530	Reverse:AAGCTCTCGAACCCAGAGGTC	Forward:AAGCTCTCGAACCCAGAGGTC	Same	100
Chr03b_35154672	Chr03N_32317934	Same	99.7	0	is_SNP	Chr03N_32317934	Reverse:GACTAGCAAAACAAGAGGCAC	Forward:GACTAGCAAAACAAGAGGCAC	Same	100
Chr03b_35354720	Chr03N_30904319	Same	99.9	0	is_SNP	Chr03N_30904319	Reverse:CATCCGCCCATCCTGATACTT	Forward:CATCCGCCCATCCTGATACTT	Same	100
Chr03b_35542284	Chr03N_30527472	Same	99.9	0	is_SNP	Chr03N_30527472	Reverse:TCGAAAGGCCATCCCAACAAA	Forward:TCGAAAGGCCATCCCAACAAA	Same	100
Chr03b_35687564	Chr03N_30270034	Same	99.8	0	is_SNP	Chr03N_30270034	Reverse:ACTTCCATCCATGTCGTGATT	Forward:ACTTCCATCCATGTCGTGATT	Same	100
Chr03b_3625979	Chr03N_66850713	Same	100	0	is_SNP	Chr03N_66850713	Forward:GACAGGATAATCCCCTTGCCT	Forward:GACAGGATAATCCCCTTGCCT	Same	100
Chr03b_36789783	Chr03N_34490069	Same	100	0	is_SNP	Chr03N_34490069	Forward:TTACTGAAACAAGATGTAGGG	Forward:TTACTGAAACAAGATGTAGGG	Same	100
Chr03b_39019869	Chr03N_46598240	Same	99.7	0	is_SNP	Chr03N_46598240	Reverse:CTGCCTTTCCTCGTTCTCTTG	Forward:CTGCCTTTCCTCGTTCTCTTG	Same	100
Chr03b_39444439	Chr03N_36177665	Same	99.8	0	is_SNP	Chr03N_36177665	Forward:AAAAAGTAACCCCAACATCTA	Forward:AAAAAGTAACCCCAACATCTA	Same	100
Chr03b_40092433	Chr03N_48932012	Same	99.8	0	is_SNP	Chr03N_48932012	Reverse:CGAAGCTGAGCACGGCAAGTG	Forward:CGAAGCTGAGCACGGCAAGTG	Same	100
Chr03b_41146948	Chr03N_30457865	Same	99.7	0	is_SNP	Chr03N_30457865	Forward:ATGCTCTCTATTCCATATTAG	Forward:ATGCTCTCTATTCCATATTAG	Same	100
Chr03b_41147081	Chr03N_30457998	Same	99.2	0	is_SNP	Chr03N_30457998	Forward:AAGATGGAAAAGGATTCATGG	Forward:AAGATGGAAAAGGATTCATGG	Same	100
Chr03b_4124620	Chr03N_66182572	Same	99.4	0	is_SNP	Chr03N_66182572	Reverse:CTATCTTTTCCATGGTGTAGG	Forward:CTATCTTTTCCATGGTGTAGG	Same	100
Chr03b_41276733	Chr03N_30839488	Same	99.9	0	is_SNP	Chr03N_30839488	Forward:ATTTGGTGTTGCTGCACACAT	Forward:ATTTGGTGTTGCTGCACACAT	Same	100
Chr03b_42397767	Chr03N_29618676	Same	97.19	0	is_SNP	Chr03N_29618676	Forward:GCACGCTTTATTCGATTCGCG	Forward:GCACGCTTTATTCGATTCGCG	Same	100
Chr03b_4275274	Chr03N_65817153	Same	99.72	0	is_SNP	Chr03N_65817153	Reverse:AACGCCCAGAAGACCGCACAG	Forward:AACGCCCAGAAGACCGCACAG	Same	100
Chr03b_42806618	Chr03N_6217281	Same	99.32	0	is_SNP	Chr03N_6217281	Forward:ATAACAGCTACAGTTGAGCCC	Forward:ATAACAGCTACAGTTGAGCCC	Same	100
Chr03b_42984167	Chr03N_6090743	Same	100	0	is_SNP	Chr03N_6090743	Reverse:TGCATGTGCTGAACTCGGCTG	Forward:TGCATGTGCTGAACTCGGCTG	Same	100
Chr03b_42987219	Chr03N_6087695	Same	100	0	is_SNP	Chr03N_6087695	Reverse:GTAACGGAGGGCCTCTGCAAA	Forward:GTAACGGAGGGCCTCTGCAAA	Same	100
Chr03b_43146964	Chr03N_5756963	Same	99.61	0	is_SNP	Chr03N_5756963	Reverse:ACGGGCACATCAGTGGCTCCA	Forward:ACGGGCACATCAGTGGCTCCA	Same	100
Chr03b_43226039	Chr03N_5525420	Same	99.9	0	is_SNP	Chr03N_5525420	Reverse:TTTAGTGGTGGGTACATCATG	Forward:TTTAGTGGTGGGTACATCATG	Same	100
Chr03b_43297901	Chr03N_5381756	Same	99.8	0	is_SNP	Chr03N_5381756	Reverse:ACTTAGGAATCGGAGAGGGTC	Forward:ACTTAGGAATCGGAGAGGGTC	Same	100
Chr03b_43297918	Chr03N_5381739	Same	99.8	0	is_SNP	Chr03N_5381739	Reverse:CCACATGGTCTTTTTTCACTT	Forward:CCACATGGTCTTTTTTCACTT	Same	100
Chr03b_43595336	Chr03N_4713339	Same	100	0	is_SNP	Chr03N_4713339	Reverse:GGAACAGGTGCTGCCATAGCT	Forward:GGAACAGGTGCTGCCATAGCT	Same	100
Chr03b_4364458	Chr03N_65533900	Same	100	0	is_SNP	Chr03N_65533900	Reverse:TGGGACAAAGTCAGTAGCTAA	Forward:TGGGACAAAGTCAGTAGCTAA	Same	100
Chr03b_4364472	Chr03N_65533886	Same	100	0	is_SNP	Chr03N_65533886	Reverse:GGCACTCAGGTGCATGGGACA	Forward:GGCACTCAGGTGCATGGGACA	Same	100
Chr03b_43700801	Chr03N_4489674	Same	99.6	0	is_SNP	Chr03N_4489674	Reverse:CGAGCACTGACTGTGAGTGTG	Forward:CGAGCACTGACTGTGAGTGTG	Same	100
Chr03b_43924821	Chr03N_5812715	Same	100	0	is_SNP	Chr03N_5812715	Reverse:GACATTCTCGCTGTGAGCACA	Forward:GACATTCTCGCTGTGAGCACA	Same	100
Chr03b_4440858	Chr03N_65310623	Same	97.14	0	is_SNP	Chr03N_65310623	Reverse:CAGAAGCAGTTGCTGCCTTGC	Forward:CAGAAGCAGTTGCTGCCTTGC	Same	100
Chr03b_45093948	Chr03N_4355520	Same	99.8	0	is_SNP	Chr03N_4355520	Reverse:CATTGCATGTTCCTATCATTC	Forward:CATTGCATGTTCCTATCATTC	Same	100
Chr03b_45243145	Chr03N_3772919	Same	99.8	0	is_SNP	Chr03N_3772919	Reverse:ACGGTTCCGTTTCGGCGTTTC	Forward:ACGGTTCCGTTTCGGCGTTTC	Same	100
Chr03b_45280395	Chr03N_3729405	Same	100	0	is_SNP	Chr03N_3729405	Reverse:TGCCACCCCATGCTGACCATG	Forward:TGCCACCCCATGCTGACCATG	Same	100
Chr03b_45280439	Chr03N_3729361	Same	100	0	is_SNP	Chr03N_3729361	Reverse:TGCAGATTGAACCCAACTGGT	Forward:TGCAGATTGAACCCAACTGGT	Same	100
Chr03b_45717728	Chr03N_3152948	Same	100	0	is_SNP	Chr03N_3152948	Forward:CCAGCCAACTGAATTTCTCGG	Forward:CCAGCCAACTGAATTTCTCGG	Same	100
Chr03b_45784053	Chr03N_3540238	Same	99.9	0	is_SNP	Chr03N_3540238	Reverse:CGACTATAGGTAGCTCCGATG	Forward:CGACTATAGGTAGCTCCGATG	Same	100
Chr03b_45835432	Chr03N_3448563	Same	99.6	0	is_SNP	Chr03N_3448563	Reverse:TGTTGCTCGTGTAGGGAAGGA	Forward:TGTTGCTCGTGTAGGGAAGGA	Same	100
Chr03b_45835796	Chr03N_3448199	Same	99.52	0	is_SNP	Chr03N_3448199	Reverse:CGCATGGTTACACTGATCTTC	Forward:CGCATGGTTACACTGATCTTC	Same	100
Chr03b_45947493	Chr03N_3208957	Same	100	0	is_SNP	Chr03N_3208957	Reverse:CTGACACCCATAAACGAAATG	Forward:CTGACACCCATAAACGAAATG	Same	100
Chr03b_46168833	Chr03N_2549485	Same	100	0	is_SNP	Chr03N_2549485	Reverse:AACCCAAGGGCCTCAACATGA	Forward:AACCCAAGGGCCTCAACATGA	Same	100
Chr03b_46168846	Chr03N_2549472	Same	100	0	is_SNP	Chr03N_2549472	Reverse:TCTCCTCTGATGGAACCCAAG	Forward:TCTCCTCTGATGGAACCCAAG	Same	100
Chr03b_46242727	Chr03N_2467747	Same	100	0	is_SNP	Chr03N_2467747	Reverse:CAATATCAGTTGTTATTGGAG	Forward:CAATATCAGTTGTTATTGGAG	Same	100
Chr03b_46285505	Chr03N_2319450	Same	99.7	0	is_SNP	Chr03N_2319450	Reverse:TTGTACTGATGTATGTCTGCT	Forward:TTGTACTGATGTATGTCTGCT	Same	100
Chr03b_46729011	Chr03N_2076810	Same	100	0	is_SNP	Chr03N_2076810	Reverse:CAGTTTTTACCGGAGGGTTTC	Forward:CAGTTTTTACCGGAGGGTTTC	Same	100
Chr03b_46734715	Chr03N_2071270	Same	99.7	0	is_SNP	Chr03N_2071270	Reverse:TTACCACAGTTGCTGCTGCTA	Forward:TTACCACAGTTGCTGCTGCTA	Same	100
Chr03b_46760084	Chr03N_2045684	Same	100	0	is_SNP	Chr03N_2045684	Reverse:CCCCGTGCTTTAGGTTGTTAA	Forward:CCCCGTGCTTTAGGTTGTTAA	Same	100
Chr03b_46832220	Chr03N_1931227	Same	100	0	is_SNP	Chr03N_1931227	Reverse:AGTGGTGACAAGTGCTGCATA	Forward:AGTGGTGACAAGTGCTGCATA	Same	100
Chr03b_46832259	Chr03N_1931188	Same	100	0	is_SNP	Chr03N_1931188	Reverse:GGTCAGTATAGCGCCAGTGAT	Forward:GGTCAGTATAGCGCCAGTGAT	Same	100
Chr03b_47111351	Chr03N_1492016	Same	100	0	is_SNP	Chr03N_1492016	Reverse:ATCTGTCCAATTATTGACACG	Forward:ATCTGTCCAATTATTGACACG	Same	100
Chr03b_47171309	Chr03N_1111968	Same	99.9	0	is_SNP	Chr03N_1111968	Forward:AGGAGCAACTGGTGGTTATGG	Forward:AGGAGCAACTGGTGGTTATGG	Same	100
Chr03b_47555198	Chr03N_1218252	Same	100	0	is_SNP	Chr03N_1218252	Reverse:CCACACTAGCAACTTCACTGA	Forward:CCACACTAGCAACTTCACTGA	Same	100
Chr03b_6145246	Chr03N_61149879	Same	99.77	0	is_SNP	Chr03N_61149879	Forward:CAAAACTGAGCTGAAATTGTA	Forward:CAAAACTGAGCTGAAATTGTA	Same	100
Chr03b_705952	Chr03N_68676220	Same	100	0	is_SNP	Chr03N_68676220	Reverse:AGGAGCCAAGCTGCCAAGTGC	Forward:AGGAGCCAAGCTGCCAAGTGC	Same	100
Chr03b_7200169	Chr03N_64958356	Same	99.33	0	is_SNP	Chr03N_64958356	Reverse:TCTGTGACAGTGTTGTGTGAT	Forward:TCTGTGACAGTGTTGTGTGAT	Same	100
Chr03b_727482	Chr03N_66886046	Same	99.7	0	is_SNP	Chr03N_66886046	Forward:ACTCATAATCAAAGGCAGTAC	Forward:ACTCATAATCAAAGGCAGTAC	Same	100
Chr03b_728090	Chr03N_66886652	Same	99.69	0	is_SNP	Chr03N_66886652	Forward:TACACCTGCGTCCTGCTCTGG	Forward:TACACCTGCGTCCTGCTCTGG	Same	100
Chr03b_7730450	Chr03N_61656405	Same	99.4	0	is_SNP	Chr03N_61656405	Reverse:GTGAGTTGAGATATTTTCGGG	Forward:GTGAGTTGAGATATTTTCGGG	Same	100
Chr04a_10222301	Chr04K_36839744	Same	97.99	0	is_SNP	Chr04K_36839744	Reverse:CGATGACCTCCGGCAGGAGCG	Forward:CGATGACCTCCGGCAGGAGCG	Same	100
Chr04a_11333690	Chr04K_36416556	Same	100	0	is_SNP	Chr04K_36416556	Forward:GGCTCATATATCTCGCGATCA	Forward:GGCTCATATATCTCGCGATCA	Same	100
Chr04a_1137966	Chr04K_43308006	Same	99.82	0	is_SNP	Chr04K_43308006	Forward:CACTGGCCCATAAAGGCCTAT	Forward:CACTGGCCCATAAAGGCCTAT	Same	100
Chr04a_11526466	Chr04K_23673279	Same	99.5	0	is_SNP	Chr04K_23673279	Reverse:GTGTCAGGTCTGGAAAGTGGG	Forward:GTGTCAGGTCTGGAAAGTGGG	Same	100
Chr04a_12293787	Chr04K_34656415	Same	98.6	0	is_SNP	Chr04K_34656415	Reverse:GATCCTCCAGAACTAGAGTTG	Forward:GATCCTCCAGAACTAGAGTTG	Same	100
Chr04a_1293279	Chr04K_45067346	Same	100	0	is_SNP	Chr04K_45067346	Reverse:CAAAAATAAAGGCCAGAACAA	Forward:CAAAAATAAAGGCCAGAACAA	Same	100
Chr04a_13292929	Chr04K_30786053	Same	100	0	is_SNP	Chr04K_30786053	Reverse:CTGCCAACGAGAATCAGGAAC	Forward:CTGCCAACGAGAATCAGGAAC	Same	100
Chr04a_14678318	Chr04K_31363360	Same	99.9	0	is_SNP	Chr04K_31363360	Forward:TTCCTCCAATCTCCGCAGCCA	Forward:TTCCTCCAATCTCCGCAGCCA	Same	100
Chr04a_15322858	Chr04K_31645206	Same	100	0	is_SNP	Chr04K_31645206	Reverse:GTTTTTGGCCAGCTGCTTGTC	Forward:GTTTTTGGCCAGCTGCTTGTC	Same	100
Chr04a_15581029	Chr04K_19792011	Same	98.46	0	is_SNP	Chr04K_19792011	Forward:ATCAGCTTGGCTTCCTCCCTG	Forward:ATCAGCTTGGCTTCCTCCCTG	Same	100
Chr04a_1599255	Chr04K_45014868	Same	99.7	0	is_SNP	Chr04K_45014868	Reverse:CGGGATTCCGCCGGAGAGGTT	Forward:CGGGATTCCGCCGGAGAGGTT	Same	100
Chr04a_16030541	Chr04K_33577600	Same	99.08	0	is_SNP	Chr04K_33577600	Reverse:GTTGAAGCTCTTCAGAATCTG	Forward:GTTGAAGCTCTTCAGAATCTG	Same	100
Chr04a_16276722	Chr04K_28115772	Same	99.3	0	is_SNP	Chr04K_28115772	Reverse:GGACACCGGCTGCGCCTGCGC	Forward:GGACACCGGCTGCGCCTGCGC	Same	100
Chr04a_18053691	Chr04K_30383836	Same	99.8	0	is_SNP	Chr04K_30383836	Forward:TTCTGCTTCGGCCTTCCAAAT	Forward:TTCTGCTTCGGCCTTCCAAAT	Same	100
Chr04a_19151485	Chr04K_22402521	Same	100	0	is_SNP	Chr04K_22402521	Forward:TTTGAATCTGCCCGTGAAATG	Forward:TTTGAATCTGCCCGTGAAATG	Same	100
Chr04a_1933438	Chr04K_44283872	Same	99.25	0	is_SNP	Chr04K_44283872	Forward:GGTGCTCGATCGTCCCGGCTG	Forward:GGTGCTCGATCGTCCCGGCTG	Same	100
Chr04a_2042287	Chr04K_44582896	Same	100	0	is_SNP	Chr04K_44582896	Forward:TCAAATGCTTGTTCAGGTAAA	Forward:TCAAATGCTTGTTCAGGTAAA	Same	100
Chr04a_21249130	Chr04K_18727427	Same	100	0	is_SNP	Chr04K_18727427	Reverse:GTCAGCTGGCGCTGCCTGAGC	Forward:GTCAGCTGGCGCTGCCTGAGC	Same	100
Chr04a_21505381	Chr04K_13584837	Same	100	0	is_SNP	Chr04K_13584837	Reverse:GGCAGTCTGTCAAGGAAAGCA	Forward:GGCAGTCTGTCAAGGAAAGCA	Same	100
Chr04a_21531264	Chr04K_13525166	Same	99.58	0	is_SNP	Chr04K_13525166	Reverse:CCTGGACCGGACGACCCGTCA	Forward:CCTGGACCGGACGACCCGTCA	Same	100
Chr04a_21597745	Chr04K_13388998	Same	99.9	0	is_SNP	Chr04K_13388998	Reverse:GCTCCCTGTTTTCAATGTTAT	Forward:GCTCCCTGTTTTCAATGTTAT	Same	100
Chr04a_21628807	Chr04K_13344481	Same	99.2	0	is_SNP	Chr04K_13344481	Reverse:GGAACCATCCTAGATGCCCTT	Forward:GGAACCATCCTAGATGCCCTT	Same	100
Chr04a_2167810	Chr04K_44867114	Same	100	0	is_SNP	Chr04K_44867114	Forward:CTGACCAGACCAACACAGCTG	Forward:CTGACCAGACCAACACAGCTG	Same	100
Chr04a_21843071	Chr04K_12795370	Same	100	0	is_SNP	Chr04K_12795370	Reverse:GTTCTCGAGTCTCGGAATATT	Forward:GTTCTCGAGTCTCGGAATATT	Same	100
Chr04a_2215660	Chr04K_45039196	Same	99.11	0	is_SNP	Chr04K_45039196	Forward:TACTACTGCAAATCTGGTCCT	Forward:TACTACTGCAAATCTGGTCCT	Same	100
Chr04a_22801872	Chr04K_10293429	Same	99.9	0	is_SNP	Chr04K_10293429	Reverse:TGAAAATTCATCACTGAGTGG	Forward:TGAAAATTCATCACTGAGTGG	Same	100
Chr04a_2300508	Chr04K_45215316	Same	99.37	0	is_SNP	Chr04K_45215316	Forward:CTCTGGTCGCAGCCGAGCACA	Forward:CTCTGGTCGCAGCCGAGCACA	Same	100
Chr04a_2306949	Chr04K_45221844	Same	98.94	0	is_SNP	Chr04K_45221844	Forward:GCAGGTTGCAATTCATCGTTG	Forward:GCAGGTTGCAATTCATCGTTG	Same	100
Chr04a_2351764	Chr04K_45301228	Same	100	0	is_SNP	Chr04K_45301228	Forward:ACACTGCTGACCCTTAGCTTA	Forward:ACACTGCTGACCCTTAGCTTA	Same	100
Chr04a_2430080	Chr04K_45505249	Same	98.71	0	is_SNP	Chr04K_45505249	Forward:AGCCTCGTGAACATCTGCTGC	Forward:AGCCTCGTGAACATCTGCTGC	Same	100
Chr04a_24462978	Chr04K_12257648	Same	99.8	0	is_SNP	Chr04K_12257648	Forward:CGTCCCACTGTTGCTGCTCAA	Forward:CGTCCCACTGTTGCTGCTCAA	Same	100
Chr04a_24689025	Chr04K_27196707	Same	99.8	0	is_SNP	Chr04K_27196707	Forward:GTGGATTCAGCCTAGAAGCTG	Forward:GTGGATTCAGCCTAGAAGCTG	Same	100
Chr04a_2513339	Chr04K_45644432	Same	100	0	is_SNP	Chr04K_45644432	Forward:ATCACACTGAATGTGTCTAGA	Forward:ATCACACTGAATGTGTCTAGA	Same	100
Chr04a_2513395	Chr04K_45644488	Same	100	0	is_SNP	Chr04K_45644488	Forward:GAGTGCTAGCTGATTGTTACA	Forward:GAGTGCTAGCTGATTGTTACA	Same	100
Chr04a_25417744	Chr04K_34831343	Same	100	0	is_SNP	Chr04K_34831343	Reverse:GAGGCAAATGACCAGGACAGC	Forward:GAGGCAAATGACCAGGACAGC	Same	100
Chr04a_2558794	Chr04K_45709908	Same	100	0	is_SNP	Chr04K_45709908	Forward:GCAGTCCTTTTCTGATTCCTC	Forward:GCAGTCCTTTTCTGATTCCTC	Same	100
Chr04a_25829438	Chr04K_13867464	Same	99.6	0	is_SNP	Chr04K_13867464	Forward:ATACGCAAGTGTGCATTCTCA	Forward:ATACGCAAGTGTGCATTCTCA	Same	100
Chr04a_26880236	Chr04K_12399854	Same	98.01	0	is_SNP	Chr04K_12399854	Reverse:CACCGTCCAAGTCGTTTAGAC	Forward:CACCGTCCAAGTCGTTTAGAC	Same	100
Chr04a_27686692	Chr04K_18986229	Same	100	0	is_SNP	Chr04K_18986229	Forward:ACTCCTGGCGAAGCTGCCGTA	Forward:ACTCCTGGCGAAGCTGCCGTA	Same	100
Chr04a_28426533	Chr04K_16640176	Same	100	0	is_SNP	Chr04K_16640176	Reverse:CTACTGTTCTAGGATATCTGA	Forward:CTACTGTTCTAGGATATCTGA	Same	100
Chr04a_28426579	Chr04K_16640130	Same	100	0	is_SNP	Chr04K_16640130	Reverse:AGGGTAAAATATAACAAACTA	Forward:AGGGTAAAATATAACAAACTA	Same	100
Chr04a_28490950	Chr04K_17444139	Same	100	0	is_SNP	Chr04K_17444139	Forward:ATTTTATCAGGCCCTTTGGGG	Forward:ATTTTATCAGGCCCTTTGGGG	Same	100
Chr04a_28553845	Chr04K_17751612	Same	100	0	is_SNP	Chr04K_17751612	Forward:GATTGGTTCCTCTTTGGAGGG	Forward:GATTGGTTCCTCTTTGGAGGG	Same	100
Chr04a_28618487	Chr04K_13718117	Same	99.83	0	is_SNP	Chr04K_13718117	Forward:TGCTAGTCCGAGGTCGCCTTC	Forward:TGCTAGTCCGAGGTCGCCTTC	Same	100
Chr04a_29142148	Chr04K_14780214	Same	99.5	0	is_SNP	Chr04K_14780214	Forward:GCGGAGCTCCCAGACATGAAA	Forward:GCGGAGCTCCCAGACATGAAA	Same	100
Chr04a_3007360	Chr04K_37232500	Same	100	0	is_SNP	Chr04K_37232500	Reverse:TCTGTAGGGGGAGGAGGGGAG	Forward:TCTGTAGGGGGAGGAGGGGAG	Same	100
Chr04a_30804617	Chr04K_25477482	Same	99.68	0	is_SNP	Chr04K_25477482	Forward:CGCGCGCCTCACCGACGCGTA	Forward:CGCGCGCCTCACCGACGCGTA	Same	100
Chr04a_31381516	Chr04K_15467147	Same	100	0	is_SNP	Chr04K_15467147	Forward:AGTCATTCATGTCTCTCAGCT	Forward:AGTCATTCATGTCTCTCAGCT	Same	100
Chr04a_31497301	Chr04K_17853181	Same	100	0	is_SNP	Chr04K_17853181	Forward:CTACTAGAGCCATGTGCTGCA	Forward:CTACTAGAGCCATGTGCTGCA	Same	100
Chr04a_3187439	Chr04K_40807521	Same	99.9	0	is_SNP	Chr04K_40807521	Reverse:TACTGACAGTCGCAAGTGAAC	Forward:TACTGACAGTCGCAAGTGAAC	Same	100
Chr04a_32814554	Chr04K_16476332	Same	99.5	0	is_SNP	Chr04K_16476332	Forward:CGAGGCGGGACGGCGAGGTGT	Forward:CGAGGCGGGACGGCGAGGTGT	Same	100
Chr04a_33384655	Chr04K_23111647	Same	99.8	0	is_SNP	Chr04K_23111647	Forward:CAATAGTACTGTCAAACTGTC	Forward:CAATAGTACTGTCAAACTGTC	Same	100
Chr04a_34359046	Chr04K_19752018	Same	98.85	7e-168	is_SNP	Chr04K_19752018	Forward:AATTCAGATAGCCATGCCTGC	Forward:AATTCAGATAGCCATGCCTGC	Same	100
Chr04a_35887332	Chr04K_25315404	Same	100	0	is_SNP	Chr04K_25315404	Reverse:CTGATAGGGCCGGCTAACAAA	Forward:CTGATAGGGCCGGCTAACAAA	Same	100
Chr04a_35887348	Chr04K_25315388	Same	100	0	is_SNP	Chr04K_25315388	Reverse:CGCTAAAATTAAGGCCCTGAT	Forward:CGCTAAAATTAAGGCCCTGAT	Same	100
Chr04a_3850038	Chr04K_40551958	Same	99.42	0	is_SNP	Chr04K_40551958	Reverse:TGCAGAAAGCTTTACATCGTA	Forward:TGCAGAAAGCTTTACATCGTA	Same	100
Chr04a_41801438	Chr04K_7660831	Same	100	0	is_SNP	Chr04K_7660831	Reverse:CACGTAGAAAGCCCCAACCTT	Forward:CACGTAGAAAGCCCCAACCTT	Same	100
Chr04a_4184738	Chr04K_40524417	Same	100	0	is_SNP	Chr04K_40524417	Forward:TAAGGAGATCAGATCCTCGAG	Forward:TAAGGAGATCAGATCCTCGAG	Same	100
Chr04a_42402078	Chr04K_7457239	Same	99.66	0	is_SNP	Chr04K_7457239	Reverse:CTATGGGTACCACCTCATGAC	Forward:CTATGGGTACCACCTCATGAC	Same	100
Chr04a_42402094	Chr04K_7457223	Same	99.77	0	is_SNP	Chr04K_7457223	Reverse:CTTTCCAACCGCTACCCTATG	Forward:CTTTCCAACCGCTACCCTATG	Same	100
Chr04a_42452925	Chr04K_7358632	Same	100	0	is_SNP	Chr04K_7358632	Reverse:CGTGTCCCCGTAGATGACAGT	Forward:CGTGTCCCCGTAGATGACAGT	Same	100
Chr04a_42493897	Chr04K_7297395	Same	100	0	is_SNP	Chr04K_7297395	Reverse:TCCTGAAGAAGCTGCAAGAGC	Forward:TCCTGAAGAAGCTGCAAGAGC	Same	100
Chr04a_42652466	Chr04K_8115442	Same	99.75	0	is_SNP	Chr04K_8115442	Reverse:CATTTGGTTTTGGCTGAGAAG	Forward:CATTTGGTTTTGGCTGAGAAG	Same	100
Chr04a_42925237	Chr04K_8757606	Same	100	0	is_SNP	Chr04K_8757606	Reverse:TTTTACCGATCGATGCTGCTG	Forward:TTTTACCGATCGATGCTGCTG	Same	100
Chr04a_42925268	Chr04K_8757575	Same	100	0	is_SNP	Chr04K_8757575	Reverse:TAGAGAAGCCCGCGCGCGCGA	Forward:TAGAGAAGCCCGCGCGCGCGA	Same	100
Chr04a_42933438	Chr04K_8748822	Same	99.7	0	is_SNP	Chr04K_8748822	Reverse:CCCTGGATTCTCGCTTCGGAC	Forward:CCCTGGATTCTCGCTTCGGAC	Same	100
Chr04a_43248897	Chr04K_8130925	Same	99.85	0	is_SNP	Chr04K_8130925	Reverse:GGCAGTGCGGTACACGCGGCT	Forward:GGCAGTGCGGTACACGCGGCT	Same	100
Chr04a_43248904	Chr04K_8130918	Same	99.85	0	is_SNP	Chr04K_8130918	Reverse:ACAGGTCGGCAGTGCGGTACA	Forward:ACAGGTCGGCAGTGCGGTACA	Same	100
Chr04a_43461009	Chr04K_7519630	Same	100	0	is_SNP	Chr04K_7519630	Forward:CATGATGGGATTGGGGAAATA	Forward:CATGATGGGATTGGGGAAATA	Same	100
Chr04a_43462137	Chr04K_7520758	Same	99.42	0	is_SNP	Chr04K_7520758	Forward:AAAACTGGAAATGACCACAGA	Forward:AAAACTGGAAATGACCACAGA	Same	100
Chr04a_43537088	Chr04K_7487304	Same	99.9	0	is_SNP	Chr04K_7487304	Reverse:GCCTGGGTGCCAACCTCCTCG	Forward:GCCTGGGTGCCAACCTCCTCG	Same	100
Chr04a_43805205	Chr04K_4408041	Same	99.4	0	is_SNP	Chr04K_4408041	Forward:GGGGCCACGCCAACGGATACA	Forward:GGGGCCACGCCAACGGATACA	Same	100
Chr04a_43945032	Chr04K_7722004	Same	99.9	0	is_SNP	Chr04K_7722004	Reverse:TTGAGATCCTGGCTTGCTTTG	Forward:TTGAGATCCTGGCTTGCTTTG	Same	100
Chr04a_45128698	Chr04K_5657066	Same	99.78	0	is_SNP	Chr04K_5657066	Forward:ATAAATGGGAGGGCCATTCAT	Forward:ATAAATGGGAGGGCCATTCAT	Same	100
Chr04a_45167759	Chr04K_6375883	Same	100	0	is_SNP	Chr04K_6375883	Forward:CAGTGAGATAGCAGGAGCACT	Forward:CAGTGAGATAGCAGGAGCACT	Same	100
Chr04a_45251008	Chr04K_6490983	Same	100	0	is_SNP	Chr04K_6490983	Forward:TGGCACCCCTTTCACATAACG	Forward:TGGCACCCCTTTCACATAACG	Same	100
Chr04a_45285969	Chr04K_6521349	Same	99.43	0	is_SNP	Chr04K_6521349	Forward:CACATCGCCCACGCGCTTTTG	Forward:CACATCGCCCACGCGCTTTTG	Same	100
Chr04a_45472582	Chr04K_5789516	Same	100	0	is_SNP	Chr04K_5789516	Forward:GCTCTTGCTAGTACACATCTG	Forward:GCTCTTGCTAGTACACATCTG	Same	100
Chr04a_45472597	Chr04K_5789531	Same	100	0	is_SNP	Chr04K_5789531	Forward:CATCTGACAATGTGTCCAGAT	Forward:CATCTGACAATGTGTCCAGAT	Same	100
Chr04a_45472609	Chr04K_5789543	Same	100	0	is_SNP	Chr04K_5789543	Forward:TGTCCAGATTTGTGTAGCCTC	Forward:TGTCCAGATTTGTGTAGCCTC	Same	100
Chr04a_4551828	Chr04K_42503031	Same	100	0	is_SNP	Chr04K_42503031	Reverse:TGTACAGGGCATCGGTGCTGC	Forward:TGTACAGGGCATCGGTGCTGC	Same	100
Chr04a_4551834	Chr04K_42503025	Same	100	0	is_SNP	Chr04K_42503025	Reverse:CGCTTCTGTACAGGGCATCGG	Forward:CGCTTCTGTACAGGGCATCGG	Same	100
Chr04a_45738865	Chr04K_5773245	Same	100	0	is_SNP	Chr04K_5773245	Reverse:CAAAACTTTAGCAAGCTCTCG	Forward:CAAAACTTTAGCAAGCTCTCG	Same	100
Chr04a_45886384	Chr04K_5363658	Same	99.8	0	is_SNP	Chr04K_5363658	Reverse:CAGCTTGTATGCAGTCAAGGA	Forward:CAGCTTGTATGCAGTCAAGGA	Same	100
Chr04a_46109200	Chr04K_4628375	Same	97.81	0	is_SNP	Chr04K_4628375	Reverse:GTGACGCAACGAGAACAAGAC	Forward:GTGACGCAACGAGAACAAGAC	Same	100
Chr04a_46136369	Chr04K_4492607	Same	99.58	0	is_SNP	Chr04K_4492607	Reverse:CAAATGAGCATCCTAAGCCAG	Forward:CAAATGAGCATCCTAAGCCAG	Same	100
Chr04a_46139191	Chr04K_4489797	Same	98.88	0	is_SNP	Chr04K_4489797	Reverse:CGCTCAATCAAGACCTCTGCT	Forward:CGCTCAATCAAGACCTCTGCT	Same	100
Chr04a_4663153	Chr04K_42335812	Same	99.34	0	is_SNP	Chr04K_42335812	Reverse:GAGATGACTACCCGTAACAAG	Forward:GAGATGACTACCCGTAACAAG	Same	100
Chr04a_4664883	Chr04K_42334075	Same	99.7	0	is_SNP	Chr04K_42334075	Reverse:GTGGTCTCTCCTGCATGCCGT	Forward:GTGGTCTCTCCTGCATGCCGT	Same	100
Chr04a_46878878	Chr04K_4079025	Same	99.87	0	is_SNP	Chr04K_4079025	Reverse:CAAATATTCAATAGCTGCAAA	Forward:CAAATATTCAATAGCTGCAAA	Same	100
Chr04a_4704949	Chr04K_42157843	Same	94.08	0	is_SNP	Chr04K_42157843	Reverse:TGCTCATGTGGTTATGTGGAT	Forward:TGCTCATGTGGTTATGTGGAT	Same	100
Chr04a_47090201	Chr04K_2800974	Same	99.79	0	is_SNP	Chr04K_2800974	Forward:GATAAAAACTTTTGGCCTCGA	Forward:GATAAAAACTTTTGGCCTCGA	Same	100
Chr04a_4710194	Chr04K_42134137	Same	99.46	0	is_SNP	Chr04K_42134137	Reverse:CGATCTCTCTCCTCTCTCGGT	Forward:CGATCTCTCTCCTCTCTCGGT	Same	100
Chr04a_47159667	Chr04K_3225175	Same	100	0	is_SNP	Chr04K_3225175	Reverse:GTCAACTCGAGGGTATATCCT	Forward:GTCAACTCGAGGGTATATCCT	Same	100
Chr04a_47206773	Chr04K_3115578	Same	98.91	0	is_SNP	Chr04K_3115578	Reverse:ATCAACGTGCAAACCTACTTC	Forward:ATCAACGTGCAAACCTACTTC	Same	100
Chr04a_47275721	Chr04K_3075279	Same	99.04	0	is_SNP	Chr04K_3075279	Reverse:TGGGCCTTGGACCTTGCCATG	Forward:TGGGCCTTGGACCTTGCCATG	Same	100
Chr04a_47493863	Chr04K_4166783	Same	99	0	is_SNP	Chr04K_4166783	Reverse:TACTCACCATCGAGATTTACC	Forward:TACTCACCATCGAGATTTACC	Same	100
Chr04a_4761708	Chr04K_42049884	Same	99.6	0	is_SNP	Chr04K_42049884	Reverse:CTGGGATCAGGTCCCCGACGT	Forward:CTGGGATCAGGTCCCCGACGT	Same	100
Chr04a_47773090	Chr04K_3999904	Same	100	0	is_SNP	Chr04K_3999904	Forward:TGTCTTTCCTTATTTGATGTA	Forward:TGTCTTTCCTTATTTGATGTA	Same	100
Chr04a_48309272	Chr04K_2691401	Same	99.9	0	is_SNP	Chr04K_2691401	Reverse:TCATCACAGGAATCGGGCACC	Forward:TCATCACAGGAATCGGGCACC	Same	100
Chr04a_49035589	Chr04K_1654468	Same	98.08	0	is_SNP	Chr04K_1654468	Reverse:GAACGGCAATCACTCTTAGCC	Forward:GAACGGCAATCACTCTTAGCC	Same	100
Chr04a_49123171	Chr04K_1107715	Same	99.5	0	is_SNP	Chr04K_1107715	Reverse:ACCCATGGCGACGGCGCCGCT	Forward:ACCCATGGCGACGGCGCCGCT	Same	100
Chr04a_49465446	Chr04K_1034215	Same	99.4	0	is_SNP	Chr04K_1034215	Reverse:CAGTTGGCCAGGCCAGGCATT	Forward:CAGTTGGCCAGGCCAGGCATT	Same	100
Chr04a_49657340	Chr04K_396231	Same	99.2	0	is_SNP	Chr04K_396231	Reverse:AACAAGGTGGTTGAGCGTATC	Forward:AACAAGGTGGTTGAGCGTATC	Same	100
Chr04a_49902661	Chr04K_223361	Same	100	0	is_SNP	Chr04K_223361	Forward:TGAATCTGATGGAGCAAGCGA	Forward:TGAATCTGATGGAGCAAGCGA	Same	100
Chr04a_5329886	Chr04K_20589835	Same	99.63	0	is_SNP	Chr04K_20589835	Reverse:GAAAAACCAACGCGATCTCAA	Forward:GAAAAACCAACGCGATCTCAA	Same	100
Chr04a_5329920	Chr04K_20589801	Same	99.65	0	is_SNP	Chr04K_20589801	Reverse:GCCCTAAGATGAAAAAACAAT	Forward:GCCCTAAGATGAAAAAACAAT	Same	100
Chr04a_5329928	Chr04K_20589793	Same	99.65	0	is_SNP	Chr04K_20589793	Reverse:GTGGATTTGCCCTAAGATGAA	Forward:GTGGATTTGCCCTAAGATGAA	Same	100
Chr04a_5452666	Chr04K_41599934	Same	99.8	0	is_SNP	Chr04K_41599934	Forward:CCTCACCTTTCACACCTGCAT	Forward:CCTCACCTTTCACACCTGCAT	Same	100
Chr04a_5452671	Chr04K_41599939	Same	99.8	0	is_SNP	Chr04K_41599939	Forward:CCTTTCACACCTGCATGCTCG	Forward:CCTTTCACACCTGCATGCTCG	Same	100
Chr04a_5815632	Chr04K_42658846	Same	99.78	0	is_SNP	Chr04K_42658846	Forward:GCGATGAGCACAGCGACGACG	Forward:GCGATGAGCACAGCGACGACG	Same	100
Chr04a_7574907	Chr04K_39795347	Same	100	0	is_SNP	Chr04K_39795347	Reverse:TGATTCTGAATTGCGACCACG	Forward:TGATTCTGAATTGCGACCACG	Same	100
Chr04a_7738233	Chr04K_39193908	Same	100	0	is_SNP	Chr04K_39193908	Reverse:ACTCCTGCGCGTGTTCGCTTC	Forward:ACTCCTGCGCGTGTTCGCTTC	Same	100
Chr04a_7775262	Chr04K_38939569	Same	100	0	is_SNP	Chr04K_38939569	Reverse:TCGATCGCCTGCTGCCTGCAG	Forward:TCGATCGCCTGCTGCCTGCAG	Same	100
Chr04a_7847014	Chr04K_38753371	Same	99.79	0	is_SNP	Chr04K_38753371	Reverse:GAGTGATTTTGCTACACTTGA	Forward:GAGTGATTTTGCTACACTTGA	Same	100
Chr04a_7864716	Chr04K_38735651	Same	100	0	is_SNP	Chr04K_38735651	Reverse:AACAAAAATCGCCACGACTAT	Forward:AACAAAAATCGCCACGACTAT	Same	100
Chr04a_8352984	Chr04K_38384530	Same	100	0	is_SNP	Chr04K_38384530	Reverse:GTACGGTTACACGGGACGACT	Forward:GTACGGTTACACGGGACGACT	Same	100
Chr04a_8993464	Chr04K_38868259	Same	99.7	0	is_SNP	Chr04K_38868259	Forward:ATTGCAAACATCAACTATTGC	Forward:ATTGCAAACATCAACTATTGC	Same	100
Chr04a_9979533	Chr04K_37475903	Same	99.9	0	is_SNP	Chr04K_37475903	Forward:CACCCTCAACTCAATCAGATC	Forward:CACCCTCAACTCAATCAGATC	Same	100
Chr04a_9992075	Chr04K_37488329	Same	99.8	0	is_SNP	Chr04K_37488329	Forward:GCACAGCACGGCAGTGAATCC	Forward:GCACAGCACGGCAGTGAATCC	Same	100
Chr04a_9992087	Chr04K_37488341	Same	99.9	0	is_SNP	Chr04K_37488341	Forward:AGTGAATCCTAATCCTATTCG	Forward:AGTGAATCCTAATCCTATTCG	Same	100
Chr04a_9992136	Chr04K_37488390	Same	99.9	0	is_SNP	Chr04K_37488390	Forward:GTTGGCACTGGAATCACACGG	Forward:GTTGGCACTGGAATCACACGG	Same	100
Chr05a_10576633	Chr05K_10366397	Same	100	0	is_SNP	Chr05K_10366397	Forward:TCTGCTTCTCATCAATAGCTA	Forward:TCTGCTTCTCATCAATAGCTA	Same	100
Chr05a_10870445	Chr05K_10889923	Same	100	0	is_SNP	Chr05K_10889923	Forward:GGCTCTGGTCATTCATGAAAT	Forward:GGCTCTGGTCATTCATGAAAT	Same	100
Chr05a_10872078	Chr05K_10891556	Same	100	0	is_SNP	Chr05K_10891556	Forward:TTTGATATCAGAGAACTGTTT	Forward:TTTGATATCAGAGAACTGTTT	Same	100
Chr05a_11851858	Chr05K_11179507	Same	99.7	0	is_SNP	Chr05K_11179507	Forward:CATATGCGATATGGAAGCACA	Forward:CATATGCGATATGGAAGCACA	Same	100
Chr05a_11985533	Chr05K_11387994	Same	100	0	is_SNP	Chr05K_11387994	Forward:GAAGTACCTGTGTGGATTCTT	Forward:GAAGTACCTGTGTGGATTCTT	Same	100
Chr05a_12005054	Chr05K_11443899	Same	99.66	0	is_SNP	Chr05K_11443899	Forward:GCAATCAGGTACTAAGCTCGC	Forward:GCAATCAGGTACTAAGCTCGC	Same	100
Chr05a_12028545	Chr05K_11490565	Same	100	0	is_SNP	Chr05K_11490565	Forward:AAGTCGTGGGAAGGGAGGGTG	Forward:AAGTCGTGGGAAGGGAGGGTG	Same	100
Chr05a_12055996	Chr05K_11628338	Same	99.21	0	is_SNP	Chr05K_11628338	Forward:GTTTGATCCCGCGTATTTATC	Forward:GTTTGATCCCGCGTATTTATC	Same	100
Chr05a_12273242	Chr05K_12135842	Same	100	0	is_SNP	Chr05K_12135842	Forward:CGCAAGCAAGGAGGAACGCAG	Forward:CGCAAGCAAGGAGGAACGCAG	Same	100
Chr05a_12273258	Chr05K_12135858	Same	100	0	is_SNP	Chr05K_12135858	Forward:CGCAGTGGCCTGGGGATAAAC	Forward:CGCAGTGGCCTGGGGATAAAC	Same	100
Chr05a_12273997	Chr05K_12136597	Same	100	0	is_SNP	Chr05K_12136597	Forward:TACGTGAAATCCCACCTGAAA	Forward:TACGTGAAATCCCACCTGAAA	Same	100
Chr05a_12338245	Chr05K_12369688	Same	97.78	0	is_SNP	Chr05K_12369688	Forward:GTTTTTCACGAGGTAGCGTTG	Forward:GTTTTTCACGAGGTAGCGTTG	Same	100
Chr05a_12987752	Chr05K_17693186	Same	100	0	is_SNP	Chr05K_17693186	Forward:CACCACTTCTTCAAGTCCATC	Forward:CACCACTTCTTCAAGTCCATC	Same	100
Chr05a_13002224	Chr05K_17705490	Same	100	0	is_SNP	Chr05K_17705490	Forward:TCATCTGCCCAAGAGAAATCT	Forward:TCATCTGCCCAAGAGAAATCT	Same	100
Chr05a_14382497	Chr05K_15877852	Same	100	0	is_SNP	Chr05K_15877852	Forward:CCATGTAGCTTTCCCATCCCC	Forward:CCATGTAGCTTTCCCATCCCC	Same	100
Chr05a_14637261	Chr05K_15688182	Same	99.7	0	is_SNP	Chr05K_15688182	Reverse:AAAGATGCATGGACAGTTAGT	Forward:AAAGATGCATGGACAGTTAGT	Same	100
Chr05a_1490566	Chr05K_1953034	Same	98.29	0	is_SNP	Chr05K_1953034	Forward:CTGTGAAAGAAAGAAATCCGC	Forward:CTGTGAAAGAAAGAAATCCGC	Same	100
Chr05a_15032068	Chr05K_14379287	Same	100	0	is_SNP	Chr05K_14379287	Reverse:TAGATAGCCTTGCTGCATAAA	Forward:TAGATAGCCTTGCTGCATAAA	Same	100
Chr05a_15032772	Chr05K_14378583	Same	100	0	is_SNP	Chr05K_14378583	Reverse:CAACTTTGTACGTCTTTGTAT	Forward:CAACTTTGTACGTCTTTGTAT	Same	100
Chr05a_15124863	Chr05K_14077395	Same	99.59	0	is_SNP	Chr05K_14077395	Reverse:CCACAGCGTGGCGCCGGGCTT	Forward:CCACAGCGTGGCGCCGGGCTT	Same	100
Chr05a_15227021	Chr05K_13738434	Same	100	0	is_SNP	Chr05K_13738434	Reverse:CGACCTCACTGCCGCTGCGGG	Forward:CGACCTCACTGCCGCTGCGGG	Same	100
Chr05a_15276702	Chr05K_13668077	Same	100	0	is_SNP	Chr05K_13668077	Reverse:GTTCGTGCACATTGTGGTGTC	Forward:GTTCGTGCACATTGTGGTGTC	Same	100
Chr05a_15398477	Chr05K_13465678	Same	100	0	is_SNP	Chr05K_13465678	Reverse:CCATTATGTGAACACTGGCGG	Forward:CCATTATGTGAACACTGGCGG	Same	100
Chr05a_16142023	Chr05K_13638024	Same	98.17	0	is_SNP	Chr05K_13638024	Forward:GGCGCCGCGCCGCTGCTGTGC	Forward:GGCGCCGCGCCGCTGCTGTGC	Same	100
Chr05a_18328719	Chr05K_19217873	Same	99.56	0	is_SNP	Chr05K_19217873	Forward:GTTGGCAAGTGCTCCATTACT	Forward:GTTGGCAAGTGCTCCATTACT	Same	100
Chr05a_18479506	Chr05K_19708524	Same	99.57	0	is_SNP	Chr05K_19708524	Forward:GATTCCTGGCCGCTGAATTTC	Forward:GATTCCTGGCCGCTGAATTTC	Same	100
Chr05a_18480898	Chr05K_19709925	Same	99.5	0	is_SNP	Chr05K_19709925	Forward:CGGTTCAGAAACGGAGGCTAC	Forward:CGGTTCAGAAACGGAGGCTAC	Same	100
Chr05a_18533346	Chr05K_19888573	Same	99.2	0	is_SNP	Chr05K_19888573	Forward:CCTGAATAACCTTGTGATCAA	Forward:CCTGAATAACCTTGTGATCAA	Same	100
Chr05a_1866790	Chr05K_1200984	Same	99.6	0	is_SNP	Chr05K_1200984	Forward:GGCTCGGTGTAATTGATTGTA	Forward:GGCTCGGTGTAATTGATTGTA	Same	100
Chr05a_19314598	Chr05K_23682529	Same	99.1	0	is_SNP	Chr05K_23682529	Forward:GACCGAACGCAACCATCCCAC	Forward:GACCGAACGCAACCATCCCAC	Same	100
Chr05a_1938705	Chr05K_1311841	Same	100	0	is_SNP	Chr05K_1311841	Forward:GAAGAGACGTGCCCAAATGTT	Forward:GAAGAGACGTGCCCAAATGTT	Same	100
Chr05a_19694119	Chr05K_19072750	Same	99.8	0	is_SNP	Chr05K_19072750	Forward:GCAACCGAAAAAAAATCAAGC	Forward:GCAACCGAAAAAAAATCAAGC	Same	100
Chr05a_20273683	Chr05K_22724416	Same	99.7	0	is_SNP	Chr05K_22724416	Forward:TCATCCAATCACAAGTTATCA	Forward:TCATCCAATCACAAGTTATCA	Same	100
Chr05a_21266826	Chr05K_23702764	Same	99.9	0	is_SNP	Chr05K_23702764	Reverse:GCCTTTTTCAGCAATCCCAAG	Forward:GCCTTTTTCAGCAATCCCAAG	Same	100
Chr05a_21489598	Chr05K_21440290	Same	98.89	0	is_SNP	Chr05K_21440290	Reverse:GATACTTGGCTTGATTGGTCG	Forward:GATACTTGGCTTGATTGGTCG	Same	100
Chr05a_2163388	Chr05K_1410452	Same	100	0	is_SNP	Chr05K_1410452	Forward:GTTACATCGCACCTTAGCACA	Forward:GTTACATCGCACCTTAGCACA	Same	100
Chr05a_24162136	Chr05K_19919258	Same	93.74	0	is_SNP	Chr05K_19919258	Reverse:GCCGTGTCTGCAAGGAGGGTG	Forward:GCCGTGTCTGCAAGGAGGGTG	Same	100
Chr05a_25192674	Chr05K_35221118	Same	99.87	0	is_SNP	Chr05K_35221118	Forward:CATGCAAAGGAAAGGGTGCAG	Forward:CATGCAAAGGAAAGGGTGCAG	Same	100
Chr05a_25741168	Chr05K_35468503	Same	99.9	0	is_SNP	Chr05K_35468503	Forward:ATGTGTTCTTATTGCGCTTTA	Forward:ATGTGTTCTTATTGCGCTTTA	Same	100
Chr05a_25855432	Chr05K_35791646	Same	99.7	0	is_SNP	Chr05K_35791646	Forward:GCAATATCTCTGCAAGTTATG	Forward:GCAATATCTCTGCAAGTTATG	Same	100
Chr05a_26261820	Chr05K_37119841	Same	100	0	is_SNP	Chr05K_37119841	Forward:GTCGACACTGGTAGCGTCCTC	Forward:GTCGACACTGGTAGCGTCCTC	Same	100
Chr05a_26343292	Chr05K_31095892	Same	100	0	is_SNP	Chr05K_31095892	Forward:TGTTGGATGAAATTGACATAT	Forward:TGTTGGATGAAATTGACATAT	Same	100
Chr05a_2666220	Chr05K_2777659	Same	100	0	is_SNP	Chr05K_2777659	Forward:GAGATGCATAGGAGAGGCTGC	Forward:GAGATGCATAGGAGAGGCTGC	Same	100
Chr05a_2703257	Chr05K_2819462	Same	100	0	is_SNP	Chr05K_2819462	Forward:TAGAACATTCCCCTGCATACC	Forward:TAGAACATTCCCCTGCATACC	Same	100
Chr05a_28255016	Chr05K_32605759	Same	99.84	0	is_SNP	Chr05K_32605759	Forward:TGGAATCCCTAGCGGACACCT	Forward:TGGAATCCCTAGCGGACACCT	Same	100
Chr05a_28255433	Chr05K_32606177	Same	100	0	is_SNP	Chr05K_32606177	Forward:CAGGCCCTTTGCTTCCAGACA	Forward:CAGGCCCTTTGCTTCCAGACA	Same	100
Chr05a_2846147	Chr05K_3141268	Same	100	0	is_SNP	Chr05K_3141268	Forward:TATCCCTGACGTCTTCCCTGC	Forward:TATCCCTGACGTCTTCCCTGC	Same	100
Chr05a_29562818	Chr05K_25146840	Same	99.9	0	is_SNP	Chr05K_25146840	Reverse:GATTTCATTAACAACCACCAA	Forward:GATTTCATTAACAACCACCAA	Same	100
Chr05a_2982262	Chr05K_3638393	Same	99.3	0	is_SNP	Chr05K_3638393	Forward:GTTTAATCGCTGGCCTTTCGA	Forward:GTTTAATCGCTGGCCTTTCGA	Same	100
Chr05a_3039798	Chr05K_3799050	Same	100	0	is_SNP	Chr05K_3799050	Forward:ATACTTGTGCCAGCCAAAAGT	Forward:ATACTTGTGCCAGCCAAAAGT	Same	100
Chr05a_3039834	Chr05K_3799086	Same	100	0	is_SNP	Chr05K_3799086	Forward:GATAGCCCAGCAGAGGGCTGC	Forward:GATAGCCCAGCAGAGGGCTGC	Same	100
Chr05a_3049522	Chr05K_3807856	Same	100	0	is_SNP	Chr05K_3807856	Forward:GTTCCTAAAACTTCTTCTGGT	Forward:GTTCCTAAAACTTCTTCTGGT	Same	100
Chr05a_3312850	Chr05K_4376396	Same	100	0	is_SNP	Chr05K_4376396	Forward:AAGTGAAGGGATGAACCATAA	Forward:AAGTGAAGGGATGAACCATAA	Same	100
Chr05a_3422637	Chr05K_4601313	Same	99.9	0	is_SNP	Chr05K_4601313	Forward:GAGCAGGCGTTCACTTGTGAA	Forward:GAGCAGGCGTTCACTTGTGAA	Same	100
Chr05a_3490141	Chr05K_4716071	Same	100	0	is_SNP	Chr05K_4716071	Forward:CACACAATAGCCCCAACTGTT	Forward:CACACAATAGCCCCAACTGTT	Same	100
Chr05a_3490186	Chr05K_4716116	Same	100	0	is_SNP	Chr05K_4716116	Forward:AAAATGGGGGGAAAACAACAC	Forward:AAAATGGGGGGAAAACAACAC	Same	100
Chr05a_3573082	Chr05K_4797706	Same	100	0	is_SNP	Chr05K_4797706	Forward:AGAAGCAATCGCTCGTCACAC	Forward:AGAAGCAATCGCTCGTCACAC	Same	100
Chr05a_3573111	Chr05K_4797735	Same	100	0	is_SNP	Chr05K_4797735	Forward:GCAAAAGCTGGTGGTTGTTGA	Forward:GCAAAAGCTGGTGGTTGTTGA	Same	100
Chr05a_36069590	Chr05K_28110713	Same	99.9	0	is_SNP	Chr05K_28110713	Reverse:GGTGGGGGTGACAGTATCAGC	Forward:GGTGGGGGTGACAGTATCAGC	Same	100
Chr05a_36369637	Chr05K_33225483	Same	98.24	0	is_SNP	Chr05K_33225483	Forward:CCCATTATTTAACCAATGAGA	Forward:CCCATTATTTAACCAATGAGA	Same	100
Chr05a_36403695	Chr05K_33694443	Same	99.58	0	is_SNP	Chr05K_33694443	Forward:GCAACGCATCTGTGTGTTTAT	Forward:GCAACGCATCTGTGTGTTTAT	Same	100
Chr05a_37358096	Chr05K_24961177	Same	99.6	0	is_SNP	Chr05K_24961177	Reverse:ACCAACAAGGAGGACGGATGG	Forward:ACCAACAAGGAGGACGGATGG	Same	100
Chr05a_37358932	Chr05K_24960341	Same	100	0	is_SNP	Chr05K_24960341	Reverse:AGTTCACAATTGATGGAGGCC	Forward:AGTTCACAATTGATGGAGGCC	Same	100
Chr05a_37476804	Chr05K_25400352	Same	100	0	is_SNP	Chr05K_25400352	Reverse:GTTTTGCATGCTGCTGCGCTT	Forward:GTTTTGCATGCTGCTGCGCTT	Same	100
Chr05a_3750959	Chr05K_3231794	Same	100	0	is_SNP	Chr05K_3231794	Reverse:CGCAGATAATGCGATGGATCA	Forward:CGCAGATAATGCGATGGATCA	Same	100
Chr05a_38885332	Chr05K_20128126	Same	99.9	0	is_SNP	Chr05K_20128126	Reverse:AAGGCATAATGCATGTTAGGT	Forward:AAGGCATAATGCATGTTAGGT	Same	100
Chr05a_3931610	Chr05K_3048989	Same	99.1	0	is_SNP	Chr05K_3048989	Reverse:ATAATCTAGTAGCCTAATATC	Forward:ATAATCTAGTAGCCTAATATC	Same	100
Chr05a_40440829	Chr05K_38585890	Same	100	0	is_SNP	Chr05K_38585890	Reverse:GGTTACCCGCTGCCTCACGCC	Forward:GGTTACCCGCTGCCTCACGCC	Same	100
Chr05a_40967245	Chr05K_38474276	Same	100	0	is_SNP	Chr05K_38474276	Forward:TGGTTTTGCTACTGCGATCGC	Forward:TGGTTTTGCTACTGCGATCGC	Same	100
Chr05a_41368532	Chr05K_37405544	Same	100	0	is_SNP	Chr05K_37405544	Forward:GAGGGTCCCACCTCAGCCATT	Forward:GAGGGTCCCACCTCAGCCATT	Same	100
Chr05a_41512938	Chr05K_50998148	Same	100	0	is_SNP	Chr05K_50998148	Forward:CTCGTGGAAACGTGCGGTGTG	Forward:CTCGTGGAAACGTGCGGTGTG	Same	100
Chr05a_41512950	Chr05K_50998160	Same	100	0	is_SNP	Chr05K_50998160	Forward:TGCGGTGTGCGTTCGCCAACT	Forward:TGCGGTGTGCGTTCGCCAACT	Same	100
Chr05a_41719825	Chr05K_38418753	Same	100	0	is_SNP	Chr05K_38418753	Forward:CCTCGGCAGTGCCAGCCCCGA	Forward:CCTCGGCAGTGCCAGCCCCGA	Same	100
Chr05a_41726525	Chr05K_38425454	Same	100	0	is_SNP	Chr05K_38425454	Forward:CCCCTGATGACAGCAAATCCT	Forward:CCCCTGATGACAGCAAATCCT	Same	100
Chr05a_41783173	Chr05K_38671973	Same	100	0	is_SNP	Chr05K_38671973	Forward:GGAAAGCAGAGTACATGCCCG	Forward:GGAAAGCAGAGTACATGCCCG	Same	100
Chr05a_41833554	Chr05K_38746287	Same	100	0	is_SNP	Chr05K_38746287	Forward:TGCAAGGCTTCGTTTGTCAAC	Forward:TGCAAGGCTTCGTTTGTCAAC	Same	100
Chr05a_41935751	Chr05K_38917460	Same	99.89	0	is_SNP	Chr05K_38917460	Forward:CAGACGTGTGCACAACTCCCC	Forward:CAGACGTGTGCACAACTCCCC	Same	100
Chr05a_41945301	Chr05K_38927020	Same	99.48	0	is_SNP	Chr05K_38927020	Forward:GGATGGACCATGCTCAGCCTA	Forward:GGATGGACCATGCTCAGCCTA	Same	100
Chr05a_42117472	Chr05K_39164781	Same	99.4	0	is_SNP	Chr05K_39164781	Forward:GTTCCACATTTCCGGCTGCAA	Forward:GTTCCACATTTCCGGCTGCAA	Same	100
Chr05a_42153056	Chr05K_39262960	Same	99.4	0	is_SNP	Chr05K_39262960	Forward:CCAGTGGTTTCTCCTTCTACG	Forward:CCAGTGGTTTCTCCTTCTACG	Same	100
Chr05a_42226528	Chr05K_42173191	Same	100	0	is_SNP	Chr05K_42173191	Forward:GACCTCGTTGAGCCGTCTTTC	Forward:GACCTCGTTGAGCCGTCTTTC	Same	100
Chr05a_42756884	Chr05K_41329103	Same	100	0	is_SNP	Chr05K_41329103	Reverse:AGTGTTGTACTCTGAAACTAC	Forward:AGTGTTGTACTCTGAAACTAC	Same	100
Chr05a_42786257	Chr05K_41168851	Same	99.9	0	is_SNP	Chr05K_41168851	Reverse:ACGCGGAAGCATTCACGCCGC	Forward:ACGCGGAAGCATTCACGCCGC	Same	100
Chr05a_43248264	Chr05K_41798403	Same	99.64	0	is_SNP	Chr05K_41798403	Forward:AACTGTCGAACACAAACCACT	Forward:AACTGTCGAACACAAACCACT	Same	100
Chr05a_43291668	Chr05K_41881595	Same	100	0	is_SNP	Chr05K_41881595	Forward:CTCTGCCTCATTATCCGTTGG	Forward:CTCTGCCTCATTATCCGTTGG	Same	100
Chr05a_43291764	Chr05K_41881691	Same	100	0	is_SNP	Chr05K_41881691	Forward:GGGTTGCCGAAATGCCCGCAG	Forward:GGGTTGCCGAAATGCCCGCAG	Same	100
Chr05a_43370234	Chr05K_42142406	Same	100	0	is_SNP	Chr05K_42142406	Forward:ATCTCGTTCCTAGTCTTGCCA	Forward:ATCTCGTTCCTAGTCTTGCCA	Same	100
Chr05a_43425211	Chr05K_42274193	Same	100	0	is_SNP	Chr05K_42274193	Forward:GGTAGCCTTTTCTTGCTATAA	Forward:GGTAGCCTTTTCTTGCTATAA	Same	100
Chr05a_43732975	Chr05K_39394481	Same	99.84	0	is_SNP	Chr05K_39394481	Reverse:GGCTTCAGATGGTATTGATCG	Forward:GGCTTCAGATGGTATTGATCG	Same	100
Chr05a_43924184	Chr05K_42765783	Same	100	0	is_SNP	Chr05K_42765783	Forward:ACCTTCTCGGTCGATTAGGCC	Forward:ACCTTCTCGGTCGATTAGGCC	Same	100
Chr05a_44051314	Chr05K_43139042	Same	100	0	is_SNP	Chr05K_43139042	Forward:ACCAGAGTAAAAGCGGCCTTG	Forward:ACCAGAGTAAAAGCGGCCTTG	Same	100
Chr05a_44114588	Chr05K_43446543	Same	100	0	is_SNP	Chr05K_43446543	Forward:TCACCTTGCCCCAGCGGTGCC	Forward:TCACCTTGCCCCAGCGGTGCC	Same	100
Chr05a_44490575	Chr05K_44129514	Same	99.38	0	is_SNP	Chr05K_44129514	Forward:TGGGCCTTAAACATCCATCTT	Forward:TGGGCCTTAAACATCCATCTT	Same	100
Chr05a_44500425	Chr05K_44138958	Same	99.6	0	is_SNP	Chr05K_44138958	Forward:GCCAGCAAGGGAGATGGACAA	Forward:GCCAGCAAGGGAGATGGACAA	Same	100
Chr05a_45114498	Chr05K_42981705	Same	100	0	is_SNP	Chr05K_42981705	Reverse:CAAAGCCCACGGCTGCTGCTG	Forward:CAAAGCCCACGGCTGCTGCTG	Same	100
Chr05a_45343361	Chr05K_41764068	Same	99.4	0	is_SNP	Chr05K_41764068	Forward:CCCCGGAGACTGAATGACTGA	Forward:CCCCGGAGACTGAATGACTGA	Same	100
Chr05a_45382929	Chr05K_42388055	Same	99.8	0	is_SNP	Chr05K_42388055	Reverse:TTCGACAGTCAGATGACACGC	Forward:TTCGACAGTCAGATGACACGC	Same	100
Chr05a_45934931	Chr05K_39688758	Same	100	0	is_SNP	Chr05K_39688758	Reverse:CAAACTCTTCAATGATCTCAT	Forward:CAAACTCTTCAATGATCTCAT	Same	100
Chr05a_46396853	Chr05K_44274430	Same	100	0	is_SNP	Chr05K_44274430	Forward:CAGTGTGTCAAGTGCAAACAC	Forward:CAGTGTGTCAAGTGCAAACAC	Same	100
Chr05a_46493318	Chr05K_44413037	Same	95.77	0	is_SNP	Chr05K_44413037	Forward:GGGTGGTGGGCTGTTTCCGTT	Forward:GGGTGGTGGGCTGTTTCCGTT	Same	100
Chr05a_46669700	Chr05K_44711974	Same	99.21	0	is_SNP	Chr05K_44711974	Forward:TGGAAGGTCGATCTGCAGGTA	Forward:TGGAAGGTCGATCTGCAGGTA	Same	100
Chr05a_46683625	Chr05K_44725847	Same	99.9	0	is_SNP	Chr05K_44725847	Forward:ACAGAGGGACTGACAATGGTG	Forward:ACAGAGGGACTGACAATGGTG	Same	100
Chr05a_47025473	Chr05K_45434936	Same	100	0	is_SNP	Chr05K_45434936	Forward:ATGGATATGTGGATCTCAGCT	Forward:ATGGATATGTGGATCTCAGCT	Same	100
Chr05a_47097956	Chr05K_45558771	Same	99.7	0	is_SNP	Chr05K_45558771	Forward:CATGCGTTGCGTGCTCTGTTT	Forward:CATGCGTTGCGTGCTCTGTTT	Same	100
Chr05a_47107098	Chr05K_45567448	Same	100	0	is_SNP	Chr05K_45567448	Forward:CCTCTTCCTGCCCGTTGCTGC	Forward:CCTCTTCCTGCCCGTTGCTGC	Same	100
Chr05a_47107303	Chr05K_45567653	Same	100	0	is_SNP	Chr05K_45567653	Forward:TGCAATGGACTGACTGATGAA	Forward:TGCAATGGACTGACTGATGAA	Same	100
Chr05a_47881702	Chr05K_46028399	Same	99.8	0	is_SNP	Chr05K_46028399	Forward:AACTCTTGATGAGTGACACAT	Forward:AACTCTTGATGAGTGACACAT	Same	100
Chr05a_47935254	Chr05K_46094712	Same	99.74	0	is_SNP	Chr05K_46094712	Forward:GGAGACATTGATCCGAGTCGG	Forward:GGAGACATTGATCCGAGTCGG	Same	100
Chr05a_47983441	Chr05K_46232457	Same	98.91	0	is_SNP	Chr05K_46232457	Forward:TGGATTTCTTGATGGGAGAAA	Forward:TGGATTTCTTGATGGGAGAAA	Same	100
Chr05a_48052585	Chr05K_46339566	Same	99.8	0	is_SNP	Chr05K_46339566	Forward:GCATCCAACCCATCTTCAATA	Forward:GCATCCAACCCATCTTCAATA	Same	100
Chr05a_48054121	Chr05K_46341102	Same	99.7	0	is_SNP	Chr05K_46341102	Forward:GTCCACAAAAACAGTCAATGG	Forward:GTCCACAAAAACAGTCAATGG	Same	100
Chr05a_48114969	Chr05K_46408543	Same	99.9	0	is_SNP	Chr05K_46408543	Forward:ACTGCATACTTCGATCGAGCA	Forward:ACTGCATACTTCGATCGAGCA	Same	100
Chr05a_48338103	Chr05K_45502185	Same	100	0	is_SNP	Chr05K_45502185	Forward:GCTGAAGAGCTTGGTTGCTGG	Forward:GCTGAAGAGCTTGGTTGCTGG	Same	100
Chr05a_48343443	Chr05K_45507524	Same	99.8	0	is_SNP	Chr05K_45507524	Forward:TATGTGCCAGGATTATACCGT	Forward:TATGTGCCAGGATTATACCGT	Same	100
Chr05a_48343446	Chr05K_45507527	Same	99.8	0	is_SNP	Chr05K_45507527	Forward:GTGCCAGGATTATACCGTGCT	Forward:GTGCCAGGATTATACCGTGCT	Same	100
Chr05a_48499200	Chr05K_47044999	Same	99.6	0	is_SNP	Chr05K_47044999	Forward:AGGTGGCGGCGATGTTTGAAT	Forward:AGGTGGCGGCGATGTTTGAAT	Same	100
Chr05a_49254425	Chr05K_47013947	Same	98.7	0	is_SNP	Chr05K_47013947	Reverse:CGATGTTAGGATAACAAGTGT	Forward:CGATGTTAGGATAACAAGTGT	Same	100
Chr05a_49280250	Chr05K_46989065	Same	99.7	0	is_SNP	Chr05K_46989065	Reverse:CGTTTTCTCAGGAATTCGTGG	Forward:CGTTTTCTCAGGAATTCGTGG	Same	100
Chr05a_49800707	Chr05K_48522449	Same	100	0	is_SNP	Chr05K_48522449	Forward:ACTCGAATTAGACCAGTAATC	Forward:ACTCGAATTAGACCAGTAATC	Same	100
Chr05a_49800729	Chr05K_48522471	Same	100	0	is_SNP	Chr05K_48522471	Forward:GCAGGGAGATTAGGTGGCGCG	Forward:GCAGGGAGATTAGGTGGCGCG	Same	100
Chr05a_50313777	Chr05K_48895442	Same	100	0	is_SNP	Chr05K_48895442	Forward:CTGTCCGGTTTCCGTTGGCAT	Forward:CTGTCCGGTTTCCGTTGGCAT	Same	100
Chr05a_50313917	Chr05K_48895582	Same	100	0	is_SNP	Chr05K_48895582	Forward:GTCCATCGGCATCTACCAACT	Forward:GTCCATCGGCATCTACCAACT	Same	100
Chr05a_50488647	Chr05K_49182367	Same	100	0	is_SNP	Chr05K_49182367	Forward:AACGCTCTTCGTCTCCCTTTG	Forward:AACGCTCTTCGTCTCCCTTTG	Same	100
Chr05a_50665283	Chr05K_49486898	Same	100	0	is_SNP	Chr05K_49486898	Forward:TGTAAACCACCTTGACAGTTC	Forward:TGTAAACCACCTTGACAGTTC	Same	100
Chr05a_50782480	Chr05K_49675045	Same	100	0	is_SNP	Chr05K_49675045	Forward:AGCGGAGCTAGAGCTAGTACG	Forward:AGCGGAGCTAGAGCTAGTACG	Same	100
Chr05a_50886542	Chr05K_49849890	Same	100	0	is_SNP	Chr05K_49849890	Forward:ACCTGAACCTGGCATGCTGTG	Forward:ACCTGAACCTGGCATGCTGTG	Same	100
Chr05a_51051055	Chr05K_48709828	Same	100	0	is_SNP	Chr05K_48709828	Reverse:TTTCTGTTTCATGAGCTGCAC	Forward:TTTCTGTTTCATGAGCTGCAC	Same	100
Chr05a_51051100	Chr05K_48709783	Same	100	0	is_SNP	Chr05K_48709783	Reverse:TCCCTGAAGAGTCCACTTCGA	Forward:TCCCTGAAGAGTCCACTTCGA	Same	100
Chr05a_51125293	Chr05K_48592020	Same	99.3	0	is_SNP	Chr05K_48592020	Reverse:TGAGACAGTTACGTCAGCTGC	Forward:TGAGACAGTTACGTCAGCTGC	Same	100
Chr05a_51240850	Chr05K_48354811	Same	99.9	0	is_SNP	Chr05K_48354811	Reverse:TGAGAGGGGTAGCCGGTTTTA	Forward:TGAGAGGGGTAGCCGGTTTTA	Same	100
Chr05a_51290212	Chr05K_48305452	Same	99.8	0	is_SNP	Chr05K_48305452	Reverse:ATTGCACACTTCGCCCACGGA	Forward:ATTGCACACTTCGCCCACGGA	Same	100
Chr05a_51351872	Chr05K_48225464	Same	98.48	0	is_SNP	Chr05K_48225464	Reverse:GATGGCGTGGTGCTCGACCTA	Forward:GATGGCGTGGTGCTCGACCTA	Same	100
Chr05a_51419180	Chr05K_48093482	Same	100	0	is_SNP	Chr05K_48093482	Reverse:CACATATTTGGTCGGTCATAC	Forward:CACATATTTGGTCGGTCATAC	Same	100
Chr05a_51428764	Chr05K_48083894	Same	99.6	0	is_SNP	Chr05K_48083894	Reverse:CGTTCGTGAAGGTCTGCCTCC	Forward:CGTTCGTGAAGGTCTGCCTCC	Same	100
Chr05a_51899002	Chr05K_47281172	Same	100	0	is_SNP	Chr05K_47281172	Reverse:GCCTGCAGATGCCGTTTCCCT	Forward:GCCTGCAGATGCCGTTTCCCT	Same	100
Chr05a_51900729	Chr05K_47279445	Same	100	0	is_SNP	Chr05K_47279445	Reverse:ATGATTTTGCTAGATCTTCGT	Forward:ATGATTTTGCTAGATCTTCGT	Same	100
Chr05a_52323241	Chr05K_50071392	Same	99.9	0	is_SNP	Chr05K_50071392	Reverse:CGTGGGAAGAGACCCGTTCAC	Forward:CGTGGGAAGAGACCCGTTCAC	Same	100
Chr05a_5253891	Chr05K_5190526	Same	100	0	is_SNP	Chr05K_5190526	Forward:ACGTACTTTTCTGCCGATCTG	Forward:ACGTACTTTTCTGCCGATCTG	Same	100
Chr05a_53436936	Chr05K_50172437	Same	99.5	0	is_SNP	Chr05K_50172437	Forward:TGTGTAGGACCGAATCCTCGC	Forward:TGTGTAGGACCGAATCCTCGC	Same	100
Chr05a_53437473	Chr05K_50172974	Same	99.8	0	is_SNP	Chr05K_50172974	Forward:GACGAACGCCCGGCTCAGTAT	Forward:GACGAACGCCCGGCTCAGTAT	Same	100
Chr05a_53500512	Chr05K_50267922	Same	100	0	is_SNP	Chr05K_50267922	Forward:GGTGGCATGAGCGCGAGCGGA	Forward:GGTGGCATGAGCGCGAGCGGA	Same	100
Chr05a_53547821	Chr05K_50347683	Same	100	0	is_SNP	Chr05K_50347683	Forward:AGGTTTCTACTGATTCTTCGT	Forward:AGGTTTCTACTGATTCTTCGT	Same	100
Chr05a_53610801	Chr05K_54936153	Same	99.5	0	is_SNP	Chr05K_54936153	Forward:AGGGAGGTTGCTACTTGCTAG	Forward:AGGGAGGTTGCTACTTGCTAG	Same	100
Chr05a_5371033	Chr05K_5326496	Same	99.3	0	is_SNP	Chr05K_5326496	Forward:ATTGTTTTGTCCAATGTTGCA	Forward:ATTGTTTTGTCCAATGTTGCA	Same	100
Chr05a_53854863	Chr05K_50937491	Same	100	0	is_SNP	Chr05K_50937491	Forward:ACCCAGTTTATGATACGCAGT	Forward:ACCCAGTTTATGATACGCAGT	Same	100
Chr05a_53854934	Chr05K_50937562	Same	100	0	is_SNP	Chr05K_50937562	Forward:ATGCCCTTGCTAAAAGCTGCA	Forward:ATGCCCTTGCTAAAAGCTGCA	Same	100
Chr05a_54073868	Chr05K_51265631	Same	99.8	0	is_SNP	Chr05K_51265631	Forward:GGCAACTATCAAGTTTGGTTG	Forward:GGCAACTATCAAGTTTGGTTG	Same	100
Chr05a_54074195	Chr05K_51265958	Same	100	0	is_SNP	Chr05K_51265958	Forward:GTTGAATGGCAACCGAGTAGA	Forward:GTTGAATGGCAACCGAGTAGA	Same	100
Chr05a_54113426	Chr05K_51392649	Same	99.8	0	is_SNP	Chr05K_51392649	Forward:CCCGGGCCTGATTTATGACAT	Forward:CCCGGGCCTGATTTATGACAT	Same	100
Chr05a_54113457	Chr05K_51392680	Same	99.8	0	is_SNP	Chr05K_51392680	Forward:GATTACAACAAGTTCTTCAGC	Forward:GATTACAACAAGTTCTTCAGC	Same	100
Chr05a_54127968	Chr05K_51406714	Same	100	0	is_SNP	Chr05K_51406714	Forward:TGCAGGTATGCTGGCATTGGC	Forward:TGCAGGTATGCTGGCATTGGC	Same	100
Chr05a_54130257	Chr05K_51409003	Same	100	0	is_SNP	Chr05K_51409003	Forward:AGCAGGTGTTGTGGCACTGAT	Forward:AGCAGGTGTTGTGGCACTGAT	Same	100
Chr05a_5423838	Chr05K_5406215	Same	100	0	is_SNP	Chr05K_5406215	Forward:ACTGATAAGGGTAATTGCATG	Forward:ACTGATAAGGGTAATTGCATG	Same	100
Chr05a_54267248	Chr05K_51554662	Same	100	0	is_SNP	Chr05K_51554662	Forward:ATGAATGAAGCAAGCCCAAGC	Forward:ATGAATGAAGCAAGCCCAAGC	Same	100
Chr05a_54284047	Chr05K_51585472	Same	100	0	is_SNP	Chr05K_51585472	Forward:AAACTGGTGTGTGACGACATG	Forward:AAACTGGTGTGTGACGACATG	Same	100
Chr05a_54296551	Chr05K_51606942	Same	100	0	is_SNP	Chr05K_51606942	Forward:TAACTCGATATTCCTGAAGTG	Forward:TAACTCGATATTCCTGAAGTG	Same	100
Chr05a_54299796	Chr05K_51610189	Same	100	0	is_SNP	Chr05K_51610189	Forward:CCCGGCTCCATTCGACCTTTC	Forward:CCCGGCTCCATTCGACCTTTC	Same	100
Chr05a_54399068	Chr05K_51963912	Same	99.36	0	is_SNP	Chr05K_51963912	Forward:ACAACGAGGTAATAAGCCTCC	Forward:ACAACGAGGTAATAAGCCTCC	Same	100
Chr05a_54595681	Chr05K_52360106	Same	100	0	is_SNP	Chr05K_52360106	Forward:AAGTTCAGAGTTCAGAGTCAT	Forward:AAGTTCAGAGTTCAGAGTCAT	Same	100
Chr05a_54632373	Chr05K_52409923	Same	99.9	0	is_SNP	Chr05K_52409923	Forward:CTTGCTACCATTTGGTTGATC	Forward:CTTGCTACCATTTGGTTGATC	Same	100
Chr05a_54792254	Chr05K_52643288	Same	100	0	is_SNP	Chr05K_52643288	Forward:GGACCAATCACGAGCAGACAC	Forward:GGACCAATCACGAGCAGACAC	Same	100
Chr05a_54792264	Chr05K_52643298	Same	100	0	is_SNP	Chr05K_52643298	Forward:CGAGCAGACACGCTTCAGTTC	Forward:CGAGCAGACACGCTTCAGTTC	Same	100
Chr05a_54792492	Chr05K_52643526	Same	100	0	is_SNP	Chr05K_52643526	Forward:CGCCAGCAGGATGGACGCCAT	Forward:CGCCAGCAGGATGGACGCCAT	Same	100
Chr05a_54807313	Chr05K_52670707	Same	99.6	0	is_SNP	Chr05K_52670707	Forward:CGCGATGGCGAGGGTCCACCC	Forward:CGCGATGGCGAGGGTCCACCC	Same	100
Chr05a_54818836	Chr05K_52689967	Same	99.8	0	is_SNP	Chr05K_52689967	Forward:TGTGATATTAAATTGGAAATG	Forward:TGTGATATTAAATTGGAAATG	Same	100
Chr05a_54864842	Chr05K_52732550	Same	100	0	is_SNP	Chr05K_52732550	Forward:TTAATTTGCCTTTCCTCTCCA	Forward:TTAATTTGCCTTTCCTCTCCA	Same	100
Chr05a_55000037	Chr05K_52963231	Same	99.9	0	is_SNP	Chr05K_52963231	Forward:CACTCACAGTAAGATCATCCG	Forward:CACTCACAGTAAGATCATCCG	Same	100
Chr05a_55040229	Chr05K_53029982	Same	99.9	0	is_SNP	Chr05K_53029982	Forward:TAAGGATCATCACGCGGAAGC	Forward:TAAGGATCATCACGCGGAAGC	Same	100
Chr05a_55072151	Chr05K_53116470	Same	99.9	0	is_SNP	Chr05K_53116470	Forward:TGCAAGCCATCTCCTTCGTGG	Forward:TGCAAGCCATCTCCTTCGTGG	Same	100
Chr05a_55098906	Chr05K_53149460	Same	99.9	0	is_SNP	Chr05K_53149460	Forward:ACTTGCGGCATAGTCTGACTT	Forward:ACTTGCGGCATAGTCTGACTT	Same	100
Chr05a_55145334	Chr05K_53199055	Same	99.53	0	is_SNP	Chr05K_53199055	Forward:GGGTAAAAGTTCTAGGCTAGG	Forward:GGGTAAAAGTTCTAGGCTAGG	Same	100
Chr05a_55145343	Chr05K_53199064	Same	99.53	0	is_SNP	Chr05K_53199064	Forward:TTCTAGGCTAGGGCTGCGGCT	Forward:TTCTAGGCTAGGGCTGCGGCT	Same	100
Chr05a_55282219	Chr05K_53546669	Same	99.89	0	is_SNP	Chr05K_53546669	Forward:GATTGCACTTCAGACGAGCGC	Forward:GATTGCACTTCAGACGAGCGC	Same	100
Chr05a_55409566	Chr05K_53729567	Same	99.9	0	is_SNP	Chr05K_53729567	Forward:CTTGCTTTATTCTTTAGAGCA	Forward:CTTGCTTTATTCTTTAGAGCA	Same	100
Chr05a_55450218	Chr05K_53771856	Same	97.8	0	is_SNP	Chr05K_53771856	Forward:ACAGTAAACCCATCATGCCTT	Forward:ACAGTAAACCCATCATGCCTT	Same	100
Chr05a_55621125	Chr05K_54133026	Same	99.4	0	is_SNP	Chr05K_54133026	Forward:GTCATGTCATGAAAAGACCAC	Forward:GTCATGTCATGAAAAGACCAC	Same	100
Chr05a_55621175	Chr05K_54133076	Same	99.4	0	is_SNP	Chr05K_54133076	Forward:GGTCAATTTGCTGCCACTATT	Forward:GGTCAATTTGCTGCCACTATT	Same	100
Chr05a_55751578	Chr05K_54300536	Same	100	0	is_SNP	Chr05K_54300536	Forward:TATTGTGGCTGCGGAGGGGAG	Forward:TATTGTGGCTGCGGAGGGGAG	Same	100
Chr05a_5580477	Chr05K_5850374	Same	100	0	is_SNP	Chr05K_5850374	Forward:GGTGCGCGAATTGTTGATCGA	Forward:GGTGCGCGAATTGTTGATCGA	Same	100
Chr05a_55809573	Chr05K_54406334	Same	100	0	is_SNP	Chr05K_54406334	Forward:AGGGTTTAACGATTTAGACTG	Forward:AGGGTTTAACGATTTAGACTG	Same	100
Chr05a_55809610	Chr05K_54406371	Same	100	0	is_SNP	Chr05K_54406371	Forward:ACCTCAAAGGTTGCTAGAGAT	Forward:ACCTCAAAGGTTGCTAGAGAT	Same	100
Chr05a_56027521	Chr05K_54731683	Same	100	0	is_SNP	Chr05K_54731683	Forward:CTTTCTTTCGTTCAGAGGCCG	Forward:CTTTCTTTCGTTCAGAGGCCG	Same	100
Chr05a_56079398	Chr05K_54816693	Same	99.05	0	is_SNP	Chr05K_54816693	Forward:GCCTTGATTTGCCACTGTCAG	Forward:GCCTTGATTTGCCACTGTCAG	Same	100
Chr05a_56102430	Chr05K_54842581	Same	97.5	0	is_SNP	Chr05K_54842581	Forward:AAGAGCAACGTGCGTGTTAAT	Forward:AAGAGCAACGTGCGTGTTAAT	Same	100
Chr05a_56178371	Chr05K_54983546	Same	100	0	is_SNP	Chr05K_54983546	Forward:TGTTAATTATCCACTTCAGAA	Forward:TGTTAATTATCCACTTCAGAA	Same	100
Chr05a_56186748	Chr05K_54996186	Same	99.4	0	is_SNP	Chr05K_54996186	Forward:CGTGGTGGGAGCGAGGGCAAA	Forward:CGTGGTGGGAGCGAGGGCAAA	Same	100
Chr05a_56186782	Chr05K_54996220	Same	99.4	0	is_SNP	Chr05K_54996220	Forward:AGGAGAAAGCAGGCTCCGACT	Forward:AGGAGAAAGCAGGCTCCGACT	Same	100
Chr05a_5635261	Chr05K_5957201	Same	100	0	is_SNP	Chr05K_5957201	Forward:TCACCTCCATTGCTGCTAGGG	Forward:TCACCTCCATTGCTGCTAGGG	Same	100
Chr05a_57208655	Chr05K_53074039	Same	99.8	0	is_SNP	Chr05K_53074039	Forward:GGCACGCGATCACCCAACCGT	Forward:GGCACGCGATCACCCAACCGT	Same	100
Chr05a_57246210	Chr05K_53409022	Same	99.89	0	is_SNP	Chr05K_53409022	Reverse:TCTCCGCGTCTTTCAGGCGTC	Forward:TCTCCGCGTCTTTCAGGCGTC	Same	100
Chr05a_58234130	Chr05K_57492913	Same	100	0	is_SNP	Chr05K_57492913	Forward:ATCCAGACATGCCATTCGAAC	Forward:ATCCAGACATGCCATTCGAAC	Same	100
Chr05a_58328442	Chr05K_58519546	Same	100	0	is_SNP	Chr05K_58519546	Reverse:AGCAAGTTGAGAAAGGACCTA	Forward:AGCAAGTTGAGAAAGGACCTA	Same	100
Chr05a_58456478	Chr05K_58211002	Same	99.5	0	is_SNP	Chr05K_58211002	Reverse:TCCAGAAGGCAGAGCTCGCCG	Forward:TCCAGAAGGCAGAGCTCGCCG	Same	100
Chr05a_58542445	Chr05K_58106034	Same	95.97	0	is_SNP	Chr05K_58106034	Reverse:GGGCTTCGTCGGCACGGCCGT	Forward:GGGCTTCGTCGGCACGGCCGT	Same	100
Chr05a_58561831	Chr05K_58086980	Same	100	0	is_SNP	Chr05K_58086980	Reverse:TTTTCAATGTCAAGGAAGATA	Forward:TTTTCAATGTCAAGGAAGATA	Same	100
Chr05a_58561857	Chr05K_58086954	Same	100	0	is_SNP	Chr05K_58086954	Reverse:GAATCCACGAAGGAAGGAGAT	Forward:GAATCCACGAAGGAAGGAGAT	Same	100
Chr05a_58834602	Chr05K_57380734	Same	96.21	0	is_SNP	Chr05K_57380734	Reverse:GAGAGTTAACTGCATGATGAT	Forward:GAGAGTTAACTGCATGATGAT	Same	100
Chr05a_58846189	Chr05K_57369144	Same	99.86	0	is_SNP	Chr05K_57369144	Reverse:CCGAATAGTTGCGCCTGCTTG	Forward:CCGAATAGTTGCGCCTGCTTG	Same	100
Chr05a_58864515	Chr05K_57351432	Same	100	0	is_SNP	Chr05K_57351432	Reverse:CGAAAATGGTTGCCGCTGTGC	Forward:CGAAAATGGTTGCCGCTGTGC	Same	100
Chr05a_59092156	Chr05K_57106673	Same	100	0	is_SNP	Chr05K_57106673	Reverse:TAAACAGAAGTTTTGAGGTGG	Forward:TAAACAGAAGTTTTGAGGTGG	Same	100
Chr05a_59126646	Chr05K_57060945	Same	99.9	0	is_SNP	Chr05K_57060945	Reverse:GAACAAAGTTGAAAATGTTTT	Forward:GAACAAAGTTGAAAATGTTTT	Same	100
Chr05a_59271006	Chr05K_56854552	Same	99.8	0	is_SNP	Chr05K_56854552	Reverse:ACAGAGGATCTTGGCAGAATG	Forward:ACAGAGGATCTTGGCAGAATG	Same	100
Chr05a_59284048	Chr05K_56842583	Same	100	0	is_SNP	Chr05K_56842583	Reverse:TGGACGACCACACGAAAGCGT	Forward:TGGACGACCACACGAAAGCGT	Same	100
Chr05a_59316255	Chr05K_56803160	Same	100	0	is_SNP	Chr05K_56803160	Reverse:AGCTCCTCTGCCTTTGCCCGC	Forward:AGCTCCTCTGCCTTTGCCCGC	Same	100
Chr05a_59397449	Chr05K_56695964	Same	100	0	is_SNP	Chr05K_56695964	Reverse:CCCTACTACTAGCGCCAATGA	Forward:CCCTACTACTAGCGCCAATGA	Same	100
Chr05a_59602310	Chr05K_56425447	Same	100	0	is_SNP	Chr05K_56425447	Reverse:GCACATACACCTCGGGGAGCT	Forward:GCACATACACCTCGGGGAGCT	Same	100
Chr05a_59764295	Chr05K_56077009	Same	99.76	0	is_SNP	Chr05K_56077009	Reverse:TTCTTCCTCAAAGTAAGGCTA	Forward:TTCTTCCTCAAAGTAAGGCTA	Same	100
Chr05a_59764302	Chr05K_56077002	Same	99.76	0	is_SNP	Chr05K_56077002	Reverse:ATATTAGTTCTTCCTCAAAGT	Forward:ATATTAGTTCTTCCTCAAAGT	Same	100
Chr05a_59857232	Chr05K_55960272	Same	99.9	0	is_SNP	Chr05K_55960272	Reverse:CAAGGTCTGACGAAATGCGTC	Forward:CAAGGTCTGACGAAATGCGTC	Same	100
Chr05a_60082206	Chr05K_55609339	Same	99.6	0	is_SNP	Chr05K_55609339	Reverse:CGCTTACATGGTATCAGGCGA	Forward:CGCTTACATGGTATCAGGCGA	Same	100
Chr05a_60102123	Chr05K_55576767	Same	100	0	is_SNP	Chr05K_55576767	Reverse:GGACATGGGCAAGAACGCCGG	Forward:GGACATGGGCAAGAACGCCGG	Same	100
Chr05a_60120149	Chr05K_55558739	Same	100	0	is_SNP	Chr05K_55558739	Reverse:CATGTCCCCGGCGGCGCTGCA	Forward:CATGTCCCCGGCGGCGCTGCA	Same	100
Chr05a_60130189	Chr05K_55548691	Same	100	0	is_SNP	Chr05K_55548691	Reverse:CAACGTCGTTAGTAACAGCAC	Forward:CAACGTCGTTAGTAACAGCAC	Same	100
Chr05a_60130198	Chr05K_55548682	Same	100	0	is_SNP	Chr05K_55548682	Reverse:GTTCGGTAGCAACGTCGTTAG	Forward:GTTCGGTAGCAACGTCGTTAG	Same	100
Chr05a_60130262	Chr05K_55548618	Same	100	0	is_SNP	Chr05K_55548618	Reverse:GCTCGCATTGTGCGAAGTCCA	Forward:GCTCGCATTGTGCGAAGTCCA	Same	100
Chr05a_60214353	Chr05K_55445043	Same	100	0	is_SNP	Chr05K_55445043	Reverse:GCCAAAGCAGGCTTTTCTTGC	Forward:GCCAAAGCAGGCTTTTCTTGC	Same	100
Chr05a_60218347	Chr05K_55441033	Same	99.9	0	is_SNP	Chr05K_55441033	Reverse:TGCAAGGGGACGCTATCTATC	Forward:TGCAAGGGGACGCTATCTATC	Same	100
Chr05a_60218363	Chr05K_55441017	Same	99.9	0	is_SNP	Chr05K_55441017	Reverse:GTTATTCCACGATTACTGCAA	Forward:GTTATTCCACGATTACTGCAA	Same	100
Chr05a_60218380	Chr05K_55441000	Same	99.9	0	is_SNP	Chr05K_55441000	Reverse:GCTAAACCACGCAGAGGGTTA	Forward:GCTAAACCACGCAGAGGGTTA	Same	100
Chr05a_60251622	Chr05K_55395606	Same	100	0	is_SNP	Chr05K_55395606	Reverse:CTGATGGTGCAGTGGATGCAC	Forward:CTGATGGTGCAGTGGATGCAC	Same	100
Chr05a_60363669	Chr05K_55264504	Same	100	0	is_SNP	Chr05K_55264504	Reverse:GAAAAGTGTATGTCTATCTCA	Forward:GAAAAGTGTATGTCTATCTCA	Same	100
Chr05a_6119642	Chr05K_7006252	Same	98.63	0	is_SNP	Chr05K_7006252	Forward:GTAATCTTTGCAGGGTCACGT	Forward:GTAATCTTTGCAGGGTCACGT	Same	100
Chr05a_61490952	Chr05K_59981923	Same	99.2	0	is_SNP	Chr05K_59981923	Reverse:GCTATAGCTACCTAGAGGCTA	Forward:GCTATAGCTACCTAGAGGCTA	Same	100
Chr05a_61660757	Chr05K_59842497	Same	99.6	0	is_SNP	Chr05K_59842497	Reverse:ACAATGCAATTGTGGCATTCT	Forward:ACAATGCAATTGTGGCATTCT	Same	100
Chr05a_61676930	Chr05K_59823978	Same	99.74	0	is_SNP	Chr05K_59823978	Reverse:CTTCATTCAACTTGACGCCCT	Forward:CTTCATTCAACTTGACGCCCT	Same	100
Chr05a_61686579	Chr05K_59796728	Same	100	0	is_SNP	Chr05K_59796728	Reverse:CCCCGAAGCGAAGCGAAAACC	Forward:CCCCGAAGCGAAGCGAAAACC	Same	100
Chr05a_61738692	Chr05K_59691270	Same	99.9	0	is_SNP	Chr05K_59691270	Reverse:GTTGCCTTATGTGTTTTACTA	Forward:GTTGCCTTATGTGTTTTACTA	Same	100
Chr05a_61745324	Chr05K_59684779	Same	99.89	0	is_SNP	Chr05K_59684779	Reverse:GTGAGCTTATTACCCGGCGGC	Forward:GTGAGCTTATTACCCGGCGGC	Same	100
Chr05a_61766106	Chr05K_59661301	Same	99.2	0	is_SNP	Chr05K_59661301	Reverse:ATCCATCGACCACGCAACGAC	Forward:ATCCATCGACCACGCAACGAC	Same	100
Chr05a_61802614	Chr05K_59587916	Same	99.83	0	is_SNP	Chr05K_59587916	Reverse:CAGTTGATGTAGTAGCTGCGC	Forward:CAGTTGATGTAGTAGCTGCGC	Same	100
Chr05a_61825939	Chr05K_59564564	Same	100	0	is_SNP	Chr05K_59564564	Reverse:GGATTTGGTCCTATTTTACGG	Forward:GGATTTGGTCCTATTTTACGG	Same	100
Chr05a_61827795	Chr05K_59562707	Same	99.45	0	is_SNP	Chr05K_59562707	Reverse:ACTGGACACTACATATCGGCC	Forward:ACTGGACACTACATATCGGCC	Same	100
Chr05a_61973380	Chr05K_59139128	Same	99.9	0	is_SNP	Chr05K_59139128	Reverse:AGAAACACCAGCACAGAAAAG	Forward:AGAAACACCAGCACAGAAAAG	Same	100
Chr05a_62099841	Chr05K_58956872	Same	99.8	0	is_SNP	Chr05K_58956872	Reverse:GCAACCTGGAGTCCATCATCA	Forward:GCAACCTGGAGTCCATCATCA	Same	100
Chr05a_62113764	Chr05K_58942832	Same	99.7	0	is_SNP	Chr05K_58942832	Reverse:AAGTGTGCTCAATCATCAGGT	Forward:AAGTGTGCTCAATCATCAGGT	Same	100
Chr05a_62149678	Chr05K_61288206	Same	98	0	is_SNP	Chr05K_61288206	Forward:GACGACGCCGAATAAACGGGC	Forward:GACGACGCCGAATAAACGGGC	Same	100
Chr05a_62470277	Chr05K_60943265	Same	99.8	0	is_SNP	Chr05K_60943265	Forward:CACGCGTGCCATCCCATCCCT	Forward:CACGCGTGCCATCCCATCCCT	Same	100
Chr05a_62633565	Chr05K_60904405	Same	100	0	is_SNP	Chr05K_60904405	Forward:ACAGCAACAGCAGAGCTGCTC	Forward:ACAGCAACAGCAGAGCTGCTC	Same	100
Chr05a_6263706	Chr05K_7456906	Same	99.6	0	is_SNP	Chr05K_7456906	Forward:TATTGCTCGCCTACGTGCTGC	Forward:TATTGCTCGCCTACGTGCTGC	Same	100
Chr05a_62837880	Chr05K_60726061	Same	100	0	is_SNP	Chr05K_60726061	Forward:AGACTTACTTCCATAAGCTGA	Forward:AGACTTACTTCCATAAGCTGA	Same	100
Chr05a_62837919	Chr05K_60726100	Same	100	0	is_SNP	Chr05K_60726100	Forward:TGTTGGTGCACCTAAGGCTGC	Forward:TGTTGGTGCACCTAAGGCTGC	Same	100
Chr05a_62837925	Chr05K_60726106	Same	100	0	is_SNP	Chr05K_60726106	Forward:TGCACCTAAGGCTGCATATCT	Forward:TGCACCTAAGGCTGCATATCT	Same	100
Chr05a_62886115	Chr05K_60815407	Same	100	0	is_SNP	Chr05K_60815407	Forward:GCAGTGCCAGCGACCGCTGCA	Forward:GCAGTGCCAGCGACCGCTGCA	Same	100
Chr05a_62890786	Chr05K_60819549	Same	99.2	0	is_SNP	Chr05K_60819549	Forward:GATCGACGACGATGTGCACGT	Forward:GATCGACGACGATGTGCACGT	Same	100
Chr05a_62890807	Chr05K_60819570	Same	99.2	0	is_SNP	Chr05K_60819570	Forward:CTAATTGCGACAGGATTTGGG	Forward:CTAATTGCGACAGGATTTGGG	Same	100
Chr05a_6293468	Chr05K_7533946	Same	99.9	0	is_SNP	Chr05K_7533946	Forward:CAATTGTTTCGAGCCTGACGA	Forward:CAATTGTTTCGAGCCTGACGA	Same	100
Chr05a_62949133	Chr05K_60884929	Same	97.72	0	is_SNP	Chr05K_60884929	Forward:CACCTGCTTCGTTCTGCTACT	Forward:CACCTGCTTCGTTCTGCTACT	Same	100
Chr05a_62949145	Chr05K_60884941	Same	97.69	0	is_SNP	Chr05K_60884941	Forward:TCTGCTACTACTAGCTGCTGG	Forward:TCTGCTACTACTAGCTGCTGG	Same	100
Chr05a_62986905	Chr05K_61079010	Same	100	0	is_SNP	Chr05K_61079010	Forward:CTCGTCGACTCCGCAGCACGC	Forward:CTCGTCGACTCCGCAGCACGC	Same	100
Chr05a_63442415	Chr05K_61877888	Same	99.1	0	is_SNP	Chr05K_61877888	Forward:GAACAGGACCACTTGCACGGC	Forward:GAACAGGACCACTTGCACGGC	Same	100
Chr05a_6345181	Chr05K_7585120	Same	100	0	is_SNP	Chr05K_7585120	Forward:GGGTTTGCAAAACATAGTTCA	Forward:GGGTTTGCAAAACATAGTTCA	Same	100
Chr05a_63454897	Chr05K_61889702	Same	99.2	0	is_SNP	Chr05K_61889702	Forward:CGGAGCCTTGTTCTCATTGCA	Forward:CGGAGCCTTGTTCTCATTGCA	Same	100
Chr05a_63563609	Chr05K_62040738	Same	100	0	is_SNP	Chr05K_62040738	Forward:TAAGAATATTTTGATGAAATT	Forward:TAAGAATATTTTGATGAAATT	Same	100
Chr05a_63563637	Chr05K_62040766	Same	100	0	is_SNP	Chr05K_62040766	Forward:CCAAAAATGTAGCTGTGAAGA	Forward:CCAAAAATGTAGCTGTGAAGA	Same	100
Chr05a_63755848	Chr05K_61697311	Same	99.9	0	is_SNP	Chr05K_61697311	Forward:ACCTCGTCCTCCACGCAAGGA	Forward:ACCTCGTCCTCCACGCAAGGA	Same	100
Chr05a_63755855	Chr05K_61697318	Same	99.9	0	is_SNP	Chr05K_61697318	Forward:CCTCCACGCAAGGACTTTAGG	Forward:CCTCCACGCAAGGACTTTAGG	Same	100
Chr05a_6427592	Chr05K_7870890	Same	99.42	0	is_SNP	Chr05K_7870890	Forward:AGGGCCTCTGCTCAGGGCGGG	Forward:AGGGCCTCTGCTCAGGGCGGG	Same	100
Chr05a_6643519	Chr05K_6742848	Same	96.66	0	is_SNP	Chr05K_6742848	Forward:GGCTACTACTAGTACTAGTTG	Forward:GGCTACTACTAGTACTAGTTG	Same	100
Chr05a_8001714	Chr05K_8203822	Same	99.79	0	is_SNP	Chr05K_8203822	Forward:GGCTAGCTGTGGACTCTCTAG	Forward:GGCTAGCTGTGGACTCTCTAG	Same	100
Chr05a_8001726	Chr05K_8203834	Same	99.79	0	is_SNP	Chr05K_8203834	Forward:ACTCTCTAGCTTCAAGTCTAC	Forward:ACTCTCTAGCTTCAAGTCTAC	Same	100
Chr05a_8001736	Chr05K_8203844	Same	99.79	0	is_SNP	Chr05K_8203844	Forward:TTCAAGTCTACGTGTGTGCTC	Forward:TTCAAGTCTACGTGTGTGCTC	Same	100
Chr05a_8120214	Chr05K_8409008	Same	99.9	0	is_SNP	Chr05K_8409008	Forward:TGCAACACATGCAGGATTGTT	Forward:TGCAACACATGCAGGATTGTT	Same	100
Chr05a_824292	Chr05K_725863	Same	100	0	is_SNP	Chr05K_725863	Forward:CACAGAGGATCCTAGCTACCG	Forward:CACAGAGGATCCTAGCTACCG	Same	100
Chr05a_870851	Chr05K_772322	Same	98.99	0	is_SNP	Chr05K_772322	Forward:CGATCAGCAAAAGCCTTTTCG	Forward:CGATCAGCAAAAGCCTTTTCG	Same	100
Chr05a_8868427	Chr05K_8300383	Same	99.69	0	is_SNP	Chr05K_8300383	Reverse:CAACAAAGGATACGAATTAAA	Forward:CAACAAAGGATACGAATTAAA	Same	100
Chr05a_9156007	Chr05K_8863601	Same	99.8	0	is_SNP	Chr05K_8863601	Forward:GCTTAGCTTGGAGTAAGAAGC	Forward:GCTTAGCTTGGAGTAAGAAGC	Same	100
Chr05a_9165435	Chr05K_8873035	Same	100	0	is_SNP	Chr05K_8873035	Forward:AGTAAGAAGCTAGTAGCTAGG	Forward:AGTAAGAAGCTAGTAGCTAGG	Same	100
Chr05a_9172506	Chr05K_8880106	Same	100	0	is_SNP	Chr05K_8880106	Forward:ACAGGATACATGCATTTCCGT	Forward:ACAGGATACATGCATTTCCGT	Same	100
Chr05a_9172516	Chr05K_8880116	Same	100	0	is_SNP	Chr05K_8880116	Forward:TGCATTTCCGTCAGTTCTTCC	Forward:TGCATTTCCGTCAGTTCTTCC	Same	100
Chr05a_9316752	Chr05K_60414237	Same	98.9	0	is_SNP	Chr05K_60414237	Reverse:ACAACTAGAATCTCCAGTCAG	Forward:ACAACTAGAATCTCCAGTCAG	Same	100
Chr05a_9387868	Chr05K_9277387	Same	99.8	0	is_SNP	Chr05K_9277387	Forward:ATTTTACCATCTAATTTCCCT	Forward:ATTTTACCATCTAATTTCCCT	Same	100
Chr05a_9393360	Chr05K_9282351	Same	100	5e-166	is_SNP	Chr05K_9282351	Forward:TCGAACTAATCCGGCCAGCGA	Forward:TCGAACTAATCCGGCCAGCGA	Same	100
Chr07a_10187123	Chr07K_40482578	Same	100	0	is_SNP	Chr07K_40482578	Forward:TGAAAAGTGTTTTTGATTCAG	Forward:TGAAAAGTGTTTTTGATTCAG	Same	100
Chr07a_10347578	Chr07K_40782759	Same	99.76	0	is_SNP	Chr07K_40782759	Forward:AGAATATGAAATTGGGTTCAT	Forward:AGAATATGAAATTGGGTTCAT	Same	100
Chr07a_10424867	Chr07K_40878270	Same	99.7	0	is_SNP	Chr07K_40878270	Forward:TACTACTGGTACGCAGCGGCA	Forward:TACTACTGGTACGCAGCGGCA	Same	100
Chr07a_10636380	Chr07K_40070531	Same	98.81	0	is_SNP	Chr07K_40070531	Reverse:GCCGTGTGCGTATCCATCAGA	Forward:GCCGTGTGCGTATCCATCAGA	Same	100
Chr07a_10736774	Chr07K_41196803	Same	100	0	is_SNP	Chr07K_41196803	Reverse:CGTGTAGAAAGGAGCTCAAGT	Forward:CGTGTAGAAAGGAGCTCAAGT	Same	100
Chr07a_10897579	Chr07K_40357411	Same	100	0	is_SNP	Chr07K_40357411	Forward:GATTTCAGAAGAAGTGCTTGA	Forward:GATTTCAGAAGAAGTGCTTGA	Same	100
Chr07a_11045883	Chr07K_40938346	Same	99.43	0	is_SNP	Chr07K_40938346	Reverse:GGTCAGTTGTTGCTCCTGGCC	Forward:GGTCAGTTGTTGCTCCTGGCC	Same	100
Chr07a_11326549	Chr07K_43810766	Same	100	0	is_SNP	Chr07K_43810766	Reverse:CGCGCGCCGAGCGTTTCCGTT	Forward:CGCGCGCCGAGCGTTTCCGTT	Same	100
Chr07a_11326565	Chr07K_43810750	Same	100	0	is_SNP	Chr07K_43810750	Reverse:AGAGTAAGATATCACTCGCGC	Forward:AGAGTAAGATATCACTCGCGC	Same	100
Chr07a_11577927	Chr07K_44755889	Same	99.8	0	is_SNP	Chr07K_44755889	Reverse:CTCCTCCCGGCCACCTGATAT	Forward:CTCCTCCCGGCCACCTGATAT	Same	100
Chr07a_1165053	Chr07K_51031110	Same	100	0	is_SNP	Chr07K_51031110	Reverse:AGGGATGGCTCCCTACTCCTA	Forward:AGGGATGGCTCCCTACTCCTA	Same	100
Chr07a_11692049	Chr07K_44531315	Same	99.4	0	is_SNP	Chr07K_44531315	Reverse:CCTGAATTACTCCTCTTCCTC	Forward:CCTGAATTACTCCTCTTCCTC	Same	100
Chr07a_11744201	Chr07K_44330059	Same	100	0	is_SNP	Chr07K_44330059	Reverse:GAAATCAGTCAGCCCAGCAGC	Forward:GAAATCAGTCAGCCCAGCAGC	Same	100
Chr07a_11923269	Chr07K_43510437	Same	100	0	is_SNP	Chr07K_43510437	Reverse:TTTCGCGCAGGGTCCTCCGGG	Forward:TTTCGCGCAGGGTCCTCCGGG	Same	100
Chr07a_11952165	Chr07K_43481956	Same	100	0	is_SNP	Chr07K_43481956	Reverse:CGCTGGATTATTGCTGCGCAC	Forward:CGCTGGATTATTGCTGCGCAC	Same	100
Chr07a_11988133	Chr07K_43409606	Same	99.4	0	is_SNP	Chr07K_43409606	Reverse:CCCTCTCACCCAACCTTTTGT	Forward:CCCTCTCACCCAACCTTTTGT	Same	100
Chr07a_12086560	Chr07K_43194075	Same	99.87	0	is_SNP	Chr07K_43194075	Reverse:CTTCGCCGGTGCTGCTCGGGA	Forward:CTTCGCCGGTGCTGCTCGGGA	Same	100
Chr07a_12152644	Chr07K_43014053	Same	99.87	0	is_SNP	Chr07K_43014053	Reverse:AAAGAAACGTTGCTACGTGCC	Forward:AAAGAAACGTTGCTACGTGCC	Same	100
Chr07a_12169668	Chr07K_42990372	Same	99.3	0	is_SNP	Chr07K_42990372	Reverse:GCACAACTCGGTTGCTTGCAG	Forward:GCACAACTCGGTTGCTTGCAG	Same	100
Chr07a_12301344	Chr07K_42701888	Same	100	0	is_SNP	Chr07K_42701888	Reverse:CCGCCTGCTTGAACCAGGTCA	Forward:CCGCCTGCTTGAACCAGGTCA	Same	100
Chr07a_12372482	Chr07K_42539057	Same	99.8	0	is_SNP	Chr07K_42539057	Reverse:ATCCTCACAGCATATACCAGT	Forward:ATCCTCACAGCATATACCAGT	Same	100
Chr07a_12471185	Chr07K_42234367	Same	100	0	is_SNP	Chr07K_42234367	Reverse:GCGTGCTTCCTGCTTCGCTTC	Forward:GCGTGCTTCCTGCTTCGCTTC	Same	100
Chr07a_12519187	Chr07K_42157001	Same	99.81	0	is_SNP	Chr07K_42157001	Reverse:TGGCATGGCGTCAGCGGCGAC	Forward:TGGCATGGCGTCAGCGGCGAC	Same	100
Chr07a_12686366	Chr07K_41889914	Same	100	0	is_SNP	Chr07K_41889914	Reverse:TTAGATTTGTAAATCACAGCA	Forward:TTAGATTTGTAAATCACAGCA	Same	100
Chr07a_12738899	Chr07K_41828937	Same	100	0	is_SNP	Chr07K_41828937	Reverse:GAGTCGAGCACAAACCACCGC	Forward:GAGTCGAGCACAAACCACCGC	Same	100
Chr07a_12772701	Chr07K_41773441	Same	98.01	0	is_SNP	Chr07K_41773441	Reverse:CTGACGATCTCCTGTCGAAGC	Forward:CTGACGATCTCCTGTCGAAGC	Same	100
Chr07a_12802466	Chr07K_41605303	Same	99.6	0	is_SNP	Chr07K_41605303	Reverse:ATAAGCAGGTCGTGGTCAGAG	Forward:ATAAGCAGGTCGTGGTCAGAG	Same	100
Chr07a_13034941	Chr07K_43713774	Same	100	0	is_SNP	Chr07K_43713774	Reverse:GAAAGGAAATTGCTGTGGTTG	Forward:GAAAGGAAATTGCTGTGGTTG	Same	100
Chr07a_13550697	Chr07K_41567829	Same	100	0	is_SNP	Chr07K_41567829	Forward:CGTTTATCATACTTGCTGAGT	Forward:CGTTTATCATACTTGCTGAGT	Same	100
Chr07a_1379718	Chr07K_50101002	Same	99.1	0	is_SNP	Chr07K_50101002	Forward:CTGTTCTGTTGAGAGGATAAA	Forward:CTGTTCTGTTGAGAGGATAAA	Same	100
Chr07a_1385089	Chr07K_50106373	Same	100	0	is_SNP	Chr07K_50106373	Forward:CTGTCTGTCGTCGTTGCTGAG	Forward:CTGTCTGTCGTCGTTGCTGAG	Same	100
Chr07a_1389114	Chr07K_50113499	Same	100	0	is_SNP	Chr07K_50113499	Forward:CAATTCAATGCGGCCCTGCAC	Forward:CAATTCAATGCGGCCCTGCAC	Same	100
Chr07a_13936187	Chr07K_43455595	Same	100	0	is_SNP	Chr07K_43455595	Reverse:ACTGAAATAGCTTGCCACGGT	Forward:ACTGAAATAGCTTGCCACGGT	Same	100
Chr07a_13992998	Chr07K_40631331	Same	97.77	0	is_SNP	Chr07K_40631331	Forward:GTGGTAAACTAGGATTAACTG	Forward:GTGGTAAACTAGGATTAACTG	Same	100
Chr07a_13995032	Chr07K_40633365	Same	100	0	is_SNP	Chr07K_40633365	Forward:AGGCAGAACTGGCAGGTAACA	Forward:AGGCAGAACTGGCAGGTAACA	Same	100
Chr07a_14191133	Chr07K_39734580	Same	100	0	is_SNP	Chr07K_39734580	Forward:ACGTAGCTTCGTTCAATGTGA	Forward:ACGTAGCTTCGTTCAATGTGA	Same	100
Chr07a_14616549	Chr07K_39246104	Same	99.37	0	is_SNP	Chr07K_39246104	Reverse:CAGCGCACGTCTGTAGCTACA	Forward:CAGCGCACGTCTGTAGCTACA	Same	100
Chr07a_1462111	Chr07K_50230174	Same	99.9	0	is_SNP	Chr07K_50230174	Forward:CCAAACTAAACCAAACCTTTG	Forward:CCAAACTAAACCAAACCTTTG	Same	100
Chr07a_14688266	Chr07K_40079510	Same	100	0	is_SNP	Chr07K_40079510	Reverse:CTGAGTTTGACACTGCTGCAA	Forward:CTGAGTTTGACACTGCTGCAA	Same	100
Chr07a_14688271	Chr07K_40079505	Same	100	0	is_SNP	Chr07K_40079505	Reverse:TGGAACTGAGTTTGACACTGC	Forward:TGGAACTGAGTTTGACACTGC	Same	100
Chr07a_1501022	Chr07K_50296716	Same	100	0	is_SNP	Chr07K_50296716	Forward:CGCAGACGCTTGTAGCTGCAG	Forward:CGCAGACGCTTGTAGCTGCAG	Same	100
Chr07a_15078990	Chr07K_37976971	Same	99.6	0	is_SNP	Chr07K_37976971	Forward:CACCTCCACTCGATCCGGCCG	Forward:CACCTCCACTCGATCCGGCCG	Same	100
Chr07a_15384137	Chr07K_39012768	Same	100	0	is_SNP	Chr07K_39012768	Forward:CTGCTTTCTTTAGTGCATCGG	Forward:CTGCTTTCTTTAGTGCATCGG	Same	100
Chr07a_1565972	Chr07K_49610836	Same	100	0	is_SNP	Chr07K_49610836	Forward:GATGGTGTCATGGCTGCAGGG	Forward:GATGGTGTCATGGCTGCAGGG	Same	100
Chr07a_16754714	Chr07K_38021112	Same	100	0	is_SNP	Chr07K_38021112	Forward:ACAAATTTCAGGAACGGCAAG	Forward:ACAAATTTCAGGAACGGCAAG	Same	100
Chr07a_16851030	Chr07K_38291063	Same	99.7	0	is_SNP	Chr07K_38291063	Forward:TTCCTGGCTCGCTTCGGCGTG	Forward:TTCCTGGCTCGCTTCGGCGTG	Same	100
Chr07a_17166734	Chr07K_38671651	Same	99.9	0	is_SNP	Chr07K_38671651	Reverse:TGGCAATGTCGTTGTCCGGAA	Forward:TGGCAATGTCGTTGTCCGGAA	Same	100
Chr07a_17209137	Chr07K_38561257	Same	100	0	is_SNP	Chr07K_38561257	Reverse:GCGAGCGACGACGCCGAGGGG	Forward:GCGAGCGACGACGCCGAGGGG	Same	100
Chr07a_17266737	Chr07K_38469000	Same	99.9	0	is_SNP	Chr07K_38469000	Reverse:GGATATGAAATGGGGTGGCAT	Forward:GGATATGAAATGGGGTGGCAT	Same	100
Chr07a_17268955	Chr07K_38466780	Same	100	0	is_SNP	Chr07K_38466780	Reverse:ATTCTGAGATAGGTTGAGCAG	Forward:ATTCTGAGATAGGTTGAGCAG	Same	100
Chr07a_17345510	Chr07K_38352387	Same	100	0	is_SNP	Chr07K_38352387	Reverse:ATCGATAAGGCCCGGAAATAG	Forward:ATCGATAAGGCCCGGAAATAG	Same	100
Chr07a_17397965	Chr07K_37754156	Same	100	0	is_SNP	Chr07K_37754156	Forward:TGTAGGGAGAAGCGAAGATGA	Forward:TGTAGGGAGAAGCGAAGATGA	Same	100
Chr07a_17493625	Chr07K_37448440	Same	99.2	0	is_SNP	Chr07K_37448440	Reverse:GTCGACTGCTAAGTCCAGCAT	Forward:GTCGACTGCTAAGTCCAGCAT	Same	100
Chr07a_17494820	Chr07K_37447240	Same	99.7	0	is_SNP	Chr07K_37447240	Reverse:TTCAGTGAAGAGCTTGTCAGG	Forward:TTCAGTGAAGAGCTTGTCAGG	Same	100
Chr07a_17821991	Chr07K_36374010	Same	100	0	is_SNP	Chr07K_36374010	Reverse:GTTCCCTCTTGCACACGCTGA	Forward:GTTCCCTCTTGCACACGCTGA	Same	100
Chr07a_18014935	Chr07K_35778712	Same	97.74	0	is_SNP	Chr07K_35778712	Reverse:TAAAACAGACGAGACCCGGAC	Forward:TAAAACAGACGAGACCCGGAC	Same	100
Chr07a_18027885	Chr07K_35753455	Same	99.9	0	is_SNP	Chr07K_35753455	Reverse:GATTAGGAGAGTCAGTACACT	Forward:GATTAGGAGAGTCAGTACACT	Same	100
Chr07a_18169889	Chr07K_35512217	Same	100	0	is_SNP	Chr07K_35512217	Reverse:ACAGGCACAGTCAAGTTCTTG	Forward:ACAGGCACAGTCAAGTTCTTG	Same	100
Chr07a_18496681	Chr07K_34469767	Same	100	0	is_SNP	Chr07K_34469767	Reverse:GTTCCTCCATGGTGAGGGAAC	Forward:GTTCCTCCATGGTGAGGGAAC	Same	100
Chr07a_1854290	Chr07K_49491209	Same	100	0	is_SNP	Chr07K_49491209	Reverse:TGCATGGCAGAAATCCGCGGC	Forward:TGCATGGCAGAAATCCGCGGC	Same	100
Chr07a_18704238	Chr07K_37990632	Same	100	0	is_SNP	Chr07K_37990632	Reverse:TTCACACTTTTCTTGTTGCAG	Forward:TTCACACTTTTCTTGTTGCAG	Same	100
Chr07a_18717418	Chr07K_37959380	Same	97.87	0	is_SNP	Chr07K_37959380	Reverse:TTTTCCGTGAGACAGAGGCAC	Forward:TTTTCCGTGAGACAGAGGCAC	Same	100
Chr07a_19163587	Chr07K_37241579	Same	100	0	is_SNP	Chr07K_37241579	Reverse:GGAGCTCTGTTGAGACCCAAC	Forward:GGAGCTCTGTTGAGACCCAAC	Same	100
Chr07a_19164817	Chr07K_37240349	Same	100	0	is_SNP	Chr07K_37240349	Reverse:TTGTCAGCCGCCGGTTAGTCA	Forward:TTGTCAGCCGCCGGTTAGTCA	Same	100
Chr07a_19237071	Chr07K_37098933	Same	99.9	0	is_SNP	Chr07K_37098933	Reverse:GCTTCCTTACAGGAATTCCAA	Forward:GCTTCCTTACAGGAATTCCAA	Same	100
Chr07a_19292787	Chr07K_36973421	Same	99.68	0	is_SNP	Chr07K_36973421	Reverse:CCAGGTTTCTCCTGTCTTCAT	Forward:CCAGGTTTCTCCTGTCTTCAT	Same	100
Chr07a_19297621	Chr07K_36965654	Same	98.76	0	is_SNP	Chr07K_36965654	Reverse:GGAGAAGGCGGACAGGACATG	Forward:GGAGAAGGCGGACAGGACATG	Same	100
Chr07a_19377312	Chr07K_36739774	Same	100	0	is_SNP	Chr07K_36739774	Reverse:CATTCCAAGTGCCATCCCTCA	Forward:CATTCCAAGTGCCATCCCTCA	Same	100
Chr07a_19944531	Chr07K_33057259	Same	99.9	0	is_SNP	Chr07K_33057259	Reverse:GAGGTTTGGAATTTGCTTTTA	Forward:GAGGTTTGGAATTTGCTTTTA	Same	100
Chr07a_20309298	Chr07K_34260906	Same	99.69	0	is_SNP	Chr07K_34260906	Forward:CAAAAAAGGAATGATACTCAC	Forward:CAAAAAAGGAATGATACTCAC	Same	100
Chr07a_20742780	Chr07K_33727815	Same	99.57	0	is_SNP	Chr07K_33727815	Forward:TGTAGCTATCACTTCCAATCA	Forward:TGTAGCTATCACTTCCAATCA	Same	100
Chr07a_2121766	Chr07K_48110062	Same	99.8	0	is_SNP	Chr07K_48110062	Reverse:AAACCGATGGATTCAAGCATC	Forward:AAACCGATGGATTCAAGCATC	Same	100
Chr07a_21366607	Chr07K_34183210	Same	100	0	is_SNP	Chr07K_34183210	Forward:CGGCTGTACATGTGTGGTTGT	Forward:CGGCTGTACATGTGTGGTTGT	Same	100
Chr07a_21367878	Chr07K_34184483	Same	100	0	is_SNP	Chr07K_34184483	Forward:CAAGCACCTCCCGCTGATCTG	Forward:CAAGCACCTCCCGCTGATCTG	Same	100
Chr07a_21400772	Chr07K_34227596	Same	100	0	is_SNP	Chr07K_34227596	Forward:ACTTGTGGAGCAGAGCAGGTG	Forward:ACTTGTGGAGCAGAGCAGGTG	Same	100
Chr07a_21423750	Chr07K_34272262	Same	99.87	0	is_SNP	Chr07K_34272262	Forward:CTATACATCTCGGTGCGCGCG	Forward:CTATACATCTCGGTGCGCGCG	Same	100
Chr07a_21585380	Chr07K_33516148	Same	100	0	is_SNP	Chr07K_33516148	Forward:GCCGGGATACACAGGGGAAGC	Forward:GCCGGGATACACAGGGGAAGC	Same	100
Chr07a_21716172	Chr07K_33740562	Same	100	0	is_SNP	Chr07K_33740562	Reverse:GCTATCTGTATAAGATGTGAA	Forward:GCTATCTGTATAAGATGTGAA	Same	100
Chr07a_21738677	Chr07K_33661627	Same	100	0	is_SNP	Chr07K_33661627	Reverse:CCACATGTACACTTTTCACTG	Forward:CCACATGTACACTTTTCACTG	Same	100
Chr07a_21806961	Chr07K_33573802	Same	99.07	0	is_SNP	Chr07K_33573802	Reverse:CTCAGCCCTATTCTACGTCTC	Forward:CTCAGCCCTATTCTACGTCTC	Same	100
Chr07a_22091302	Chr07K_32820784	Same	99.48	0	is_SNP	Chr07K_32820784	Reverse:AGGCTGTGCTCACACAGATGC	Forward:AGGCTGTGCTCACACAGATGC	Same	100
Chr07a_22091329	Chr07K_32820757	Same	99.3	0	is_SNP	Chr07K_32820757	Reverse:ATCGAGAGCACCCTGGAGAGA	Forward:ATCGAGAGCACCCTGGAGAGA	Same	100
Chr07a_22145144	Chr07K_33130670	Same	100	0	is_SNP	Chr07K_33130670	Reverse:GTGCCCCAAAGCTGCAACCTT	Forward:GTGCCCCAAAGCTGCAACCTT	Same	100
Chr07a_22539426	Chr07K_32836519	Same	100	0	is_SNP	Chr07K_32836519	Reverse:ATCACGGCCATGACAAATGAG	Forward:ATCACGGCCATGACAAATGAG	Same	100
Chr07a_23343282	Chr07K_31743026	Same	100	0	is_SNP	Chr07K_31743026	Forward:AGAATCATACTCAAAAACGGA	Forward:AGAATCATACTCAAAAACGGA	Same	100
Chr07a_23379340	Chr07K_32073323	Same	99.6	0	is_SNP	Chr07K_32073323	Forward:TCTCCTTTTGTTAGCAGGCGT	Forward:TCTCCTTTTGTTAGCAGGCGT	Same	100
Chr07a_24237184	Chr07K_30967523	Same	100	0	is_SNP	Chr07K_30967523	Reverse:CCTGCTTAACCGGCTTACCAT	Forward:CCTGCTTAACCGGCTTACCAT	Same	100
Chr07a_24441250	Chr07K_31844958	Same	98.9	0	is_SNP	Chr07K_31844958	Forward:CAAGGAGGTGGCCAAGATGTT	Forward:CAAGGAGGTGGCCAAGATGTT	Same	100
Chr07a_24441274	Chr07K_31844982	Same	98.9	0	is_SNP	Chr07K_31844982	Forward:CCGGCTGGGGAACAGGGCCGT	Forward:CCGGCTGGGGAACAGGGCCGT	Same	100
Chr07a_24640522	Chr07K_28268324	Same	99.7	0	is_SNP	Chr07K_28268324	Reverse:GGCACCTTACTGCTGCATGTT	Forward:GGCACCTTACTGCTGCATGTT	Same	100
Chr07a_24785514	Chr07K_27847785	Same	99.55	0	is_SNP	Chr07K_27847785	Reverse:CAATTGGCCCATTAGACTAGT	Forward:CAATTGGCCCATTAGACTAGT	Same	100
Chr07a_24785519	Chr07K_27847780	Same	99.55	0	is_SNP	Chr07K_27847780	Reverse:CATGTCAATTGGCCCATTAGA	Forward:CATGTCAATTGGCCCATTAGA	Same	100
Chr07a_25781814	Chr07K_27002549	Same	99.03	0	is_SNP	Chr07K_27002549	Forward:GTTGCAGAATGTCTCCTGCGT	Forward:GTTGCAGAATGTCTCCTGCGT	Same	100
Chr07a_26791988	Chr07K_26835111	Same	100	0	is_SNP	Chr07K_26835111	Reverse:ATCTTGCTCCGCATGCAGGCT	Forward:ATCTTGCTCCGCATGCAGGCT	Same	100
Chr07a_2687957	Chr07K_50490424	Same	100	0	is_SNP	Chr07K_50490424	Forward:TTTTTCTATACTTGCTGCCAA	Forward:TTTTTCTATACTTGCTGCCAA	Same	100
Chr07a_26967372	Chr07K_25969864	Same	100	0	is_SNP	Chr07K_25969864	Forward:CTCCTTCACCGTTGCTGTGGC	Forward:CTCCTTCACCGTTGCTGTGGC	Same	100
Chr07a_29016592	Chr07K_12265233	Same	99.3	0	is_SNP	Chr07K_12265233	Forward:AACGAGTTGCTTGCCACCAAC	Forward:AACGAGTTGCTTGCCACCAAC	Same	100
Chr07a_293042	Chr07K_41714553	Same	99.7	0	is_SNP	Chr07K_41714553	Forward:CGCCGATGCGTACGGCATACC	Forward:CGCCGATGCGTACGGCATACC	Same	100
Chr07a_2974594	Chr07K_51055146	Same	99.41	0	is_SNP	Chr07K_51055146	Forward:AGCCTTTTGGATTCCCCATGC	Forward:AGCCTTTTGGATTCCCCATGC	Same	100
Chr07a_2991701	Chr07K_51071606	Same	99.9	0	is_SNP	Chr07K_51071606	Forward:AGAGGAGGCGGGCGATGGCGT	Forward:AGAGGAGGCGGGCGATGGCGT	Same	100
Chr07a_2991752	Chr07K_51071657	Same	99.9	0	is_SNP	Chr07K_51071657	Forward:AGATGTGGGGAAGGCTGCAAT	Forward:AGATGTGGGGAAGGCTGCAAT	Same	100
Chr07a_3168654	Chr07K_51295774	Same	98.91	0	is_SNP	Chr07K_51295774	Forward:CTGTGTAACTGCACGGGCTCT	Forward:CTGTGTAACTGCACGGGCTCT	Same	100
Chr07a_3168663	Chr07K_51295783	Same	98.91	0	is_SNP	Chr07K_51295783	Forward:TGCACGGGCTCTCATCAGTTG	Forward:TGCACGGGCTCTCATCAGTTG	Same	100
Chr07a_3170416	Chr07K_51297687	Same	99.2	0	is_SNP	Chr07K_51297687	Forward:TGCGGCGCGTCGCGTGGCGCT	Forward:TGCGGCGCGTCGCGTGGCGCT	Same	100
Chr07a_3178769	Chr07K_51306030	Same	99.5	0	is_SNP	Chr07K_51306030	Forward:AAATCGCGCACATGCATTGTG	Forward:AAATCGCGCACATGCATTGTG	Same	100
Chr07a_3280735	Chr07K_51452021	Same	99.8	0	is_SNP	Chr07K_51452021	Forward:AGATTGGAGTATGTTTGTTGT	Forward:AGATTGGAGTATGTTTGTTGT	Same	100
Chr07a_3303907	Chr07K_51475301	Same	100	0	is_SNP	Chr07K_51475301	Forward:GAATTCCAACTGGATTATTGT	Forward:GAATTCCAACTGGATTATTGT	Same	100
Chr07a_3318359	Chr07K_51491201	Same	99.8	0	is_SNP	Chr07K_51491201	Forward:GATCTCCCACGGGGCATACCA	Forward:GATCTCCCACGGGGCATACCA	Same	100
Chr07a_33483096	Chr07K_5924667	Same	99.9	0	is_SNP	Chr07K_5924667	Reverse:TCATCAAAGAAGACCAGAACA	Forward:TCATCAAAGAAGACCAGAACA	Same	100
Chr07a_3420092	Chr07K_51682064	Same	99.5	0	is_SNP	Chr07K_51682064	Forward:CGATCTAATCCTGGCGTCGCT	Forward:CGATCTAATCCTGGCGTCGCT	Same	100
Chr07a_3420109	Chr07K_51682081	Same	99.5	0	is_SNP	Chr07K_51682081	Forward:CGCTGTAGTGGAGATGTCACC	Forward:CGCTGTAGTGGAGATGTCACC	Same	100
Chr07a_37844850	Chr07K_24821316	Same	99.7	0	is_SNP	Chr07K_24821316	Forward:CGGATTTTGTCTAACTATGAT	Forward:CGGATTTTGTCTAACTATGAT	Same	100
Chr07a_38047779	Chr07K_26357517	Same	100	0	is_SNP	Chr07K_26357517	Forward:GCCGGGCAAGGAGCAGTGATC	Forward:GCCGGGCAAGGAGCAGTGATC	Same	100
Chr07a_38047780	Chr07K_26357518	Same	100	0	is_SNP	Chr07K_26357518	Forward:CCGGGCAAGGAGCAGTGATCA	Forward:CCGGGCAAGGAGCAGTGATCA	Same	100
Chr07a_38047823	Chr07K_26357561	Same	100	0	is_SNP	Chr07K_26357561	Forward:CGAATGGATATGGGAATATCG	Forward:CGAATGGATATGGGAATATCG	Same	100
Chr07a_3855356	Chr07K_52523561	Same	99.9	0	is_SNP	Chr07K_52523561	Reverse:GGCACATGAAATTCCAGGGCT	Forward:GGCACATGAAATTCCAGGGCT	Same	100
Chr07a_3855361	Chr07K_52523556	Same	99.9	0	is_SNP	Chr07K_52523556	Reverse:GAAAAGGCACATGAAATTCCA	Forward:GAAAAGGCACATGAAATTCCA	Same	100
Chr07a_38616051	Chr07K_19647203	Same	99.6	0	is_SNP	Chr07K_19647203	Reverse:CAAATCAGGATGAAGTTCCAG	Forward:CAAATCAGGATGAAGTTCCAG	Same	100
Chr07a_3957922	Chr07K_52624792	Same	99.9	0	is_SNP	Chr07K_52624792	Reverse:GGGAATCGAGATCCGAGGCTG	Forward:GGGAATCGAGATCCGAGGCTG	Same	100
Chr07a_3991058	Chr07K_52767686	Same	100	0	is_SNP	Chr07K_52767686	Forward:TGCTAACAAATCCATTCCATG	Forward:TGCTAACAAATCCATTCCATG	Same	100
Chr07a_4146748	Chr07K_49862210	Same	99.6	0	is_SNP	Chr07K_49862210	Reverse:ACCAATTCCCAAAACAAGATT	Forward:ACCAATTCCCAAAACAAGATT	Same	100
Chr07a_41571741	Chr07K_5618427	Same	99.81	0	is_SNP	Chr07K_5618427	Reverse:CAACGTAAATGAGATCGCCAA	Forward:CAACGTAAATGAGATCGCCAA	Same	100
Chr07a_4266154	Chr07K_49640515	Same	100	0	is_SNP	Chr07K_49640515	Reverse:ACGAGTACGACCGCGAGGCTG	Forward:ACGAGTACGACCGCGAGGCTG	Same	100
Chr07a_4403274	Chr07K_49356087	Same	100	0	is_SNP	Chr07K_49356087	Reverse:AACCCTCCTGCTGCTGGCGGT	Forward:AACCCTCCTGCTGCTGGCGGT	Same	100
Chr07a_4481860	Chr07K_49106354	Same	99.8	0	is_SNP	Chr07K_49106354	Reverse:TGACCACCACAGGGTACTGAT	Forward:TGACCACCACAGGGTACTGAT	Same	100
Chr07a_4528967	Chr07K_49051658	Same	100	0	is_SNP	Chr07K_49051658	Reverse:GAGCACAATTGCATATGGTCA	Forward:GAGCACAATTGCATATGGTCA	Same	100
Chr07a_4528970	Chr07K_49051655	Same	100	0	is_SNP	Chr07K_49051655	Reverse:GCAGAGCACAATTGCATATGG	Forward:GCAGAGCACAATTGCATATGG	Same	100
Chr07a_4536953	Chr07K_49043670	Same	100	0	is_SNP	Chr07K_49043670	Reverse:GTTAACTAGCGTTATGAAGGG	Forward:GTTAACTAGCGTTATGAAGGG	Same	100
Chr07a_4542175	Chr07K_48980337	Same	100	0	is_SNP	Chr07K_48980337	Reverse:CTCCATCTGAATTTCTGAATG	Forward:CTCCATCTGAATTTCTGAATG	Same	100
Chr07a_4545492	Chr07K_48977020	Same	100	0	is_SNP	Chr07K_48977020	Reverse:TAAAACCATTTCATCAGTCCC	Forward:TAAAACCATTTCATCAGTCCC	Same	100
Chr07a_4594972	Chr07K_48882714	Same	99.7	0	is_SNP	Chr07K_48882714	Reverse:CGGGCAGATTGCTGCTGAGGA	Forward:CGGGCAGATTGCTGCTGAGGA	Same	100
Chr07a_50918757	Chr07K_20156897	Same	99.5	0	is_SNP	Chr07K_20156897	Reverse:GGAACGATGCTTTTGTTTCAG	Forward:GGAACGATGCTTTTGTTTCAG	Same	100
Chr07a_5128048	Chr07K_47890146	Same	100	0	is_SNP	Chr07K_47890146	Reverse:AGATGAAAGGGAACGCGCACT	Forward:AGATGAAAGGGAACGCGCACT	Same	100
Chr07a_5170509	Chr07K_47720802	Same	99.29	0	is_SNP	Chr07K_47720802	Reverse:CTAAAACAGACAGCATAGACA	Forward:CTAAAACAGACAGCATAGACA	Same	100
Chr07a_52083687	Chr07K_23068744	Same	99.77	0	is_SNP	Chr07K_23068744	Forward:TGACGAACATGACCTCGTCGG	Forward:TGACGAACATGACCTCGTCGG	Same	100
Chr07a_5283993	Chr07K_47265285	Same	100	0	is_SNP	Chr07K_47265285	Reverse:CGGAGAGGGCCCAAATTTGTC	Forward:CGGAGAGGGCCCAAATTTGTC	Same	100
Chr07a_5289584	Chr07K_47259694	Same	100	0	is_SNP	Chr07K_47259694	Reverse:GATTATAGGCCAATGATGAGG	Forward:GATTATAGGCCAATGATGAGG	Same	100
Chr07a_52937253	Chr07K_25117325	Same	99	0	is_SNP	Chr07K_25117325	Forward:AGTGCCAGAGCACGTGGCAAC	Forward:AGTGCCAGAGCACGTGGCAAC	Same	100
Chr07a_5315492	Chr07K_47231928	Same	99.36	0	is_SNP	Chr07K_47231928	Reverse:GTAAAAATCCTTCCATGACTG	Forward:GTAAAAATCCTTCCATGACTG	Same	100
Chr07a_5559547	Chr07K_46877610	Same	99.89	0	is_SNP	Chr07K_46877610	Reverse:TACCGCGGGGCCGCCTGGCGC	Forward:TACCGCGGGGCCGCCTGGCGC	Same	100
Chr07a_5593999	Chr07K_46797609	Same	99.7	0	is_SNP	Chr07K_46797609	Reverse:GGCACCAGTTGCAGAGGCTGC	Forward:GGCACCAGTTGCAGAGGCTGC	Same	100
Chr07a_5674548	Chr07K_46601536	Same	100	0	is_SNP	Chr07K_46601536	Reverse:TACATTGCCAAACGCGCTGCA	Forward:TACATTGCCAAACGCGCTGCA	Same	100
Chr07a_574106	Chr07K_42561659	Same	99.9	0	is_SNP	Chr07K_42561659	Reverse:CTGTAATGGCATCAAGCATCA	Forward:CTGTAATGGCATCAAGCATCA	Same	100
Chr07a_5901156	Chr07K_52017262	Same	100	0	is_SNP	Chr07K_52017262	Forward:CTACATTTTGCACGGTTGCTT	Forward:CTACATTTTGCACGGTTGCTT	Same	100
Chr07a_5901175	Chr07K_52017281	Same	100	0	is_SNP	Chr07K_52017281	Forward:TTCAGTCTTTAACTAGGCTTA	Forward:TTCAGTCTTTAACTAGGCTTA	Same	100
Chr07a_5970288	Chr07K_52113033	Same	99.5	0	is_SNP	Chr07K_52113033	Forward:GTAGTCACAAAGTGCACATAA	Forward:GTAGTCACAAAGTGCACATAA	Same	100
Chr07a_6667499	Chr07K_47325106	Same	100	0	is_SNP	Chr07K_47325106	Reverse:CTCACTTGAAAACATGGAGGT	Forward:CTCACTTGAAAACATGGAGGT	Same	100
Chr07a_7209023	Chr07K_44424234	Same	99.2	0	is_SNP	Chr07K_44424234	Forward:TCCAATACTTTCTTTTGGATC	Forward:TCCAATACTTTCTTTTGGATC	Same	100
Chr07a_8172498	Chr07K_41465071	Same	99.9	0	is_SNP	Chr07K_41465071	Reverse:ATTTGTTACTCCTATATTGCA	Forward:ATTTGTTACTCCTATATTGCA	Same	100
Chr07a_8178183	Chr07K_41459381	Same	100	0	is_SNP	Chr07K_41459381	Reverse:TACAAAGCAACATCTTGGTGC	Forward:TACAAAGCAACATCTTGGTGC	Same	100
Chr07a_8234967	Chr07K_41356178	Same	100	0	is_SNP	Chr07K_41356178	Reverse:GACCTTACGGCCTGCCTTCTT	Forward:GACCTTACGGCCTGCCTTCTT	Same	100
Chr07a_8294423	Chr07K_41287972	Same	99.05	0	is_SNP	Chr07K_41287972	Reverse:TGGACTTGGACAGCAGCAAAA	Forward:TGGACTTGGACAGCAGCAAAA	Same	100
Chr07a_8431738	Chr07K_41013171	Same	100	0	is_SNP	Chr07K_41013171	Reverse:GCCCAACATTCTACAAAAGTA	Forward:GCCCAACATTCTACAAAAGTA	Same	100
Chr07a_8455055	Chr07K_45675819	Same	99.6	0	is_SNP	Chr07K_45675819	Reverse:TCTACAGTGAAGGAAGTGAAT	Forward:TCTACAGTGAAGGAAGTGAAT	Same	100
Chr07a_8463757	Chr07K_45669025	Same	97.49	0	is_SNP	Chr07K_45669025	Reverse:ACGAAGCTAAATGGCCCTCCA	Forward:ACGAAGCTAAATGGCCCTCCA	Same	100
Chr07a_8484599	Chr07K_44849929	Same	98.31	0	is_SNP	Chr07K_44849929	Forward:GCAGGAGACGAGCGAGGAGCT	Forward:GCAGGAGACGAGCGAGGAGCT	Same	100
Chr07a_8500732	Chr07K_44865880	Same	99.6	0	is_SNP	Chr07K_44865880	Forward:TCTACAGTTTCTTCAGCAAGC	Forward:TCTACAGTTTCTTCAGCAAGC	Same	100
Chr07a_8744666	Chr07K_46143131	Same	100	0	is_SNP	Chr07K_46143131	Reverse:TGCATGTCTGACCAAACTAAA	Forward:TGCATGTCTGACCAAACTAAA	Same	100
Chr07a_8793929	Chr07K_46046648	Same	99.27	0	is_SNP	Chr07K_46046648	Reverse:CCTGCTCACCAACTTCCTCAG	Forward:CCTGCTCACCAACTTCCTCAG	Same	100
Chr07a_8794486	Chr07K_46046090	Same	99.9	0	is_SNP	Chr07K_46046090	Reverse:CGCGTGCTCAGCAACTTCCGT	Forward:CGCGTGCTCAGCAACTTCCGT	Same	100
Chr07a_8819684	Chr07K_46020340	Same	100	0	is_SNP	Chr07K_46020340	Reverse:CGGCTGAACGGTGAAAATGCC	Forward:CGGCTGAACGGTGAAAATGCC	Same	100
Chr07a_8953420	Chr07K_45818305	Same	99.8	0	is_SNP	Chr07K_45818305	Reverse:CGTGTTCTTCATGCACCAAGT	Forward:CGTGTTCTTCATGCACCAAGT	Same	100
Chr07a_9011943	Chr07K_45772053	Same	99.8	0	is_SNP	Chr07K_45772053	Reverse:CATGGCATTTGTAATCCCTGA	Forward:CATGGCATTTGTAATCCCTGA	Same	100
Chr07a_9026947	Chr07K_45657565	Same	100	0	is_SNP	Chr07K_45657565	Reverse:TTGGTAGTGCTTTTCTCACCC	Forward:TTGGTAGTGCTTTTCTCACCC	Same	100
Chr07a_9041950	Chr07K_45642610	Same	100	0	is_SNP	Chr07K_45642610	Reverse:GTCGATTCTATTTAGCTAGGC	Forward:GTCGATTCTATTTAGCTAGGC	Same	100
Chr07a_9059406	Chr07K_45625859	Same	99.3	0	is_SNP	Chr07K_45625859	Reverse:CCGTCAAACCCAGAAGGAAGG	Forward:CCGTCAAACCCAGAAGGAAGG	Same	100
Chr07a_9090337	Chr07K_45521103	Same	97.19	0	is_SNP	Chr07K_45521103	Reverse:AGTGCGGACAACTGCAGAACT	Forward:AGTGCGGACAACTGCAGAACT	Same	100
Chr07a_9135923	Chr07K_45389475	Same	99.9	0	is_SNP	Chr07K_45389475	Reverse:GAACTTGGTGGGTCGCAGCAA	Forward:GAACTTGGTGGGTCGCAGCAA	Same	100
Chr07a_9153075	Chr07K_45328286	Same	100	0	is_SNP	Chr07K_45328286	Reverse:AGAGCGTCCTTCCGGCCTTCC	Forward:AGAGCGTCCTTCCGGCCTTCC	Same	100
Chr07a_9240667	Chr07K_45160199	Same	99.5	0	is_SNP	Chr07K_45160199	Reverse:CTGCATCTAGAATTGTAGCTG	Forward:CTGCATCTAGAATTGTAGCTG	Same	100
Chr07a_9312755	Chr07K_44975118	Same	99.9	0	is_SNP	Chr07K_44975118	Reverse:CGCCACCGCGGATGCCTTCCT	Forward:CGCCACCGCGGATGCCTTCCT	Same	100
Chr07a_9923295	Chr07K_40722248	Same	94.22	0	is_SNP	Chr07K_40722248	Forward:AGATCAAATGTACGATGCAGC	Forward:AGATCAAATGTACGATGCAGC	Same	100
Chr07a_9961514	Chr07K_40159806	Same	100	0	is_SNP	Chr07K_40159806	Forward:CCTCCCCGCCTGTGCCCCTGT	Forward:CCTCCCCGCCTGTGCCCCTGT	Same	100
Chr07b_1038897	Chr07N_49364906	Same	99.9	0	is_SNP	Chr07N_49364906	Reverse:GGTAGTACTGGAGCTTGGTAA	Forward:GGTAGTACTGGAGCTTGGTAA	Same	100
Chr07b_10804692	Chr07N_44706933	Same	100	0	is_SNP	Chr07N_44706933	Forward:CAAGGTGTGCTGCTGTGGGGG	Forward:CAAGGTGTGCTGCTGTGGGGG	Same	100
Chr07b_10805617	Chr07N_44707858	Same	100	0	is_SNP	Chr07N_44707858	Forward:GCTCTCACGCCGTAGCTATTA	Forward:GCTCTCACGCCGTAGCTATTA	Same	100
Chr07b_10820291	Chr07N_42938893	Same	99.6	0	is_SNP	Chr07N_42938893	Reverse:ACAACTGGCAAAAATACAGCA	Forward:ACAACTGGCAAAAATACAGCA	Same	100
Chr07b_11985015	Chr07N_40056058	Same	99.58	0	is_SNP	Chr07N_40056058	Forward:ACCACCTGCGATTTTATGCTG	Forward:ACCACCTGCGATTTTATGCTG	Same	100
Chr07b_12495238	Chr07N_41444071	Same	99.61	0	is_SNP	Chr07N_41444071	Forward:AGCCGGGCCGGTCGAGTACTC	Forward:AGCCGGGCCGGTCGAGTACTC	Same	100
Chr07b_12644692	Chr07N_41040007	Same	100	0	is_SNP	Chr07N_41040007	Reverse:AAACTACAAGAAAACACTAGT	Forward:AAACTACAAGAAAACACTAGT	Same	100
Chr07b_12660744	Chr07N_39955686	Same	99.39	0	is_SNP	Chr07N_39955686	Reverse:GCGGTGCCCCCGCTGCACCCG	Forward:GCGGTGCCCCCGCTGCACCCG	Same	100
Chr07b_12660762	Chr07N_39955668	Same	99.4	0	is_SNP	Chr07N_39955668	Reverse:TGACCCACGAGTACATGGGCG	Forward:TGACCCACGAGTACATGGGCG	Same	100
Chr07b_12660776	Chr07N_39955654	Same	99.42	0	is_SNP	Chr07N_39955654	Reverse:CATGGGCACGGACCTGACCCA	Forward:CATGGGCACGGACCTGACCCA	Same	100
Chr07b_1270888	Chr07N_48810455	Same	100	0	is_SNP	Chr07N_48810455	Reverse:CTTCAGCCGCGACATGGACAC	Forward:CTTCAGCCGCGACATGGACAC	Same	100
Chr07b_13068830	Chr07N_43244014	Same	99.39	0	is_SNP	Chr07N_43244014	Reverse:AGACAAGCTCCCGCTGTTGCT	Forward:AGACAAGCTCCCGCTGTTGCT	Same	100
Chr07b_1315952	Chr07N_48739895	Same	97.93	0	is_SNP	Chr07N_48739895	Reverse:CCCTAGCCCTGGTAGCCGCGC	Forward:CCCTAGCCCTGGTAGCCGCGC	Same	100
Chr07b_13247292	Chr07N_42670335	Same	100	0	is_SNP	Chr07N_42670335	Reverse:CTTCCCAATTTCCAACTGCTA	Forward:CTTCCCAATTTCCAACTGCTA	Same	100
Chr07b_13265750	Chr07N_42652069	Same	99.6	0	is_SNP	Chr07N_42652069	Reverse:GATGTTGTTTAGCATTCTTTA	Forward:GATGTTGTTTAGCATTCTTTA	Same	100
Chr07b_13375824	Chr07N_42411913	Same	99.5	0	is_SNP	Chr07N_42411913	Reverse:ACGCTCACTAATCGAATCGGC	Forward:ACGCTCACTAATCGAATCGGC	Same	100
Chr07b_13577887	Chr07N_41688164	Same	99.8	0	is_SNP	Chr07N_41688164	Reverse:GGGTCGCATCTCAGGCAAGGA	Forward:GGGTCGCATCTCAGGCAAGGA	Same	100
Chr07b_13585719	Chr07N_41680347	Same	99.8	0	is_SNP	Chr07N_41680347	Reverse:AGAGGGGCAATCTCCCTCTCC	Forward:AGAGGGGCAATCTCCCTCTCC	Same	100
Chr07b_13586733	Chr07N_41679332	Same	99.9	0	is_SNP	Chr07N_41679332	Reverse:ATCAATGTCATACACTCAGCT	Forward:ATCAATGTCATACACTCAGCT	Same	100
Chr07b_13946024	Chr07N_40955972	Same	99.8	0	is_SNP	Chr07N_40955972	Reverse:CTTCCGTTTCAGATTTCGCCG	Forward:CTTCCGTTTCAGATTTCGCCG	Same	100
Chr07b_13946044	Chr07N_40955952	Same	99.8	0	is_SNP	Chr07N_40955952	Reverse:CAATGCTCCTTCCTTGCGAGC	Forward:CAATGCTCCTTCCTTGCGAGC	Same	100
Chr07b_14059791	Chr07N_40543780	Same	99.8	0	is_SNP	Chr07N_40543780	Reverse:ACTCAACTGTCCCCATTCCTC	Forward:ACTCAACTGTCCCCATTCCTC	Same	100
Chr07b_14148960	Chr07N_40283771	Same	98.43	0	is_SNP	Chr07N_40283771	Reverse:TATTAGTACTGCTGCTAGCTT	Forward:TATTAGTACTGCTGCTAGCTT	Same	100
Chr07b_14149321	Chr07N_40283395	Same	98.43	0	is_SNP	Chr07N_40283395	Reverse:CATCCACATGCGGTTGCAGAG	Forward:CATCCACATGCGGTTGCAGAG	Same	100
Chr07b_1416194	Chr07N_48596481	Same	99.8	0	is_SNP	Chr07N_48596481	Reverse:CCTCCCGCGAGCGCGTCCTGA	Forward:CCTCCCGCGAGCGCGTCCTGA	Same	100
Chr07b_14378064	Chr07N_39864058	Same	95.41	0	is_SNP	Chr07N_39864058	Reverse:CAGTAGGCACCGCTGCACCGG	Forward:CAGTAGGCACCGCTGCACCGG	Same	100
Chr07b_1524216	Chr07N_48408269	Same	99.4	0	is_SNP	Chr07N_48408269	Reverse:TAGCAGGACCGCGGCGTCGGC	Forward:TAGCAGGACCGCGGCGTCGGC	Same	100
Chr07b_15457527	Chr07N_41753668	Same	100	0	is_SNP	Chr07N_41753668	Forward:GACAGATCGTACGCTTTGTAA	Forward:GACAGATCGTACGCTTTGTAA	Same	100
Chr07b_15679235	Chr07N_39515561	Same	99.12	0	is_SNP	Chr07N_39515561	Forward:AGTCTGAGCGAGCGCGTGGGC	Forward:AGTCTGAGCGAGCGCGTGGGC	Same	100
Chr07b_15819558	Chr07N_40578069	Same	99.8	0	is_SNP	Chr07N_40578069	Forward:CCAAGGTGAGGAAGGGGAGGC	Forward:CCAAGGTGAGGAAGGGGAGGC	Same	100
Chr07b_1631677	Chr07N_50627524	Same	99.85	0	is_SNP	Chr07N_50627524	Forward:CTCCCATCTCAGGTCCTTGTC	Forward:CTCCCATCTCAGGTCCTTGTC	Same	100
Chr07b_16505315	Chr07N_38449496	Same	100	0	is_SNP	Chr07N_38449496	Forward:GAATCTTTCACCCATAACTGG	Forward:GAATCTTTCACCCATAACTGG	Same	100
Chr07b_1695093	Chr07N_50722283	Same	100	0	is_SNP	Chr07N_50722283	Forward:GGCGGATGGCAGAGCCAATCA	Forward:GGCGGATGGCAGAGCCAATCA	Same	100
Chr07b_1695099	Chr07N_50722289	Same	100	0	is_SNP	Chr07N_50722289	Forward:TGGCAGAGCCAATCAGGCAAT	Forward:TGGCAGAGCCAATCAGGCAAT	Same	100
Chr07b_17096190	Chr07N_35715571	Same	98.48	0	is_SNP	Chr07N_35715571	Forward:GAATACATTGATGCTGCCTCA	Forward:GAATACATTGATGCTGCCTCA	Same	100
Chr07b_1713629	Chr07N_50780426	Same	100	0	is_SNP	Chr07N_50780426	Forward:GGCTAGCACATGTAGACCTAA	Forward:GGCTAGCACATGTAGACCTAA	Same	100
Chr07b_17211434	Chr07N_36684984	Same	99.8	0	is_SNP	Chr07N_36684984	Reverse:CCCCACCCCTTGGTGGCCACC	Forward:CCCCACCCCTTGGTGGCCACC	Same	100
Chr07b_17472762	Chr07N_36092490	Same	99.9	0	is_SNP	Chr07N_36092490	Reverse:GCATTTCACTAAGACTCTAGC	Forward:GCATTTCACTAAGACTCTAGC	Same	100
Chr07b_18234391	Chr07N_34376938	Same	98.36	0	is_SNP	Chr07N_34376938	Forward:GGTCGTCGTGCTCACCTTCTC	Forward:GGTCGTCGTGCTCACCTTCTC	Same	100
Chr07b_18248908	Chr07N_34392036	Same	100	0	is_SNP	Chr07N_34392036	Forward:GGGGTCGTCGTGGAGGCGCCC	Forward:GGGGTCGTCGTGGAGGCGCCC	Same	100
Chr07b_18805667	Chr07N_35812859	Same	99.7	0	is_SNP	Chr07N_35812859	Reverse:CTTTGTCCCGTGTAATGCTGC	Forward:CTTTGTCCCGTGTAATGCTGC	Same	100
Chr07b_1897965	Chr07N_48355765	Same	99.79	0	is_SNP	Chr07N_48355765	Forward:TTGCGAGAACGGACATGGCGT	Forward:TTGCGAGAACGGACATGGCGT	Same	100
Chr07b_19320562	Chr07N_33297968	Same	99.9	0	is_SNP	Chr07N_33297968	Reverse:GTTGGTTGAATCGGTAACCAT	Forward:GTTGGTTGAATCGGTAACCAT	Same	100
Chr07b_1957784	Chr07N_50573716	Same	100	0	is_SNP	Chr07N_50573716	Reverse:ACCATCATCATATCCCATGAG	Forward:ACCATCATCATATCCCATGAG	Same	100
Chr07b_19975206	Chr07N_34170798	Same	99.64	0	is_SNP	Chr07N_34170798	Reverse:GCGGCCAGCATTTCGTCGAAC	Forward:GCGGCCAGCATTTCGTCGAAC	Same	100
Chr07b_19975221	Chr07N_34170783	Same	99.65	0	is_SNP	Chr07N_34170783	Reverse:GGCTTCACTTCTCCCGCGGCC	Forward:GGCTTCACTTCTCCCGCGGCC	Same	100
Chr07b_20131613	Chr07N_33846285	Same	99.75	0	is_SNP	Chr07N_33846285	Reverse:CCTGATGAACCTCGCAGAAAG	Forward:CCTGATGAACCTCGCAGAAAG	Same	100
Chr07b_20198233	Chr07N_33746380	Same	100	0	is_SNP	Chr07N_33746380	Reverse:GCTTCCTAAAAATGAAAACGT	Forward:GCTTCCTAAAAATGAAAACGT	Same	100
Chr07b_20345464	Chr07N_33280793	Same	98.01	0	is_SNP	Chr07N_33280793	Reverse:GCGAAACAGGTTATGGATAGA	Forward:GCGAAACAGGTTATGGATAGA	Same	100
Chr07b_20396726	Chr07N_33214329	Same	99.86	0	is_SNP	Chr07N_33214329	Reverse:GCGTAACGGTATCTGTCGCAC	Forward:GCGTAACGGTATCTGTCGCAC	Same	100
Chr07b_21072423	Chr07N_28983375	Same	100	0	is_SNP	Chr07N_28983375	Forward:GCCCTGCTATGTTTTCTGTTG	Forward:GCCCTGCTATGTTTTCTGTTG	Same	100
Chr07b_21214555	Chr07N_31550997	Same	100	0	is_SNP	Chr07N_31550997	Reverse:GGCGCCTTTTTCGCCCTCTGC	Forward:GGCGCCTTTTTCGCCCTCTGC	Same	100
Chr07b_21324964	Chr07N_31190083	Same	100	0	is_SNP	Chr07N_31190083	Reverse:GGTGAAAAAGCAAAAAGGAAA	Forward:GGTGAAAAAGCAAAAAGGAAA	Same	100
Chr07b_2133255	Chr07N_50230930	Same	100	0	is_SNP	Chr07N_50230930	Reverse:CTTTGATATCAGAACTAAAGG	Forward:CTTTGATATCAGAACTAAAGG	Same	100
Chr07b_21478484	Chr07N_30576454	Same	100	0	is_SNP	Chr07N_30576454	Reverse:GACATGTGTTACAATTGCTGC	Forward:GACATGTGTTACAATTGCTGC	Same	100
Chr07b_21563622	Chr07N_30287444	Same	100	0	is_SNP	Chr07N_30287444	Reverse:AAACTGCCGGCGAGAAGGAGG	Forward:AAACTGCCGGCGAGAAGGAGG	Same	100
Chr07b_21563635	Chr07N_30287431	Same	100	0	is_SNP	Chr07N_30287431	Reverse:CCCAGGGAGGAGGAAACTGCC	Forward:CCCAGGGAGGAGGAAACTGCC	Same	100
Chr07b_21744212	Chr07N_29878845	Same	99.4	0	is_SNP	Chr07N_29878845	Reverse:AAAATCTACTCGTATGCCAAA	Forward:AAAATCTACTCGTATGCCAAA	Same	100
Chr07b_22308393	Chr07N_29637022	Same	100	0	is_SNP	Chr07N_29637022	Forward:GCCGACCTGCAACGACATGGT	Forward:GCCGACCTGCAACGACATGGT	Same	100
Chr07b_22404166	Chr07N_31254758	Same	100	0	is_SNP	Chr07N_31254758	Forward:GCCGTTGCCTTTTCAGCAAAA	Forward:GCCGTTGCCTTTTCAGCAAAA	Same	100
Chr07b_22405577	Chr07N_31256170	Same	99.9	0	is_SNP	Chr07N_31256170	Forward:TATTTTCTTTACTAACACTAG	Forward:TATTTTCTTTACTAACACTAG	Same	100
Chr07b_22405580	Chr07N_31256173	Same	99.9	0	is_SNP	Chr07N_31256173	Forward:TTTCTTTACTAACACTAGAGT	Forward:TTTCTTTACTAACACTAGAGT	Same	100
Chr07b_22724880	Chr07N_26037541	Same	100	0	is_SNP	Chr07N_26037541	Forward:CGTCGGAACCGATCGATGCAG	Forward:CGTCGGAACCGATCGATGCAG	Same	100
Chr07b_22795904	Chr07N_26220094	Same	100	0	is_SNP	Chr07N_26220094	Forward:ACACTTCCATGCAGAAAAAGC	Forward:ACACTTCCATGCAGAAAAAGC	Same	100
Chr07b_22817966	Chr07N_26240999	Same	100	0	is_SNP	Chr07N_26240999	Forward:GTAACCGTTATGTTGGCTAGA	Forward:GTAACCGTTATGTTGGCTAGA	Same	100
Chr07b_23147963	Chr07N_28256820	Same	100	0	is_SNP	Chr07N_28256820	Reverse:GTGTGTGGATGTGTGACTGAC	Forward:GTGTGTGGATGTGTGACTGAC	Same	100
Chr07b_23218920	Chr07N_28044080	Same	100	0	is_SNP	Chr07N_28044080	Reverse:GGGAAACTGTGTTTGGACCTT	Forward:GGGAAACTGTGTTTGGACCTT	Same	100
Chr07b_2678754	Chr07N_48442824	Same	100	0	is_SNP	Chr07N_48442824	Reverse:TGAAGGCCAGCCAGGTCATCT	Forward:TGAAGGCCAGCCAGGTCATCT	Same	100
Chr07b_27327642	Chr07N_24151381	Same	99.9	0	is_SNP	Chr07N_24151381	Reverse:CAGATGTCACAGGGACGGAGG	Forward:CAGATGTCACAGGGACGGAGG	Same	100
Chr07b_27735084	Chr07N_24234399	Same	98.21	0	is_SNP	Chr07N_24234399	Forward:GCAGGTACAGATTTGTAAGCG	Forward:GCAGGTACAGATTTGTAAGCG	Same	100
Chr07b_2806489	Chr07N_48280015	Same	99.8	0	is_SNP	Chr07N_48280015	Reverse:GAACATACTAGATTGGCTGCG	Forward:GAACATACTAGATTGGCTGCG	Same	100
Chr07b_29463689	Chr07N_23237931	Same	100	0	is_SNP	Chr07N_23237931	Reverse:TCAAACAAAGCCTCAACAGCC	Forward:TCAAACAAAGCCTCAACAGCC	Same	100
Chr07b_296444	Chr07N_50884532	Same	100	0	is_SNP	Chr07N_50884532	Forward:ACACGGTGGATGGGGGTGCCG	Forward:ACACGGTGGATGGGGGTGCCG	Same	100
Chr07b_317741	Chr07N_50905833	Same	100	0	is_SNP	Chr07N_50905833	Forward:CAGGCTTCTTGCCAGTTGCCA	Forward:CAGGCTTCTTGCCAGTTGCCA	Same	100
Chr07b_317744	Chr07N_50905836	Same	100	0	is_SNP	Chr07N_50905836	Forward:GCTTCTTGCCAGTTGCCATGG	Forward:GCTTCTTGCCAGTTGCCATGG	Same	100
Chr07b_32612857	Chr07N_21477147	Same	96.57	0	is_SNP	Chr07N_21477147	Forward:CAGAGGCTATGCCATCGCGGG	Forward:CAGAGGCTATGCCATCGCGGG	Same	100
Chr07b_37417602	Chr07N_23553237	Same	100	0	is_SNP	Chr07N_23553237	Forward:CGAGTTGGATAGCTACGGCAC	Forward:CGAGTTGGATAGCTACGGCAC	Same	100
Chr07b_39032314	Chr07N_19565517	Same	99.9	0	is_SNP	Chr07N_19565517	Forward:ATTTAGTTTCGTTAAATCGAT	Forward:ATTTAGTTTCGTTAAATCGAT	Same	100
Chr07b_3934080	Chr07N_46781463	Same	100	0	is_SNP	Chr07N_46781463	Forward:CGCCTGACAACACAAGCGGAA	Forward:CGCCTGACAACACAAGCGGAA	Same	100
Chr07b_4014547	Chr07N_47920909	Same	99.63	0	is_SNP	Chr07N_47920909	Reverse:CTCGAACAAAAGTGTGCTCTG	Forward:CTCGAACAAAAGTGTGCTCTG	Same	100
Chr07b_4142320	Chr07N_47735861	Same	100	0	is_SNP	Chr07N_47735861	Reverse:CGGCGTGGCGATTAGTTGCCG	Forward:CGGCGTGGCGATTAGTTGCCG	Same	100
Chr07b_41850748	Chr07N_19592418	Same	99.3	0	is_SNP	Chr07N_19592418	Reverse:GCCCTTAGGCGACCAAGCTAG	Forward:GCCCTTAGGCGACCAAGCTAG	Same	100
Chr07b_4205145	Chr07N_44781392	Same	98.93	0	is_SNP	Chr07N_44781392	Forward:ATATAACTCATGTTTAGATGC	Forward:ATATAACTCATGTTTAGATGC	Same	100
Chr07b_42654491	Chr07N_6675930	Same	100	0	is_SNP	Chr07N_6675930	Reverse:AATGGACAACAACATGTTAAC	Forward:AATGGACAACAACATGTTAAC	Same	100
Chr07b_42960731	Chr07N_21045860	Same	99.7	0	is_SNP	Chr07N_21045860	Reverse:TCCACCCACTGCAGGACGCCA	Forward:TCCACCCACTGCAGGACGCCA	Same	100
Chr07b_4391874	Chr07N_47051116	Same	99.7	0	is_SNP	Chr07N_47051116	Reverse:CTCTGCCGTTACTCACGCTGC	Forward:CTCTGCCGTTACTCACGCTGC	Same	100
Chr07b_44068477	Chr07N_19606540	Same	99.8	0	is_SNP	Chr07N_19606540	Reverse:CAAGACCCGGAGCTGGATTTC	Forward:CAAGACCCGGAGCTGGATTTC	Same	100
Chr07b_4444417	Chr07N_46993648	Same	99.9	0	is_SNP	Chr07N_46993648	Reverse:CCTATGTCTCTTGCTTGATTC	Forward:CCTATGTCTCTTGCTTGATTC	Same	100
Chr07b_44986210	Chr07N_9510097	Same	99.4	0	is_SNP	Chr07N_9510097	Forward:TGCTGGTCAATCTGTGCTGGG	Forward:TGCTGGTCAATCTGTGCTGGG	Same	100
Chr07b_4643345	Chr07N_46520198	Same	99.9	0	is_SNP	Chr07N_46520198	Reverse:TAACTATATTTCTCTACTTTC	Forward:TAACTATATTTCTCTACTTTC	Same	100
Chr07b_4657145	Chr07N_46480269	Same	99.6	0	is_SNP	Chr07N_46480269	Reverse:CAGTGTGCATGCAGAAGAGGA	Forward:CAGTGTGCATGCAGAAGAGGA	Same	100
Chr07b_4728619	Chr07N_46366159	Same	99.3	0	is_SNP	Chr07N_46366159	Reverse:CACCTTCGGATTTGAGAGCTG	Forward:CACCTTCGGATTTGAGAGCTG	Same	100
Chr07b_4818509	Chr07N_46243764	Same	99.9	0	is_SNP	Chr07N_46243764	Reverse:TTATCAAAGCCCTCCCATCCC	Forward:TTATCAAAGCCCTCCCATCCC	Same	100
Chr07b_4885047	Chr07N_46114504	Same	99.9	0	is_SNP	Chr07N_46114504	Reverse:GGGTGGTCCCCGACATGCGAT	Forward:GGGTGGTCCCCGACATGCGAT	Same	100
Chr07b_5071572	Chr07N_45704979	Same	99.8	0	is_SNP	Chr07N_45704979	Reverse:GCAATGCTTGCAAGTGAGAAC	Forward:GCAATGCTTGCAAGTGAGAAC	Same	100
Chr07b_5080031	Chr07N_45697073	Same	100	0	is_SNP	Chr07N_45697073	Reverse:ACAGTTTTGGGTACGTACGGC	Forward:ACAGTTTTGGGTACGTACGGC	Same	100
Chr07b_5295786	Chr07N_45084765	Same	100	0	is_SNP	Chr07N_45084765	Reverse:CGCATGCCGTACTGCTATGCT	Forward:CGCATGCCGTACTGCTATGCT	Same	100
Chr07b_5375921	Chr07N_44995145	Same	100	0	is_SNP	Chr07N_44995145	Reverse:GGGAGATTTGGGCGGAGGCGA	Forward:GGGAGATTTGGGCGGAGGCGA	Same	100
Chr07b_6169787	Chr07N_44209356	Same	100	0	is_SNP	Chr07N_44209356	Reverse:AGCTAGCTCGCTGCCGCGACT	Forward:AGCTAGCTCGCTGCCGCGACT	Same	100
Chr07b_6169958	Chr07N_44209185	Same	100	0	is_SNP	Chr07N_44209185	Reverse:CGTGATCCAGCTAGCTGAGAC	Forward:CGTGATCCAGCTAGCTGAGAC	Same	100
Chr07b_6218884	Chr07N_43647220	Same	99.4	0	is_SNP	Chr07N_43647220	Forward:GCATAGATTTCCAGTGCGGAC	Forward:GCATAGATTTCCAGTGCGGAC	Same	100
Chr07b_701595	Chr07N_27800545	Same	100	0	is_SNP	Chr07N_27800545	Reverse:GTCTAGTGTTCCCAGTTCCCA	Forward:GTCTAGTGTTCCCAGTTCCCA	Same	100
Chr07b_7293745	Chr07N_36873065	Same	99.9	0	is_SNP	Chr07N_36873065	Forward:GCCCACTAAGGCACTAACAAG	Forward:GCCCACTAAGGCACTAACAAG	Same	100
Chr07b_7433400	Chr07N_37479187	Same	100	0	is_SNP	Chr07N_37479187	Forward:TGCCTGTGAGGAGATCAACCC	Forward:TGCCTGTGAGGAGATCAACCC	Same	100
Chr07b_7570535	Chr07N_37285322	Same	100	0	is_SNP	Chr07N_37285322	Reverse:CGCACTCATCAGATCAAAGTG	Forward:CGCACTCATCAGATCAAAGTG	Same	100
Chr07b_7677194	Chr07N_37081214	Same	100	0	is_SNP	Chr07N_37081214	Reverse:TTGAGGGTTGCTGCCTTCCGC	Forward:TTGAGGGTTGCTGCCTTCCGC	Same	100
Chr07b_7742819	Chr07N_36827289	Same	99.84	0	is_SNP	Chr07N_36827289	Reverse:AATCTTCATGCGGTGTTACAA	Forward:AATCTTCATGCGGTGTTACAA	Same	100
Chr07b_781457	Chr07N_49835504	Same	100	0	is_SNP	Chr07N_49835504	Reverse:ACCAGCGTGTGGTAGTAGTGT	Forward:ACCAGCGTGTGGTAGTAGTGT	Same	100
Chr07b_8192178	Chr07N_38584242	Same	99.9	0	is_SNP	Chr07N_38584242	Forward:GGTTCACAAACCGACGCCGCA	Forward:GGTTCACAAACCGACGCCGCA	Same	100
Chr07b_8309428	Chr07N_38798343	Same	98.8	0	is_SNP	Chr07N_38798343	Forward:GAAGCAAAGATTGGTAACTAA	Forward:GAAGCAAAGATTGGTAACTAA	Same	100
Chr07b_8317957	Chr07N_38806881	Same	100	0	is_SNP	Chr07N_38806881	Forward:CGAACGGAGACGAGTGGCATG	Forward:CGAACGGAGACGAGTGGCATG	Same	100
Chr07b_8439003	Chr07N_39089558	Same	99.8	0	is_SNP	Chr07N_39089558	Forward:TGTGGTAAAAGGTTCGCTGCT	Forward:TGTGGTAAAAGGTTCGCTGCT	Same	100
Chr07b_8522024	Chr07N_39281356	Same	99.3	0	is_SNP	Chr07N_39281356	Forward:AAAGGTGAAACATTGCAGGCT	Forward:AAAGGTGAAACATTGCAGGCT	Same	100
Chr07b_8750499	Chr07N_43373523	Same	99.9	0	is_SNP	Chr07N_43373523	Reverse:CTCATTAATTATTAATTCCTC	Forward:CTCATTAATTATTAATTCCTC	Same	100
Chr07b_9155990	Chr07N_43725772	Same	99.9	0	is_SNP	Chr07N_43725772	Reverse:AAAACGCCGGGAGCTGACACG	Forward:AAAACGCCGGGAGCTGACACG	Same	100
Chr07b_9258362	Chr07N_43410184	Same	100	0	is_SNP	Chr07N_43410184	Reverse:GATGTTAGCTACCTCACTCAG	Forward:GATGTTAGCTACCTCACTCAG	Same	100
Chr07b_9416014	Chr07N_43145621	Same	99.88	0	is_SNP	Chr07N_43145621	Reverse:GTACGTTTCATTGGACCCCTC	Forward:GTACGTTTCATTGGACCCCTC	Same	100
Chr07b_948342	Chr07N_49552185	Same	97.72	0	is_SNP	Chr07N_49552185	Reverse:GCATGGTGGTGTCATATGCTC	Forward:GCATGGTGGTGTCATATGCTC	Same	100
Chr07b_9768650	Chr07N_42714235	Same	99.9	0	is_SNP	Chr07N_42714235	Reverse:CGCGGCGCTCGTGAATGCCAC	Forward:CGCGGCGCTCGTGAATGCCAC	Same	100
Chr08a_10480528	Chr08N_38292890	Same	100	0	is_SNP	Chr08N_38292890	Forward:AGATGACACCCCTGCGTTTCC	Forward:AGATGACACCCCTGCGTTTCC	Same	100
Chr08a_11939740	Chr08N_22518709	Same	99.9	0	is_SNP	Chr08N_22518709	Reverse:CTCCTACATCAAGCGCTTCTA	Forward:CTCCTACATCAAGCGCTTCTA	Same	100
Chr08a_1376640	Chr08N_43707074	Same	99.4	0	is_SNP	Chr08N_43707074	Forward:CGTGCAGGCATCGCAGAAGCT	Forward:CGTGCAGGCATCGCAGAAGCT	Same	100
Chr08a_13894598	Chr08N_29379209	Same	99.8	0	is_SNP	Chr08N_29379209	Reverse:GGTATTGATTGGACAACTCCC	Forward:GGTATTGATTGGACAACTCCC	Same	100
Chr08a_14945987	Chr08N_34589532	Same	99.9	0	is_SNP	Chr08N_34589532	Reverse:TTCCAATAGTATGCTTATCAA	Forward:TTCCAATAGTATGCTTATCAA	Same	100
Chr08a_14946018	Chr08N_34589501	Same	99.9	0	is_SNP	Chr08N_34589501	Reverse:ACTTCAGCTTCCTCAATTACT	Forward:ACTTCAGCTTCCTCAATTACT	Same	100
Chr08a_15895572	Chr08N_23423415	Same	100	0	is_SNP	Chr08N_23423415	Forward:CCACCTGACAGTATAAATAGA	Forward:CCACCTGACAGTATAAATAGA	Same	100
Chr08a_17014888	Chr08N_24367538	Same	100	0	is_SNP	Chr08N_24367538	Forward:ACAGAGGCTGGACTGTTAGAG	Forward:ACAGAGGCTGGACTGTTAGAG	Same	100
Chr08a_17022291	Chr08N_24374945	Same	100	0	is_SNP	Chr08N_24374945	Forward:GGCAAACCCCGTCGCAGGAAA	Forward:GGCAAACCCCGTCGCAGGAAA	Same	100
Chr08a_17845865	Chr08N_27799001	Same	100	0	is_SNP	Chr08N_27799001	Reverse:GACCATGTATGTGTAAGAGGC	Forward:GACCATGTATGTGTAAGAGGC	Same	100
Chr08a_18265486	Chr08N_24845378	Same	98.81	0	is_SNP	Chr08N_24845378	Forward:CGCGGTTGGTTCTGTGCTCTG	Forward:CGCGGTTGGTTCTGTGCTCTG	Same	100
Chr08a_19116045	Chr08N_16214006	Same	100	0	is_SNP	Chr08N_16214006	Reverse:AACCCTTGCACGTTGCGTAGC	Forward:AACCCTTGCACGTTGCGTAGC	Same	100
Chr08a_23363224	Chr08N_5279373	Same	99.9	0	is_SNP	Chr08N_5279373	Forward:TGTCCTTCAGGAGCTCCGTTG	Forward:TGTCCTTCAGGAGCTCCGTTG	Same	100
Chr08a_23375202	Chr08N_5294270	Same	100	0	is_SNP	Chr08N_5294270	Forward:GAGTTGTGAGGTGGAGACTAG	Forward:GAGTTGTGAGGTGGAGACTAG	Same	100
Chr08a_23375228	Chr08N_5294296	Same	100	0	is_SNP	Chr08N_5294296	Forward:CGGATATGAATGGCTGAGCTT	Forward:CGGATATGAATGGCTGAGCTT	Same	100
Chr08a_23420260	Chr08N_5840941	Same	100	0	is_SNP	Chr08N_5840941	Forward:TGCTCTACACTAAAATTCAGA	Forward:TGCTCTACACTAAAATTCAGA	Same	100
Chr08a_23431343	Chr08N_5861746	Same	100	0	is_SNP	Chr08N_5861746	Forward:AACTAATCTAAACAACCCAGC	Forward:AACTAATCTAAACAACCCAGC	Same	100
Chr08a_23915289	Chr08N_6802801	Same	99.87	0	is_SNP	Chr08N_6802801	Forward:GTCATGGTCAGTGGCTGCCTG	Forward:GTCATGGTCAGTGGCTGCCTG	Same	100
Chr08a_23949083	Chr08N_6928330	Same	100	0	is_SNP	Chr08N_6928330	Forward:AATTGTTTGGTTCTCAGATTG	Forward:AATTGTTTGGTTCTCAGATTG	Same	100
Chr08a_24925058	Chr08N_9405512	Same	99	0	is_SNP	Chr08N_9405512	Forward:TGTGAGTATTTTATCGTGAGA	Forward:TGTGAGTATTTTATCGTGAGA	Same	100
Chr08a_2629653	Chr08N_45680697	Same	98.81	0	is_SNP	Chr08N_45680697	Forward:GTGTGCAGGAACCACTCATCG	Forward:GTGTGCAGGAACCACTCATCG	Same	100
Chr08a_2629664	Chr08N_45680708	Same	98.81	0	is_SNP	Chr08N_45680708	Forward:CCACTCATCGGTCATGTGAAT	Forward:CCACTCATCGGTCATGTGAAT	Same	100
Chr08a_26299522	Chr08N_7744061	Same	99.8	0	is_SNP	Chr08N_7744061	Forward:AAAACTGAACTACAAGGGGCA	Forward:AAAACTGAACTACAAGGGGCA	Same	100
Chr08a_26468644	Chr08N_12114229	Same	100	0	is_SNP	Chr08N_12114229	Reverse:CGTGATCACAAATAACAGTAC	Forward:CGTGATCACAAATAACAGTAC	Same	100
Chr08a_27331975	Chr08N_9907021	Same	100	0	is_SNP	Chr08N_9907021	Forward:GTAAAGACGGTCAATTGTACG	Forward:GTAAAGACGGTCAATTGTACG	Same	100
Chr08a_27569030	Chr08N_12511669	Same	99.8	0	is_SNP	Chr08N_12511669	Reverse:ACTTCTTCCCACAGTCTTCAT	Forward:ACTTCTTCCCACAGTCTTCAT	Same	100
Chr08a_28108236	Chr08N_10327875	Same	100	0	is_SNP	Chr08N_10327875	Forward:CTTCTAGTAGACGCGGGAAAC	Forward:CTTCTAGTAGACGCGGGAAAC	Same	100
Chr08a_30991459	Chr08N_16845191	Same	99.64	0	is_SNP	Chr08N_16845191	Reverse:GGCATCTCGAAGGAGGCCATA	Forward:GGCATCTCGAAGGAGGCCATA	Same	100
Chr08a_31303695	Chr08N_13716954	Same	100	0	is_SNP	Chr08N_13716954	Reverse:TTGTCTGCCTCCCTCTGATCA	Forward:TTGTCTGCCTCCCTCTGATCA	Same	100
Chr08a_3230025	Chr08N_47017996	Same	99.86	0	is_SNP	Chr08N_47017996	Reverse:TGGCAGACCATATTCCAGGGC	Forward:TGGCAGACCATATTCCAGGGC	Same	100
Chr08a_3303884	Chr08N_47140331	Same	99.18	0	is_SNP	Chr08N_47140331	Forward:GAAGGTGGGTTGACAGACAAC	Forward:GAAGGTGGGTTGACAGACAAC	Same	100
Chr08a_40235545	Chr08N_38148613	Same	99.75	0	is_SNP	Chr08N_38148613	Forward:TATCGCTCATCGATTCAGAGA	Forward:TATCGCTCATCGATTCAGAGA	Same	100
Chr08a_41427666	Chr08N_41710193	Same	100	0	is_SNP	Chr08N_41710193	Forward:TCCGTTTGGTTGCTGCTGCCT	Forward:TCCGTTTGGTTGCTGCTGCCT	Same	100
Chr08a_41536122	Chr08N_40376811	Same	99.1	0	is_SNP	Chr08N_40376811	Forward:AGTGATTCCCCTCCGGATGGA	Forward:AGTGATTCCCCTCCGGATGGA	Same	100
Chr08a_42406227	Chr08N_36806686	Same	99.5	0	is_SNP	Chr08N_36806686	Forward:GAGATCCTCTGCTTGCTGCGG	Forward:GAGATCCTCTGCTTGCTGCGG	Same	100
Chr08a_42777106	Chr08N_38367243	Same	99.35	0	is_SNP	Chr08N_38367243	Forward:CCACCATTGTTTAGGTGCTTC	Forward:CCACCATTGTTTAGGTGCTTC	Same	100
Chr08a_43131306	Chr08N_38238420	Same	97.58	0	is_SNP	Chr08N_38238420	Reverse:AGGAAAACAATCTTCTTATTG	Forward:AGGAAAACAATCTTCTTATTG	Same	100
Chr08a_463989	Chr08N_43665940	Same	99.4	0	is_SNP	Chr08N_43665940	Reverse:CCCAGCCCACTTGAGAGGCTG	Forward:CCCAGCCCACTTGAGAGGCTG	Same	100
Chr08a_46452271	Chr08N_7559120	Same	100	0	is_SNP	Chr08N_7559120	Forward:GCCGTCGAAGAAGACTCACGC	Forward:GCCGTCGAAGAAGACTCACGC	Same	100
Chr08a_49708565	Chr08N_3395718	Same	100	0	is_SNP	Chr08N_3395718	Reverse:GGAGACCCGTTGATCGGGTGA	Forward:GGAGACCCGTTGATCGGGTGA	Same	100
Chr08a_50192436	Chr08N_2167552	Same	99.6	0	is_SNP	Chr08N_2167552	Forward:GGAAGAACTTTCACTTGCGTA	Forward:GGAAGAACTTTCACTTGCGTA	Same	100
Chr08a_50402449	Chr08N_2355620	Same	100	0	is_SNP	Chr08N_2355620	Forward:CGGATCGGATGGGCTTGGTTA	Forward:CGGATCGGATGGGCTTGGTTA	Same	100
Chr08a_50422368	Chr08N_2375312	Same	100	0	is_SNP	Chr08N_2375312	Forward:TGCTTCAATCCGTTCAACCTT	Forward:TGCTTCAATCCGTTCAACCTT	Same	100
Chr08a_50990474	Chr08N_2028233	Same	99.17	0	is_SNP	Chr08N_2028233	Forward:GCTCTTGTTCACCACCTGCAG	Forward:GCTCTTGTTCACCACCTGCAG	Same	100
Chr08a_51125270	Chr08N_1557078	Same	99.43	0	is_SNP	Chr08N_1557078	Forward:TTTGAGTACTTTTGGCCGAAG	Forward:TTTGAGTACTTTTGGCCGAAG	Same	100
Chr08a_51733421	Chr08N_2780521	Same	99.17	0	is_SNP	Chr08N_2780521	Forward:GGCGAAGCCGCGAAGGCGGCG	Forward:GGCGAAGCCGCGAAGGCGGCG	Same	100
Chr08a_51782733	Chr08N_2846742	Same	99.8	0	is_SNP	Chr08N_2846742	Forward:TGAAGAAGGCACATAAGCCTT	Forward:TGAAGAAGGCACATAAGCCTT	Same	100
Chr08a_51782987	Chr08N_2846996	Same	99.8	0	is_SNP	Chr08N_2846996	Forward:GATCTTGAAGATGGGGTTGAG	Forward:GATCTTGAAGATGGGGTTGAG	Same	100
Chr08a_51797727	Chr08N_2935558	Same	99.7	0	is_SNP	Chr08N_2935558	Forward:ATGAAGCAAGTATTCAGGGCC	Forward:ATGAAGCAAGTATTCAGGGCC	Same	100
Chr08a_6111977	Chr08N_49679021	Same	100	0	is_SNP	Chr08N_49679021	Forward:GGTGCGCTTCAGGCCTGCATG	Forward:GGTGCGCTTCAGGCCTGCATG	Same	100
Chr08a_6214800	Chr08N_50634393	Same	99.8	0	is_SNP	Chr08N_50634393	Forward:ACAATAAGAAGGGTGGTAGCA	Forward:ACAATAAGAAGGGTGGTAGCA	Same	100
Chr08a_6214854	Chr08N_50634447	Same	99.8	0	is_SNP	Chr08N_50634447	Forward:TGTTGATACGTTGTGCGCAGG	Forward:TGTTGATACGTTGTGCGCAGG	Same	100
Chr08a_6252619	Chr08N_43191564	Same	100	0	is_SNP	Chr08N_43191564	Reverse:TTGAACCATGAAGATGACAAC	Forward:TTGAACCATGAAGATGACAAC	Same	100
Chr08a_6270064	Chr08N_50661590	Same	99.8	0	is_SNP	Chr08N_50661590	Forward:GGACGAGCTAGAGTGCCTTTG	Forward:GGACGAGCTAGAGTGCCTTTG	Same	100
Chr08a_6304630	Chr08N_50743984	Same	100	0	is_SNP	Chr08N_50743984	Forward:GCCACGGTGAGCGACCTCTTC	Forward:GCCACGGTGAGCGACCTCTTC	Same	100
Chr08a_9438166	Chr08N_42689695	Same	100	0	is_SNP	Chr08N_42689695	Forward:TGAGAAAGCATGGCGTACCAG	Forward:TGAGAAAGCATGGCGTACCAG	Same	100
Chr09b_10159236	Chr09K_62550563	Same	100	0	is_SNP	Chr09K_62550563	Reverse:CGCCAAACTGCTTGTAGGTCG	Forward:CGCCAAACTGCTTGTAGGTCG	Same	100
Chr09b_10183743	Chr09K_62504089	Same	99.9	0	is_SNP	Chr09K_62504089	Reverse:CAAGGGCAGGGTGGTCATGCT	Forward:CAAGGGCAGGGTGGTCATGCT	Same	100
Chr09b_10194351	Chr09K_62493512	Same	100	0	is_SNP	Chr09K_62493512	Reverse:GTTTTACGGCGGGAGCTGGCT	Forward:GTTTTACGGCGGGAGCTGGCT	Same	100
Chr09b_10198749	Chr09K_62485907	Same	99.01	0	is_SNP	Chr09K_62485907	Reverse:CTGCTCGACGCTCCGAAACTG	Forward:CTGCTCGACGCTCCGAAACTG	Same	100
Chr09b_10201382	Chr09K_62483367	Same	100	0	is_SNP	Chr09K_62483367	Reverse:CCAAGGGCATCGTCGAGTAGA	Forward:CCAAGGGCATCGTCGAGTAGA	Same	100
Chr09b_10212658	Chr09K_62457550	Same	100	0	is_SNP	Chr09K_62457550	Reverse:CACACTGACACACATCTCGCA	Forward:CACACTGACACACATCTCGCA	Same	100
Chr09b_10219053	Chr09K_62452029	Same	98.78	0	is_SNP	Chr09K_62452029	Reverse:GTACCGCACCGGATTGCTGCG	Forward:GTACCGCACCGGATTGCTGCG	Same	100
Chr09b_1051493	Chr09K_70511991	Same	100	0	is_SNP	Chr09K_70511991	Forward:GCAAGCTCAGCTGCTGCTTCT	Forward:GCAAGCTCAGCTGCTGCTTCT	Same	100
Chr09b_1060935	Chr09K_70519778	Same	100	0	is_SNP	Chr09K_70519778	Forward:TTCTCGTTGGAGGCGCGTGCA	Forward:TTCTCGTTGGAGGCGCGTGCA	Same	100
Chr09b_10651387	Chr09K_61591601	Same	98.1	0	is_SNP	Chr09K_61591601	Reverse:GGGATCCAGTTCAACTTGGTC	Forward:GGGATCCAGTTCAACTTGGTC	Same	100
Chr09b_10651421	Chr09K_61591567	Same	98.1	0	is_SNP	Chr09K_61591567	Reverse:AGTGACACAATGCTTTGAGGA	Forward:AGTGACACAATGCTTTGAGGA	Same	100
Chr09b_10803127	Chr09K_56441297	Same	100	0	is_SNP	Chr09K_56441297	Reverse:GGGCTGAGCTAGTTAAAAAAA	Forward:GGGCTGAGCTAGTTAAAAAAA	Same	100
Chr09b_10875330	Chr09K_61247905	Same	100	0	is_SNP	Chr09K_61247905	Reverse:GCTGATTACTGCAACGGAGTC	Forward:GCTGATTACTGCAACGGAGTC	Same	100
Chr09b_10875343	Chr09K_61247892	Same	100	0	is_SNP	Chr09K_61247892	Reverse:TGGAGGAGCAGGCGCTGATTA	Forward:TGGAGGAGCAGGCGCTGATTA	Same	100
Chr09b_10891258	Chr09K_61213404	Same	100	0	is_SNP	Chr09K_61213404	Reverse:ACCAATACCGCTGCCGGCAGT	Forward:ACCAATACCGCTGCCGGCAGT	Same	100
Chr09b_10988888	Chr09K_61097208	Same	100	0	is_SNP	Chr09K_61097208	Reverse:AAAGCTACGAAATGCCCAAAG	Forward:AAAGCTACGAAATGCCCAAAG	Same	100
Chr09b_11073452	Chr09K_60951616	Same	100	0	is_SNP	Chr09K_60951616	Reverse:CGCACAGTGCCCCGCTGCGTG	Forward:CGCACAGTGCCCCGCTGCGTG	Same	100
Chr09b_11136475	Chr09K_60843615	Same	99.7	0	is_SNP	Chr09K_60843615	Reverse:AGATTCATTTGTTTTACATCA	Forward:AGATTCATTTGTTTTACATCA	Same	100
Chr09b_11138022	Chr09K_60842147	Same	99.9	0	is_SNP	Chr09K_60842147	Reverse:GCAACACAGCATGCAGCAAAC	Forward:GCAACACAGCATGCAGCAAAC	Same	100
Chr09b_11179616	Chr09K_60799512	Same	99.64	0	is_SNP	Chr09K_60799512	Reverse:CACAAAGGTAGCAAGCAATTC	Forward:CACAAAGGTAGCAAGCAATTC	Same	100
Chr09b_11179627	Chr09K_60799501	Same	99.65	0	is_SNP	Chr09K_60799501	Reverse:ATCGGTACGGTCACAAAGGTA	Forward:ATCGGTACGGTCACAAAGGTA	Same	100
Chr09b_11179908	Chr09K_60799220	Same	99.76	0	is_SNP	Chr09K_60799220	Reverse:CGCTTCTGCTCTCCTCATCTC	Forward:CGCTTCTGCTCTCCTCATCTC	Same	100
Chr09b_11229929	Chr09K_60721156	Same	100	0	is_SNP	Chr09K_60721156	Reverse:TGTACTGATGCTAGGCATGGA	Forward:TGTACTGATGCTAGGCATGGA	Same	100
Chr09b_11356807	Chr09K_60549024	Same	100	0	is_SNP	Chr09K_60549024	Reverse:CCCTGCTCGCTGTTTGTGTTC	Forward:CCCTGCTCGCTGTTTGTGTTC	Same	100
Chr09b_11415274	Chr09K_60486378	Same	100	0	is_SNP	Chr09K_60486378	Reverse:CCGGAACTCGAGTCATGGCTT	Forward:CCGGAACTCGAGTCATGGCTT	Same	100
Chr09b_11495160	Chr09K_60327673	Same	100	0	is_SNP	Chr09K_60327673	Reverse:CGATCCAGTTTTGTGGTAGCT	Forward:CGATCCAGTTTTGTGGTAGCT	Same	100
Chr09b_11498166	Chr09K_60324667	Same	100	0	is_SNP	Chr09K_60324667	Reverse:ACCGGTGACATCACTGGTGAG	Forward:ACCGGTGACATCACTGGTGAG	Same	100
Chr09b_11562258	Chr09K_60237571	Same	99.9	0	is_SNP	Chr09K_60237571	Reverse:TGCACCGTCGCTCGCCCGGGT	Forward:TGCACCGTCGCTCGCCCGGGT	Same	100
Chr09b_12003967	Chr09K_59663977	Same	100	0	is_SNP	Chr09K_59663977	Reverse:GCCGGGCGGCGCAGCAAGCGC	Forward:GCCGGGCGGCGCAGCAAGCGC	Same	100
Chr09b_12041533	Chr09K_59617106	Same	100	0	is_SNP	Chr09K_59617106	Reverse:TGAAGGGATCGCTCTGGAGCG	Forward:TGAAGGGATCGCTCTGGAGCG	Same	100
Chr09b_12732746	Chr09K_59351377	Same	99.67	0	is_SNP	Chr09K_59351377	Forward:GAGACGCCATGGATCGGGATT	Forward:GAGACGCCATGGATCGGGATT	Same	100
Chr09b_12732787	Chr09K_59351418	Same	99.69	0	is_SNP	Chr09K_59351418	Forward:AGTCCGTGTAGGCATCGGACG	Forward:AGTCCGTGTAGGCATCGGACG	Same	100
Chr09b_12734683	Chr09K_59353313	Same	100	0	is_SNP	Chr09K_59353313	Forward:TGTTGCCTTCAGAGTTCAGTA	Forward:TGTTGCCTTCAGAGTTCAGTA	Same	100
Chr09b_12735386	Chr09K_59354016	Same	99.9	0	is_SNP	Chr09K_59354016	Forward:GGCGCGTCCACTTGCTGTCGA	Forward:GGCGCGTCCACTTGCTGTCGA	Same	100
Chr09b_12736273	Chr09K_59354903	Same	100	0	is_SNP	Chr09K_59354903	Forward:TGTGACTTGTGAGTTCTTGAA	Forward:TGTGACTTGTGAGTTCTTGAA	Same	100
Chr09b_13147434	Chr09K_57297908	Same	99.3	0	is_SNP	Chr09K_57297908	Reverse:CTTAAAACCTGTGCAGGATTA	Forward:CTTAAAACCTGTGCAGGATTA	Same	100
Chr09b_13455479	Chr09K_57414459	Same	100	0	is_SNP	Chr09K_57414459	Reverse:GCCCTTTTCCAGCGGGCGCGC	Forward:GCCCTTTTCCAGCGGGCGCGC	Same	100
Chr09b_13458918	Chr09K_57411017	Same	99.5	0	is_SNP	Chr09K_57411017	Reverse:TTGTAATTGTAAATTCTAATG	Forward:TTGTAATTGTAAATTCTAATG	Same	100
Chr09b_13634975	Chr09K_57044689	Same	100	0	is_SNP	Chr09K_57044689	Forward:TTGTGCTGGATGTCTGGATTG	Forward:TTGTGCTGGATGTCTGGATTG	Same	100
Chr09b_13635020	Chr09K_57044734	Same	100	0	is_SNP	Chr09K_57044734	Forward:AGTTTGTCTTGCTGCACTAAC	Forward:AGTTTGTCTTGCTGCACTAAC	Same	100
Chr09b_13638620	Chr09K_57048334	Same	100	0	is_SNP	Chr09K_57048334	Forward:CGCGGGCGCGCCGCTGCCGCC	Forward:CGCGGGCGCGCCGCTGCCGCC	Same	100
Chr09b_13657299	Chr09K_57065688	Same	100	0	is_SNP	Chr09K_57065688	Forward:TGCTGATTTCAGAACTGTTAT	Forward:TGCTGATTTCAGAACTGTTAT	Same	100
Chr09b_13702219	Chr09K_57149757	Same	98.93	0	is_SNP	Chr09K_57149757	Forward:CCGTTTCTTGCTTATCTGGAT	Forward:CCGTTTCTTGCTTATCTGGAT	Same	100
Chr09b_13791679	Chr09K_59308114	Same	99.87	0	is_SNP	Chr09K_59308114	Reverse:CGACAAAGCTCCAAAGCCATA	Forward:CGACAAAGCTCCAAAGCCATA	Same	100
Chr09b_13806229	Chr09K_59293859	Same	100	0	is_SNP	Chr09K_59293859	Reverse:GAAAAGCACCAATGCTAGTAT	Forward:GAAAAGCACCAATGCTAGTAT	Same	100
Chr09b_13815369	Chr09K_59281441	Same	99.9	0	is_SNP	Chr09K_59281441	Reverse:GTTCTTGACGGTGCTGCCGAG	Forward:GTTCTTGACGGTGCTGCCGAG	Same	100
Chr09b_13875394	Chr09K_59088413	Same	100	0	is_SNP	Chr09K_59088413	Reverse:TGTCACATGTGACTGTTGGAA	Forward:TGTCACATGTGACTGTTGGAA	Same	100
Chr09b_14113538	Chr09K_58718315	Same	99.17	0	is_SNP	Chr09K_58718315	Reverse:GCCACGCCAGCAGTAGCTGCC	Forward:GCCACGCCAGCAGTAGCTGCC	Same	100
Chr09b_14183628	Chr09K_58577860	Same	100	0	is_SNP	Chr09K_58577860	Reverse:ATTATTTCTGAGCTCAACGCA	Forward:ATTATTTCTGAGCTCAACGCA	Same	100
Chr09b_14400748	Chr09K_58230784	Same	99.9	0	is_SNP	Chr09K_58230784	Reverse:GTTTCAGCCGGATGGTGTGAG	Forward:GTTTCAGCCGGATGGTGTGAG	Same	100
Chr09b_14432779	Chr09K_58198087	Same	99.9	0	is_SNP	Chr09K_58198087	Reverse:ACGCGCCATTACTCCAAGTTC	Forward:ACGCGCCATTACTCCAAGTTC	Same	100
Chr09b_14469147	Chr09K_58155141	Same	100	0	is_SNP	Chr09K_58155141	Reverse:CTGTGCGTGCGGTTTGGTGCT	Forward:CTGTGCGTGCGGTTTGGTGCT	Same	100
Chr09b_14469179	Chr09K_58155109	Same	100	0	is_SNP	Chr09K_58155109	Reverse:TTGCCCAGCGCCTAATCGACA	Forward:TTGCCCAGCGCCTAATCGACA	Same	100
Chr09b_14525176	Chr09K_58062012	Same	98.59	0	is_SNP	Chr09K_58062012	Reverse:AATAGGAAAAGATCATTTGTG	Forward:AATAGGAAAAGATCATTTGTG	Same	100
Chr09b_14609812	Chr09K_57910044	Same	99.88	0	is_SNP	Chr09K_57910044	Reverse:GGTGTAGGATGCTTCAGATGC	Forward:GGTGTAGGATGCTTCAGATGC	Same	100
Chr09b_14630999	Chr09K_57889179	Same	100	0	is_SNP	Chr09K_57889179	Reverse:GACAGCCAACCAGTCTACTTG	Forward:GACAGCCAACCAGTCTACTTG	Same	100
Chr09b_14675710	Chr09K_57828389	Same	99.87	0	is_SNP	Chr09K_57828389	Reverse:CTTCAGTGTACAGATCATCTG	Forward:CTTCAGTGTACAGATCATCTG	Same	100
Chr09b_14682484	Chr09K_57821878	Same	99.48	0	is_SNP	Chr09K_57821878	Reverse:ACGGTGTCGCTGCCGCAAGCC	Forward:ACGGTGTCGCTGCCGCAAGCC	Same	100
Chr09b_14690742	Chr09K_57814212	Same	100	0	is_SNP	Chr09K_57814212	Reverse:GAAAGGGAGGGAGCGCAGATC	Forward:GAAAGGGAGGGAGCGCAGATC	Same	100
Chr09b_14812559	Chr09K_57610155	Same	100	0	is_SNP	Chr09K_57610155	Reverse:CCACCACTGGCGCTGCGCAAA	Forward:CCACCACTGGCGCTGCGCAAA	Same	100
Chr09b_14815203	Chr09K_57607511	Same	100	0	is_SNP	Chr09K_57607511	Reverse:GATTCCTCCCCGCCTGGAACA	Forward:GATTCCTCCCCGCCTGGAACA	Same	100
Chr09b_15003338	Chr09K_57434310	Same	100	0	is_SNP	Chr09K_57434310	Reverse:TATGATCTGCTGTCTGCTGCT	Forward:TATGATCTGCTGTCTGCTGCT	Same	100
Chr09b_1526080	Chr09K_69489467	Same	100	0	is_SNP	Chr09K_69489467	Reverse:CTCCCAATCAAGGTAACTCCT	Forward:CTCCCAATCAAGGTAACTCCT	Same	100
Chr09b_154072	Chr09K_69446877	Same	100	0	is_SNP	Chr09K_69446877	Forward:TCGGATCGGCGTATAAATTCT	Forward:TCGGATCGGCGTATAAATTCT	Same	100
Chr09b_15458503	Chr09K_57631435	Same	97.19	0	is_SNP	Chr09K_57631435	Forward:GGCTCCGATCCGTTCGCTTTG	Forward:GGCTCCGATCCGTTCGCTTTG	Same	100
Chr09b_15458562	Chr09K_57631494	Same	96.94	0	is_SNP	Chr09K_57631494	Forward:AATTTTTGTCTACGCTGCGTA	Forward:AATTTTTGTCTACGCTGCGTA	Same	100
Chr09b_15584587	Chr09K_56063253	Same	100	0	is_SNP	Chr09K_56063253	Reverse:GAAAGGGAACAGATCGATCGC	Forward:GAAAGGGAACAGATCGATCGC	Same	100
Chr09b_15699993	Chr09K_55748340	Same	100	0	is_SNP	Chr09K_55748340	Forward:TGGCCTGGCCACCCCATGTAC	Forward:TGGCCTGGCCACCCCATGTAC	Same	100
Chr09b_15699994	Chr09K_55748341	Same	100	0	is_SNP	Chr09K_55748341	Forward:GGCCTGGCCACCCCATGTACA	Forward:GGCCTGGCCACCCCATGTACA	Same	100
Chr09b_1605266	Chr09K_69360478	Same	99	0	is_SNP	Chr09K_69360478	Reverse:GGAAGAACTCCACCAAGTGTG	Forward:GGAAGAACTCCACCAAGTGTG	Same	100
Chr09b_1609182	Chr09K_69355887	Same	99	0	is_SNP	Chr09K_69355887	Reverse:TCCATCGATGGCACACGCATT	Forward:TCCATCGATGGCACACGCATT	Same	100
Chr09b_1613569	Chr09K_69352055	Same	99.89	0	is_SNP	Chr09K_69352055	Reverse:CTGGAACGGACGGCCGCTAGC	Forward:CTGGAACGGACGGCCGCTAGC	Same	100
Chr09b_1613631	Chr09K_69351993	Same	99.88	0	is_SNP	Chr09K_69351993	Reverse:CACGACCACGCATTCATGCGG	Forward:CACGACCACGCATTCATGCGG	Same	100
Chr09b_16377190	Chr09K_56646584	Same	100	0	is_SNP	Chr09K_56646584	Reverse:ATATGAGAGCGCGGGCTGGTC	Forward:ATATGAGAGCGCGGGCTGGTC	Same	100
Chr09b_16543952	Chr09K_56185446	Same	100	0	is_SNP	Chr09K_56185446	Reverse:GAGGGCACGCGCATACCGAGT	Forward:GAGGGCACGCGCATACCGAGT	Same	100
Chr09b_16572121	Chr09K_56152862	Same	99.9	0	is_SNP	Chr09K_56152862	Reverse:GGTCCCCAACTGACCGTGCCA	Forward:GGTCCCCAACTGACCGTGCCA	Same	100
Chr09b_16573535	Chr09K_56151447	Same	99.76	0	is_SNP	Chr09K_56151447	Reverse:ACAGGGCCAACGAAACCAGGG	Forward:ACAGGGCCAACGAAACCAGGG	Same	100
Chr09b_16578350	Chr09K_56146694	Same	99.84	0	is_SNP	Chr09K_56146694	Reverse:GAACAGGGGAGCAGAAAAGGG	Forward:GAACAGGGGAGCAGAAAAGGG	Same	100
Chr09b_16672337	Chr09K_56011542	Same	99.6	0	is_SNP	Chr09K_56011542	Reverse:CCGGCGTGGCACGCTGCCGCC	Forward:CCGGCGTGGCACGCTGCCGCC	Same	100
Chr09b_16687986	Chr09K_55995335	Same	100	0	is_SNP	Chr09K_55995335	Reverse:CCGGAGTTCCGTGGTCAAGAG	Forward:CCGGAGTTCCGTGGTCAAGAG	Same	100
Chr09b_16832361	Chr09K_55671886	Same	99.7	0	is_SNP	Chr09K_55671886	Reverse:GTCAGGATTGATGTTCGGGAC	Forward:GTCAGGATTGATGTTCGGGAC	Same	100
Chr09b_17124944	Chr09K_55261906	Same	99.88	0	is_SNP	Chr09K_55261906	Reverse:GCCAGCACGCGGCCCCGTCTT	Forward:GCCAGCACGCGGCCCCGTCTT	Same	100
Chr09b_17442862	Chr09K_54765937	Same	98.87	0	is_SNP	Chr09K_54765937	Reverse:GGGAGAGGAGGCGCACCTTGA	Forward:GGGAGAGGAGGCGCACCTTGA	Same	100
Chr09b_17680991	Chr09K_55002027	Same	99.6	0	is_SNP	Chr09K_55002027	Reverse:CGGAAAAAGACAATTCTAGAG	Forward:CGGAAAAAGACAATTCTAGAG	Same	100
Chr09b_17963843	Chr09K_54498722	Same	99.39	0	is_SNP	Chr09K_54498722	Forward:TTTTCGCTTCCCAGGAATCAC	Forward:TTTTCGCTTCCCAGGAATCAC	Same	100
Chr09b_18028137	Chr09K_55148168	Same	99.6	0	is_SNP	Chr09K_55148168	Forward:TGCCGTGGCTTCTTCCATTCC	Forward:TGCCGTGGCTTCTTCCATTCC	Same	100
Chr09b_18095679	Chr09K_53382396	Same	99.8	0	is_SNP	Chr09K_53382396	Forward:GAACTTCTCGTAGTCATAGAG	Forward:GAACTTCTCGTAGTCATAGAG	Same	100
Chr09b_18245764	Chr09K_54251792	Same	99.4	0	is_SNP	Chr09K_54251792	Forward:ACAAGCAATCATGTTAGGGCT	Forward:ACAAGCAATCATGTTAGGGCT	Same	100
Chr09b_18522562	Chr09K_54216258	Same	99.7	0	is_SNP	Chr09K_54216258	Reverse:CCTCCTCGGCTGCTCCAGTCC	Forward:CCTCCTCGGCTGCTCCAGTCC	Same	100
Chr09b_18566209	Chr09K_54134742	Same	100	0	is_SNP	Chr09K_54134742	Reverse:CCTTGCCTTTGTGCTGCTCCT	Forward:CCTTGCCTTTGTGCTGCTCCT	Same	100
Chr09b_18664320	Chr09K_53979978	Same	99.46	0	is_SNP	Chr09K_53979978	Reverse:TCACGCTACACGCCTACATAC	Forward:TCACGCTACACGCCTACATAC	Same	100
Chr09b_18664345	Chr09K_53979953	Same	99.48	0	is_SNP	Chr09K_53979953	Reverse:GCCAACCAGACTGCAAATCAC	Forward:GCCAACCAGACTGCAAATCAC	Same	100
Chr09b_18665188	Chr09K_53979112	Same	99.4	0	is_SNP	Chr09K_53979112	Reverse:CGCTTCACTATTTTAAAGTCT	Forward:CGCTTCACTATTTTAAAGTCT	Same	100
Chr09b_18708755	Chr09K_53878175	Same	100	0	is_SNP	Chr09K_53878175	Reverse:GGCAACGCGATGGTTGCTCGC	Forward:GGCAACGCGATGGTTGCTCGC	Same	100
Chr09b_18751251	Chr09K_53797084	Same	100	0	is_SNP	Chr09K_53797084	Reverse:TGATTTGGCCATCTTAGCTGC	Forward:TGATTTGGCCATCTTAGCTGC	Same	100
Chr09b_18751281	Chr09K_53797054	Same	100	0	is_SNP	Chr09K_53797054	Reverse:ATCTTAGGTTTTGCCACGGTC	Forward:ATCTTAGGTTTTGCCACGGTC	Same	100
Chr09b_18751293	Chr09K_53797042	Same	100	0	is_SNP	Chr09K_53797042	Reverse:CGGTTCTGTCAAATCTTAGGT	Forward:CGGTTCTGTCAAATCTTAGGT	Same	100
Chr09b_18820592	Chr09K_53702476	Same	99.9	0	is_SNP	Chr09K_53702476	Reverse:TCTGCGTTCTACTTTAGGACA	Forward:TCTGCGTTCTACTTTAGGACA	Same	100
Chr09b_18951386	Chr09K_53566440	Same	100	0	is_SNP	Chr09K_53566440	Reverse:TAAATATTGCTGCTCAAGTTC	Forward:TAAATATTGCTGCTCAAGTTC	Same	100
Chr09b_19078325	Chr09K_53503053	Same	96.36	0	is_SNP	Chr09K_53503053	Reverse:TGTGACTTTTGTGAGGCTGCG	Forward:TGTGACTTTTGTGAGGCTGCG	Same	100
Chr09b_19111039	Chr09K_53470212	Same	99.9	0	is_SNP	Chr09K_53470212	Reverse:CGCCCAGGACGCAGGGTATTG	Forward:CGCCCAGGACGCAGGGTATTG	Same	100
Chr09b_19208551	Chr09K_53260360	Same	99.79	0	is_SNP	Chr09K_53260360	Reverse:CGCACGCATCCGATCAATCTT	Forward:CGCACGCATCCGATCAATCTT	Same	100
Chr09b_19769693	Chr09K_52083158	Same	99.9	0	is_SNP	Chr09K_52083158	Forward:CCCAATCTCCAGCCAGCTAGG	Forward:CCCAATCTCCAGCCAGCTAGG	Same	100
Chr09b_19769732	Chr09K_52083197	Same	99.9	0	is_SNP	Chr09K_52083197	Forward:AAGATCAAAAGGAGGCTTTAA	Forward:AAGATCAAAAGGAGGCTTTAA	Same	100
Chr09b_1993373	Chr09K_68156654	Same	99.9	0	is_SNP	Chr09K_68156654	Reverse:GGAATTAGTTTCGCTCCAGCT	Forward:GGAATTAGTTTCGCTCCAGCT	Same	100
Chr09b_20126858	Chr09K_52325224	Same	99.7	0	is_SNP	Chr09K_52325224	Reverse:ATATTCTCTGGTAACCACACA	Forward:ATATTCTCTGGTAACCACACA	Same	100
Chr09b_20134162	Chr09K_52309342	Same	99.7	0	is_SNP	Chr09K_52309342	Reverse:TCAAATCACAATCTTACGCTA	Forward:TCAAATCACAATCTTACGCTA	Same	100
Chr09b_20175203	Chr09K_52269888	Same	99.19	0	is_SNP	Chr09K_52269888	Reverse:AGCCAAGTCCTCCTCCTGGCT	Forward:AGCCAAGTCCTCCTCCTGGCT	Same	100
Chr09b_20175217	Chr09K_52269874	Same	99.2	0	is_SNP	Chr09K_52269874	Reverse:AGCTATATCTAGATAGCCAAG	Forward:AGCTATATCTAGATAGCCAAG	Same	100
Chr09b_20790492	Chr09K_52623688	Same	100	0	is_SNP	Chr09K_52623688	Forward:GGGATCCAGGAGGTTGATTAC	Forward:GGGATCCAGGAGGTTGATTAC	Same	100
Chr09b_20907619	Chr09K_51577989	Same	99.8	0	is_SNP	Chr09K_51577989	Reverse:TTGTATTAATTGTGGTTTTCT	Forward:TTGTATTAATTGTGGTTTTCT	Same	100
Chr09b_20999746	Chr09K_51399949	Same	100	0	is_SNP	Chr09K_51399949	Reverse:AGTCCTGAAAGCTTATGAACG	Forward:AGTCCTGAAAGCTTATGAACG	Same	100
Chr09b_22113725	Chr09K_50010718	Same	100	0	is_SNP	Chr09K_50010718	Reverse:TGCATGATTAGTATGGCTGCG	Forward:TGCATGATTAGTATGGCTGCG	Same	100
Chr09b_22113742	Chr09K_50010701	Same	100	0	is_SNP	Chr09K_50010701	Reverse:GCTTGATAAATCAAGCTTGCA	Forward:GCTTGATAAATCAAGCTTGCA	Same	100
Chr09b_22113757	Chr09K_50010686	Same	100	0	is_SNP	Chr09K_50010686	Reverse:TTCGTAGCTTATCCTGCTTGA	Forward:TTCGTAGCTTATCCTGCTTGA	Same	100
Chr09b_22243271	Chr09K_49391113	Same	99.7	0	is_SNP	Chr09K_49391113	Reverse:CTTGGGATTACAAGGTTCAAT	Forward:CTTGGGATTACAAGGTTCAAT	Same	100
Chr09b_22444995	Chr09K_49841839	Same	99.7	0	is_SNP	Chr09K_49841839	Forward:CGTAGTCTGGTCTTGGCCGCC	Forward:CGTAGTCTGGTCTTGGCCGCC	Same	100
Chr09b_2251432	Chr09K_69163575	Same	98.47	0	is_SNP	Chr09K_69163575	Forward:CATTAATCTCTGATTGTTCCC	Forward:CATTAATCTCTGATTGTTCCC	Same	100
Chr09b_2303113	Chr09K_68841827	Same	99.8	0	is_SNP	Chr09K_68841827	Forward:ATCAACAAAACCGGGACGACA	Forward:ATCAACAAAACCGGGACGACA	Same	100
Chr09b_23052491	Chr09K_50244776	Same	100	0	is_SNP	Chr09K_50244776	Reverse:TGATCGGTGTGCAAACCAGGG	Forward:TGATCGGTGTGCAAACCAGGG	Same	100
Chr09b_23052494	Chr09K_50244773	Same	100	0	is_SNP	Chr09K_50244773	Reverse:GTATGATCGGTGTGCAAACCA	Forward:GTATGATCGGTGTGCAAACCA	Same	100
Chr09b_23387218	Chr09K_46047025	Same	99.4	0	is_SNP	Chr09K_46047025	Reverse:TGGGTTGGGGCCGCTGGCTGC	Forward:TGGGTTGGGGCCGCTGGCTGC	Same	100
Chr09b_23509194	Chr09K_51987246	Same	99.78	0	is_SNP	Chr09K_51987246	Forward:TGAGGGGAGGAGAGGAGAAGA	Forward:TGAGGGGAGGAGAGGAGAAGA	Same	100
Chr09b_23546256	Chr09K_52026473	Same	99.83	0	is_SNP	Chr09K_52026473	Forward:TTTGAGTTCCTTGGTAGCCTC	Forward:TTTGAGTTCCTTGGTAGCCTC	Same	100
Chr09b_25386777	Chr09K_47430419	Same	98.57	0	is_SNP	Chr09K_47430419	Forward:ACCAGTAGATGCCAGCAGTCG	Forward:ACCAGTAGATGCCAGCAGTCG	Same	100
Chr09b_2641080	Chr09K_66256059	Same	99.65	0	is_SNP	Chr09K_66256059	Reverse:ACGGGCTGAGCGTGCGTGCGG	Forward:ACGGGCTGAGCGTGCGTGCGG	Same	100
Chr09b_27158461	Chr09K_46897758	Same	99.8	0	is_SNP	Chr09K_46897758	Reverse:TGGTCATGTTGGTTAGTGTAC	Forward:TGGTCATGTTGGTTAGTGTAC	Same	100
Chr09b_27174716	Chr09K_46562294	Same	100	0	is_SNP	Chr09K_46562294	Reverse:TACCTGCAGTGGCACGGCACC	Forward:TACCTGCAGTGGCACGGCACC	Same	100
Chr09b_27223306	Chr09K_46514190	Same	99.77	0	is_SNP	Chr09K_46514190	Reverse:ATCGTCCTCTTCACGGTCGCT	Forward:ATCGTCCTCTTCACGGTCGCT	Same	100
Chr09b_27518228	Chr09K_45955889	Same	100	0	is_SNP	Chr09K_45955889	Reverse:TGGATGCCGGACAGTGTCCGC	Forward:TGGATGCCGGACAGTGTCCGC	Same	100
Chr09b_27766543	Chr09K_45393045	Same	100	0	is_SNP	Chr09K_45393045	Reverse:TTCTGCATGCCATAGACCACT	Forward:TTCTGCATGCCATAGACCACT	Same	100
Chr09b_27851936	Chr09K_45170758	Same	99.5	0	is_SNP	Chr09K_45170758	Reverse:GTGTATATCCCGGGCAATTCC	Forward:GTGTATATCCCGGGCAATTCC	Same	100
Chr09b_27869499	Chr09K_45153184	Same	100	0	is_SNP	Chr09K_45153184	Reverse:ACCCGAACCAAATTACACAAA	Forward:ACCCGAACCAAATTACACAAA	Same	100
Chr09b_27869522	Chr09K_45153161	Same	100	0	is_SNP	Chr09K_45153161	Reverse:CTGTTCTAGACTTCTAGCGCC	Forward:CTGTTCTAGACTTCTAGCGCC	Same	100
Chr09b_28144259	Chr09K_44227566	Same	100	0	is_SNP	Chr09K_44227566	Forward:CGGTTCAGCGGTGCTCGATTA	Forward:CGGTTCAGCGGTGCTCGATTA	Same	100
Chr09b_28227517	Chr09K_44428002	Same	100	0	is_SNP	Chr09K_44428002	Reverse:GTGCGAGATCCAGGCGGGGGG	Forward:GTGCGAGATCCAGGCGGGGGG	Same	100
Chr09b_28336651	Chr09K_44132287	Same	100	0	is_SNP	Chr09K_44132287	Reverse:TTCTGCTGGCACGGCTGGTGG	Forward:TTCTGCTGGCACGGCTGGTGG	Same	100
Chr09b_28472673	Chr09K_47417566	Same	100	0	is_SNP	Chr09K_47417566	Forward:ACGGACAGGAGCATCAAAGTG	Forward:ACGGACAGGAGCATCAAAGTG	Same	100
Chr09b_29444942	Chr09K_44728573	Same	97.64	0	is_SNP	Chr09K_44728573	Reverse:CGGTCACCAGTGGAGGCTTTG	Forward:CGGTCACCAGTGGAGGCTTTG	Same	100
Chr09b_30178916	Chr09K_47385450	Same	99.9	0	is_SNP	Chr09K_47385450	Forward:TTATTATTTCTCAGGTTATAT	Forward:TTATTATTTCTCAGGTTATAT	Same	100
Chr09b_30276971	Chr09K_47545472	Same	100	0	is_SNP	Chr09K_47545472	Forward:GTCAAGAAAACAGCAAGTAAT	Forward:GTCAAGAAAACAGCAAGTAAT	Same	100
Chr09b_30276994	Chr09K_47545495	Same	100	0	is_SNP	Chr09K_47545495	Forward:CTTTTTGTAAGAGCAATAAAG	Forward:CTTTTTGTAAGAGCAATAAAG	Same	100
Chr09b_30310240	Chr09K_47587754	Same	99.84	0	is_SNP	Chr09K_47587754	Forward:CTCACCGAACCTGCACTTGCA	Forward:CTCACCGAACCTGCACTTGCA	Same	100
Chr09b_31220876	Chr09K_48187911	Same	99.5	0	is_SNP	Chr09K_48187911	Forward:GTCATGGATGATTCGTCAGGA	Forward:GTCATGGATGATTCGTCAGGA	Same	100
Chr09b_31292162	Chr09K_48973114	Same	100	0	is_SNP	Chr09K_48973114	Forward:AGGCTGATCGTCTCGCAAAAG	Forward:AGGCTGATCGTCTCGCAAAAG	Same	100
Chr09b_31540468	Chr09K_48893253	Same	100	0	is_SNP	Chr09K_48893253	Forward:ATCCTGAACGAATCTCGCTGC	Forward:ATCCTGAACGAATCTCGCTGC	Same	100
Chr09b_31693290	Chr09K_49198386	Same	99.7	0	is_SNP	Chr09K_49198386	Forward:TTTTGGCTGTGTTCATGCTGC	Forward:TTTTGGCTGTGTTCATGCTGC	Same	100
Chr09b_31882101	Chr09K_45982807	Same	100	0	is_SNP	Chr09K_45982807	Reverse:GGAACGCGGAGGCGTGCAAGC	Forward:GGAACGCGGAGGCGTGCAAGC	Same	100
Chr09b_32073066	Chr09K_41152225	Same	100	0	is_SNP	Chr09K_41152225	Forward:TGCACCTACTCAGTGCTGCCG	Forward:TGCACCTACTCAGTGCTGCCG	Same	100
Chr09b_32826417	Chr09K_28734926	Same	100	0	is_SNP	Chr09K_28734926	Forward:CGATCGATAGGTATAGCTAGG	Forward:CGATCGATAGGTATAGCTAGG	Same	100
Chr09b_34603437	Chr09K_39181757	Same	100	0	is_SNP	Chr09K_39181757	Forward:GCTGAGCCCCAAGGAGCTGCA	Forward:GCTGAGCCCCAAGGAGCTGCA	Same	100
Chr09b_34989126	Chr09K_26038013	Same	99.32	0	is_SNP	Chr09K_26038013	Forward:GCTGTTTAGCTTCTTACCTAC	Forward:GCTGTTTAGCTTCTTACCTAC	Same	100
Chr09b_35390013	Chr09K_30513725	Same	100	0	is_SNP	Chr09K_30513725	Reverse:CGTAACCTTAAACCATAATTT	Forward:CGTAACCTTAAACCATAATTT	Same	100
Chr09b_35930438	Chr09K_39532514	Same	100	0	is_SNP	Chr09K_39532514	Forward:TCGGTGGGCCCTGTATGTGCT	Forward:TCGGTGGGCCCTGTATGTGCT	Same	100
Chr09b_36001868	Chr09K_38907777	Same	99.9	0	is_SNP	Chr09K_38907777	Reverse:CACCACTAGAAATTAAGCTTG	Forward:CACCACTAGAAATTAAGCTTG	Same	100
Chr09b_36790305	Chr09K_40442801	Same	100	0	is_SNP	Chr09K_40442801	Reverse:AAGGGCAAAATCGTCCATTCA	Forward:AAGGGCAAAATCGTCCATTCA	Same	100
Chr09b_37034491	Chr09K_42262676	Same	100	0	is_SNP	Chr09K_42262676	Forward:GGCGACTGGGGAGCCGGCAGT	Forward:GGCGACTGGGGAGCCGGCAGT	Same	100
Chr09b_37034495	Chr09K_42262680	Same	100	0	is_SNP	Chr09K_42262680	Forward:ACTGGGGAGCCGGCAGTGAAG	Forward:ACTGGGGAGCCGGCAGTGAAG	Same	100
Chr09b_37538459	Chr09K_42272961	Same	97.54	0	is_SNP	Chr09K_42272961	Forward:GCTTGCAATGCAGATCCATCC	Forward:GCTTGCAATGCAGATCCATCC	Same	100
Chr09b_37725152	Chr09K_39998819	Same	98.52	0	is_SNP	Chr09K_39998819	Forward:GAACTCCCATCAATTTGAGGC	Forward:GAACTCCCATCAATTTGAGGC	Same	100
Chr09b_40516705	Chr09K_41355673	Same	100	0	is_SNP	Chr09K_41355673	Forward:GCCACACGTCCTCCCTGATCG	Forward:GCCACACGTCCTCCCTGATCG	Same	100
Chr09b_41086671	Chr09K_40359503	Same	100	0	is_SNP	Chr09K_40359503	Forward:GTCCTGACCTCTAAAGTTTCT	Forward:GTCCTGACCTCTAAAGTTTCT	Same	100
Chr09b_41223003	Chr09K_34414912	Same	99.5	0	is_SNP	Chr09K_34414912	Reverse:GTTCTATGTTCTGTGTGATTA	Forward:GTTCTATGTTCTGTGTGATTA	Same	100
Chr09b_42207534	Chr09K_39367788	Same	100	0	is_SNP	Chr09K_39367788	Forward:GTCGAGGTCGGAGCCAAGGTA	Forward:GTCGAGGTCGGAGCCAAGGTA	Same	100
Chr09b_42207562	Chr09K_39367816	Same	100	0	is_SNP	Chr09K_39367816	Forward:ACGCAGGGAACGTTGGTAAGG	Forward:ACGCAGGGAACGTTGGTAAGG	Same	100
Chr09b_42285881	Chr09K_30299104	Same	99.84	0	is_SNP	Chr09K_30299104	Reverse:GTTGCTGTTCCTTCGGTTGTT	Forward:GTTGCTGTTCCTTCGGTTGTT	Same	100
Chr09b_43273377	Chr09K_32940432	Same	99.8	0	is_SNP	Chr09K_32940432	Forward:TACCTTCTTCTTTAGTTCATT	Forward:TACCTTCTTCTTTAGTTCATT	Same	100
Chr09b_4327656	Chr09K_66983091	Same	100	0	is_SNP	Chr09K_66983091	Reverse:ATCCTTATTTTATTCCATTTG	Forward:ATCCTTATTTTATTCCATTTG	Same	100
Chr09b_4349689	Chr09K_62071140	Same	100	0	is_SNP	Chr09K_62071140	Reverse:ACACGAGGGTCCTTCCCGAGT	Forward:ACACGAGGGTCCTTCCCGAGT	Same	100
Chr09b_4377539	Chr09K_66932362	Same	99.9	0	is_SNP	Chr09K_66932362	Reverse:CTATCTCTGTCCCTCCCCGCT	Forward:CTATCTCTGTCCCTCCCCGCT	Same	100
Chr09b_4393887	Chr09K_66890387	Same	99.8	0	is_SNP	Chr09K_66890387	Reverse:AGCTAAACAAGTGTGAGCTGA	Forward:AGCTAAACAAGTGTGAGCTGA	Same	100
Chr09b_4467182	Chr09K_66818432	Same	100	0	is_SNP	Chr09K_66818432	Reverse:TTTGATTTCAGAAGGACAAGT	Forward:TTTGATTTCAGAAGGACAAGT	Same	100
Chr09b_4503239	Chr09K_66772759	Same	99.9	0	is_SNP	Chr09K_66772759	Reverse:TGCACTGTCCTGCTGCCGTCC	Forward:TGCACTGTCCTGCTGCCGTCC	Same	100
Chr09b_4536934	Chr09K_66742153	Same	100	0	is_SNP	Chr09K_66742153	Reverse:CCCATGGGCGGCACGAGGCCG	Forward:CCCATGGGCGGCACGAGGCCG	Same	100
Chr09b_4613946	Chr09K_66573826	Same	100	0	is_SNP	Chr09K_66573826	Reverse:CTGTCTCTCCTTCCAACAACC	Forward:CTGTCTCTCCTTCCAACAACC	Same	100
Chr09b_4706733	Chr09K_66335651	Same	99.8	0	is_SNP	Chr09K_66335651	Reverse:TGCTCTCCCTTGCCCCATTCC	Forward:TGCTCTCCCTTGCCCCATTCC	Same	100
Chr09b_4771903	Chr09K_66246346	Same	98.61	0	is_SNP	Chr09K_66246346	Reverse:ACGGTGAAGGAGCGCGATTCG	Forward:ACGGTGAAGGAGCGCGATTCG	Same	100
Chr09b_4774321	Chr09K_66243941	Same	100	0	is_SNP	Chr09K_66243941	Reverse:CGGTCCTCCACCACTGGTGCT	Forward:CGGTCCTCCACCACTGGTGCT	Same	100
Chr09b_48047663	Chr09K_38792050	Same	99.6	0	is_SNP	Chr09K_38792050	Reverse:TACCCGTCGTGTAAACCAAAT	Forward:TACCCGTCGTGTAAACCAAAT	Same	100
Chr09b_48181691	Chr09K_31088421	Same	100	0	is_SNP	Chr09K_31088421	Forward:CCGTAGGTGGATCTGCCAAAA	Forward:CCGTAGGTGGATCTGCCAAAA	Same	100
Chr09b_4841288	Chr09K_66161135	Same	100	0	is_SNP	Chr09K_66161135	Reverse:AAAATTAAGGGTTAGAATCGA	Forward:AAAATTAAGGGTTAGAATCGA	Same	100
Chr09b_48812370	Chr09K_43223543	Same	99.7	0	is_SNP	Chr09K_43223543	Forward:GCGTCCAATGCGCTAGTCACC	Forward:GCGTCCAATGCGCTAGTCACC	Same	100
Chr09b_48952845	Chr09K_43528547	Same	100	0	is_SNP	Chr09K_43528547	Forward:AGAAGACACGCCGCGTCGCTG	Forward:AGAAGACACGCCGCGTCGCTG	Same	100
Chr09b_49033045	Chr09K_25104707	Same	100	0	is_SNP	Chr09K_25104707	Reverse:TGTCAACAGAAAAACTGTGTG	Forward:TGTCAACAGAAAAACTGTGTG	Same	100
Chr09b_4926186	Chr09K_66030099	Same	100	0	is_SNP	Chr09K_66030099	Reverse:GGGGAGTCGAACTCCCAACCT	Forward:GGGGAGTCGAACTCCCAACCT	Same	100
Chr09b_49345201	Chr09K_26161063	Same	98.38	0	is_SNP	Chr09K_26161063	Forward:CAACACAGTACCAATGCGGAG	Forward:CAACACAGTACCAATGCGGAG	Same	100
Chr09b_49427103	Chr09K_28136133	Same	100	0	is_SNP	Chr09K_28136133	Forward:ATTTTCAAGAAGATGAAGCAA	Forward:ATTTTCAAGAAGATGAAGCAA	Same	100
Chr09b_4947885	Chr09K_65998768	Same	99	0	is_SNP	Chr09K_65998768	Reverse:TTTGCTCGTGCCTGACAAGTG	Forward:TTTGCTCGTGCCTGACAAGTG	Same	100
Chr09b_50247813	Chr09K_24142003	Same	99.21	0	is_SNP	Chr09K_24142003	Reverse:CGCTCACCATCAGCGAGCTCG	Forward:CGCTCACCATCAGCGAGCTCG	Same	100
Chr09b_50776124	Chr09K_24307109	Same	100	0	is_SNP	Chr09K_24307109	Reverse:AACGAATTACCTGCGGCGAGG	Forward:AACGAATTACCTGCGGCGAGG	Same	100
Chr09b_51136753	Chr09K_22784102	Same	98.76	0	is_SNP	Chr09K_22784102	Forward:ATTCACAGCGCTGCGCTCTTC	Forward:ATTCACAGCGCTGCGCTCTTC	Same	100
Chr09b_51510433	Chr09K_21329689	Same	100	0	is_SNP	Chr09K_21329689	Forward:TTGAACTTCTTTATGCTAGAT	Forward:TTGAACTTCTTTATGCTAGAT	Same	100
Chr09b_518984	Chr09K_70058909	Same	99.7	0	is_SNP	Chr09K_70058909	Reverse:GGAAAACATCGGATGATCAGG	Forward:GGAAAACATCGGATGATCAGG	Same	100
Chr09b_5194408	Chr09K_65559202	Same	100	0	is_SNP	Chr09K_65559202	Reverse:CTATCAAAGTGGTTAAGGGAA	Forward:CTATCAAAGTGGTTAAGGGAA	Same	100
Chr09b_5213180	Chr09K_65530200	Same	100	0	is_SNP	Chr09K_65530200	Reverse:GTTCGTACTACTCTCTAGTTT	Forward:GTTCGTACTACTCTCTAGTTT	Same	100
Chr09b_52555794	Chr09K_26293610	Same	99.8	0	is_SNP	Chr09K_26293610	Reverse:CTGTCTTCTCTGAGTCCGTCC	Forward:CTGTCTTCTCTGAGTCCGTCC	Same	100
Chr09b_52603143	Chr09K_27214062	Same	99.7	0	is_SNP	Chr09K_27214062	Forward:GCGCCCATGAATTTGACATGT	Forward:GCGCCCATGAATTTGACATGT	Same	100
Chr09b_5264053	Chr09K_56839332	Same	100	0	is_SNP	Chr09K_56839332	Reverse:GCCTTCTACGTTACATACAGG	Forward:GCCTTCTACGTTACATACAGG	Same	100
Chr09b_52717486	Chr09K_21223554	Same	99.79	0	is_SNP	Chr09K_21223554	Forward:TTTTCCACAGATGGATGCAAT	Forward:TTTTCCACAGATGGATGCAAT	Same	100
Chr09b_52739305	Chr09K_21252093	Same	100	0	is_SNP	Chr09K_21252093	Forward:GCGAGGAGGAAGGCGGACGCG	Forward:GCGAGGAGGAAGGCGGACGCG	Same	100
Chr09b_52902474	Chr09K_21928510	Same	100	0	is_SNP	Chr09K_21928510	Forward:CGGTCGATGACGGTGAGGGTA	Forward:CGGTCGATGACGGTGAGGGTA	Same	100
Chr09b_52996550	Chr09K_22069204	Same	100	0	is_SNP	Chr09K_22069204	Forward:TCGACGAGATCAAATCCATTC	Forward:TCGACGAGATCAAATCCATTC	Same	100
Chr09b_53181996	Chr09K_40092899	Same	99.9	0	is_SNP	Chr09K_40092899	Reverse:GAAGCAAACAAAATATGTATT	Forward:GAAGCAAACAAAATATGTATT	Same	100
Chr09b_53382118	Chr09K_11471072	Same	100	0	is_SNP	Chr09K_11471072	Forward:AAAATCCATCAAATCGACAAG	Forward:AAAATCCATCAAATCGACAAG	Same	100
Chr09b_53452711	Chr09K_22721712	Same	100	0	is_SNP	Chr09K_22721712	Forward:GGGCCAGTTGCGATCCGGGAC	Forward:GGGCCAGTTGCGATCCGGGAC	Same	100
Chr09b_54311635	Chr09K_26953768	Same	100	0	is_SNP	Chr09K_26953768	Forward:TGCGTGTTGACATGTTTGGCT	Forward:TGCGTGTTGACATGTTTGGCT	Same	100
Chr09b_54453271	Chr09K_25510971	Same	100	1e-172	is_SNP	Chr09K_25510971	Forward:AGCGTCCTCTTCCTGCTGCGG	Forward:AGCGTCCTCTTCCTGCTGCGG	Same	100
Chr09b_54453328	Chr09K_25511028	Same	100	0	is_SNP	Chr09K_25511028	Forward:GAGAGAGGCCATCTTCTTTCT	Forward:GAGAGAGGCCATCTTCTTTCT	Same	100
Chr09b_54598781	Chr09K_26235637	Same	99.9	0	is_SNP	Chr09K_26235637	Forward:CCTCACTGATTACGTGCGTCC	Forward:CCTCACTGATTACGTGCGTCC	Same	100
Chr09b_54614946	Chr09K_26266030	Same	100	0	is_SNP	Chr09K_26266030	Forward:TATGAGCAACAACTGCCGACC	Forward:TATGAGCAACAACTGCCGACC	Same	100
Chr09b_54618861	Chr09K_26269945	Same	100	0	is_SNP	Chr09K_26269945	Forward:CGCTTCTTCTGATCAAGACCA	Forward:CGCTTCTTCTGATCAAGACCA	Same	100
Chr09b_54618897	Chr09K_26269981	Same	100	0	is_SNP	Chr09K_26269981	Forward:TGTCGCTGTTGTTGCGTCAGG	Forward:TGTCGCTGTTGTTGCGTCAGG	Same	100
Chr09b_54860160	Chr09K_26849520	Same	99.78	0	is_SNP	Chr09K_26849520	Forward:ATAAACGATGACAACTAACCG	Forward:ATAAACGATGACAACTAACCG	Same	100
Chr09b_54860168	Chr09K_26849528	Same	99.78	0	is_SNP	Chr09K_26849528	Forward:TGACAACTAACCGTGTCCAAG	Forward:TGACAACTAACCGTGTCCAAG	Same	100
Chr09b_56532973	Chr09K_28103848	Same	99.15	0	is_SNP	Chr09K_28103848	Reverse:GTGGAAATAGCTCAGGAACTT	Forward:GTGGAAATAGCTCAGGAACTT	Same	100
Chr09b_5655549	Chr09K_65357426	Same	99.3	0	is_SNP	Chr09K_65357426	Reverse:CACGGACATTCCAGGGACCCA	Forward:CACGGACATTCCAGGGACCCA	Same	100
Chr09b_5660880	Chr09K_65352519	Same	99.4	0	is_SNP	Chr09K_65352519	Reverse:TGCCGATCGCTTGCTTGTTGA	Forward:TGCCGATCGCTTGCTTGTTGA	Same	100
Chr09b_57148133	Chr09K_27175720	Same	100	0	is_SNP	Chr09K_27175720	Forward:ACAGTTCATTCCTTGATCGAT	Forward:ACAGTTCATTCCTTGATCGAT	Same	100
Chr09b_57148525	Chr09K_27176112	Same	100	0	is_SNP	Chr09K_27176112	Forward:GAGCGGCATCCCGGCGTACAC	Forward:GAGCGGCATCCCGGCGTACAC	Same	100
Chr09b_5719257	Chr09K_65243217	Same	100	0	is_SNP	Chr09K_65243217	Reverse:TTGGTCCTGCGAATTTACTTG	Forward:TTGGTCCTGCGAATTTACTTG	Same	100
Chr09b_57718547	Chr09K_20599381	Same	99.85	0	is_SNP	Chr09K_20599381	Reverse:AGTGTTTATATAGCAATTGCT	Forward:AGTGTTTATATAGCAATTGCT	Same	100
Chr09b_57755864	Chr09K_20507083	Same	99.77	0	is_SNP	Chr09K_20507083	Reverse:CCTCCTGATCGATGCTCTAGT	Forward:CCTCCTGATCGATGCTCTAGT	Same	100
Chr09b_57755871	Chr09K_20507076	Same	99.77	0	is_SNP	Chr09K_20507076	Reverse:GACGATGCCTCCTGATCGATG	Forward:GACGATGCCTCCTGATCGATG	Same	100
Chr09b_5799997	Chr09K_64773139	Same	99.87	0	is_SNP	Chr09K_64773139	Forward:TCACAGTTGGAATAGTTCCTA	Forward:TCACAGTTGGAATAGTTCCTA	Same	100
Chr09b_58199831	Chr09K_19402659	Same	99.84	0	is_SNP	Chr09K_19402659	Reverse:TAATCTTCCAGCTGCCATCTG	Forward:TAATCTTCCAGCTGCCATCTG	Same	100
Chr09b_58226403	Chr09K_19341269	Same	97.57	0	is_SNP	Chr09K_19341269	Reverse:CCGGCATCATTGCCGGCGATA	Forward:CCGGCATCATTGCCGGCGATA	Same	100
Chr09b_5942248	Chr09K_64923660	Same	99.8	0	is_SNP	Chr09K_64923660	Forward:TTTGGAAGTATAATTAGGTTA	Forward:TTTGGAAGTATAATTAGGTTA	Same	100
Chr09b_59567521	Chr09K_18371750	Same	99.9	0	is_SNP	Chr09K_18371750	Forward:ATCCTCAGTGTTTATACTAGT	Forward:ATCCTCAGTGTTTATACTAGT	Same	100
Chr09b_59602192	Chr09K_18486730	Same	100	0	is_SNP	Chr09K_18486730	Forward:ACACCACGAGTACTCTGATAC	Forward:ACACCACGAGTACTCTGATAC	Same	100
Chr09b_59602746	Chr09K_18487294	Same	98.55	0	is_SNP	Chr09K_18487294	Forward:ACTTTTTCCGCGGGGAGCTCG	Forward:ACTTTTTCCGCGGGGAGCTCG	Same	100
Chr09b_60548248	Chr09K_18903843	Same	99.1	0	is_SNP	Chr09K_18903843	Reverse:AGCTCTGAACTGCCTGCAAGT	Forward:AGCTCTGAACTGCCTGCAAGT	Same	100
Chr09b_60556904	Chr09K_18890906	Same	99.6	0	is_SNP	Chr09K_18890906	Reverse:GGACCTCATGTAATTGCTAGT	Forward:GGACCTCATGTAATTGCTAGT	Same	100
Chr09b_6060888	Chr09K_65276085	Same	95.63	0	is_SNP	Chr09K_65276085	Reverse:GACTCATCTGCCAATATTTTG	Forward:GACTCATCTGCCAATATTTTG	Same	100
Chr09b_61014122	Chr09K_18693547	Same	99.8	0	is_SNP	Chr09K_18693547	Reverse:CGCGTCCGTCCATTCCGCCTG	Forward:CGCGTCCGTCCATTCCGCCTG	Same	100
Chr09b_61086548	Chr09K_18472398	Same	100	0	is_SNP	Chr09K_18472398	Reverse:GAAGGTTATCTGCCCATCTGG	Forward:GAAGGTTATCTGCCCATCTGG	Same	100
Chr09b_61087846	Chr09K_18471100	Same	100	0	is_SNP	Chr09K_18471100	Reverse:TAGGAACATCCTGCGCAGTGC	Forward:TAGGAACATCCTGCGCAGTGC	Same	100
Chr09b_61279197	Chr09K_18078140	Same	99.7	0	is_SNP	Chr09K_18078140	Reverse:TAGTTTTAGCCTTCTTGATGG	Forward:TAGTTTTAGCCTTCTTGATGG	Same	100
Chr09b_61346279	Chr09K_17905241	Same	99.54	0	is_SNP	Chr09K_17905241	Forward:CGGCCATGCTGACGATTCGAT	Forward:CGGCCATGCTGACGATTCGAT	Same	100
Chr09b_61548457	Chr09K_17556211	Same	99.7	0	is_SNP	Chr09K_17556211	Reverse:AAGTAGGAAGGTGCACATAAA	Forward:AAGTAGGAAGGTGCACATAAA	Same	100
Chr09b_61548547	Chr09K_17556121	Same	99.67	0	is_SNP	Chr09K_17556121	Reverse:GCCGGTGGCCGGACGACGTGC	Forward:GCCGGTGGCCGGACGACGTGC	Same	100
Chr09b_61582622	Chr09K_17440185	Same	99.8	0	is_SNP	Chr09K_17440185	Reverse:CTACAGCGGCGAGCTGGACCT	Forward:CTACAGCGGCGAGCTGGACCT	Same	100
Chr09b_6189943	Chr09K_65067635	Same	100	0	is_SNP	Chr09K_65067635	Reverse:GAAGAGCTGGTGAGGTTAACT	Forward:GAAGAGCTGGTGAGGTTAACT	Same	100
Chr09b_61963137	Chr09K_16846521	Same	99.2	0	is_SNP	Chr09K_16846521	Reverse:GAGATGCCAGCTGCGGCTGGT	Forward:GAGATGCCAGCTGCGGCTGGT	Same	100
Chr09b_61988299	Chr09K_16784981	Same	100	0	is_SNP	Chr09K_16784981	Reverse:GACATTGGAATGTATGAGCTT	Forward:GACATTGGAATGTATGAGCTT	Same	100
Chr09b_61992874	Chr09K_16780406	Same	100	0	is_SNP	Chr09K_16780406	Reverse:GGAGTTGGATCCCTTCGCTGC	Forward:GGAGTTGGATCCCTTCGCTGC	Same	100
Chr09b_62057012	Chr09K_16622539	Same	99.8	0	is_SNP	Chr09K_16622539	Reverse:AACATCCTCAGCTCCATCTCT	Forward:AACATCCTCAGCTCCATCTCT	Same	100
Chr09b_62072295	Chr09K_16607426	Same	100	0	is_SNP	Chr09K_16607426	Reverse:CTTCTCCATGTCGGCCTCGGT	Forward:CTTCTCCATGTCGGCCTCGGT	Same	100
Chr09b_62098539	Chr09K_16669592	Same	100	0	is_SNP	Chr09K_16669592	Reverse:GCCTGCCCCAAACGGTGTGAA	Forward:GCCTGCCCCAAACGGTGTGAA	Same	100
Chr09b_62098574	Chr09K_16669557	Same	100	0	is_SNP	Chr09K_16669557	Reverse:GCCAGCCCGTGCGTGATGCCA	Forward:GCCAGCCCGTGCGTGATGCCA	Same	100
Chr09b_6210738	Chr09K_64999207	Same	99.6	0	is_SNP	Chr09K_64999207	Reverse:TTTGGTAGGTTAGGCTTACCT	Forward:TTTGGTAGGTTAGGCTTACCT	Same	100
Chr09b_6213160	Chr09K_64996785	Same	99.9	0	is_SNP	Chr09K_64996785	Reverse:GACAAGCCTGAATCGATTCTT	Forward:GACAAGCCTGAATCGATTCTT	Same	100
Chr09b_62191898	Chr09K_16475122	Same	100	0	is_SNP	Chr09K_16475122	Reverse:CAGACTGTGACAAACATTCTC	Forward:CAGACTGTGACAAACATTCTC	Same	100
Chr09b_62546295	Chr09K_15775569	Same	99.9	0	is_SNP	Chr09K_15775569	Reverse:TATTTCCAGTTTGTTGCTCCT	Forward:TATTTCCAGTTTGTTGCTCCT	Same	100
Chr09b_62546309	Chr09K_15775555	Same	99.9	0	is_SNP	Chr09K_15775555	Reverse:AACAATAGCTTTTCTATTTCC	Forward:AACAATAGCTTTTCTATTTCC	Same	100
Chr09b_62550907	Chr09K_15705482	Same	99.2	0	is_SNP	Chr09K_15705482	Reverse:ACGGCTAAAGAGGCTTTCCAT	Forward:ACGGCTAAAGAGGCTTTCCAT	Same	100
Chr09b_62660414	Chr09K_15469107	Same	97.14	0	is_SNP	Chr09K_15469107	Reverse:CTTTAGCCTTGGCACAGTAAT	Forward:CTTTAGCCTTGGCACAGTAAT	Same	100
Chr09b_6269840	Chr09K_64793778	Same	98.42	0	is_SNP	Chr09K_64793778	Reverse:CTATTTTCGGTATCATTACAG	Forward:CTATTTTCGGTATCATTACAG	Same	100
Chr09b_62806831	Chr09K_15229034	Same	100	0	is_SNP	Chr09K_15229034	Reverse:CTCCTTTCTATTGCAGGAAGA	Forward:CTCCTTTCTATTGCAGGAAGA	Same	100
Chr09b_62966625	Chr09K_14998742	Same	100	0	is_SNP	Chr09K_14998742	Reverse:GACATGCCAGTGCAGTGGCAT	Forward:GACATGCCAGTGCAGTGGCAT	Same	100
Chr09b_63203656	Chr09K_14472116	Same	100	0	is_SNP	Chr09K_14472116	Reverse:GGGAAATCATCAGCGCGCCAC	Forward:GGGAAATCATCAGCGCGCCAC	Same	100
Chr09b_63400331	Chr09K_16573843	Same	100	0	is_SNP	Chr09K_16573843	Forward:TCGCCGGTACATCTTCTTGCT	Forward:TCGCCGGTACATCTTCTTGCT	Same	100
Chr09b_6346984	Chr09K_64637836	Same	99.67	0	is_SNP	Chr09K_64637836	Reverse:CCCATGGCGCTGCCCCACAGC	Forward:CCCATGGCGCTGCCCCACAGC	Same	100
Chr09b_637692	Chr09K_69848758	Same	99.27	0	is_SNP	Chr09K_69848758	Reverse:CAGGCTCTGCTAACAAAACCC	Forward:CAGGCTCTGCTAACAAAACCC	Same	100
Chr09b_63792523	Chr09K_16372229	Same	100	0	is_SNP	Chr09K_16372229	Forward:CAGCCCGTATGAATGTCGATG	Forward:CAGCCCGTATGAATGTCGATG	Same	100
Chr09b_63900367	Chr09K_16148062	Same	99.5	0	is_SNP	Chr09K_16148062	Reverse:GCTGGAACATTTTGACGAGCA	Forward:GCTGGAACATTTTGACGAGCA	Same	100
Chr09b_6397793	Chr09K_64575019	Same	99.9	0	is_SNP	Chr09K_64575019	Reverse:AACTGAGATCGGCGATGAAAA	Forward:AACTGAGATCGGCGATGAAAA	Same	100
Chr09b_64269287	Chr09K_15277772	Same	100	0	is_SNP	Chr09K_15277772	Forward:AAACAAAGACGTAACGGTGGG	Forward:AAACAAAGACGTAACGGTGGG	Same	100
Chr09b_64473009	Chr09K_15176949	Same	99.4	0	is_SNP	Chr09K_15176949	Forward:TATTCAGCTCGGTCTCCGATT	Forward:TATTCAGCTCGGTCTCCGATT	Same	100
Chr09b_64568858	Chr09K_14808349	Same	99.33	0	is_SNP	Chr09K_14808349	Forward:GGTTGTTTCTCTGATCGCCGG	Forward:GGTTGTTTCTCTGATCGCCGG	Same	100
Chr09b_64680412	Chr09K_14699531	Same	100	0	is_SNP	Chr09K_14699531	Forward:CAGATGTGTTGTCGTAGTGAT	Forward:CAGATGTGTTGTCGTAGTGAT	Same	100
Chr09b_64928503	Chr09K_14677804	Same	98.89	0	is_SNP	Chr09K_14677804	Forward:ATTTCCTGGTCCAAGATGCTG	Forward:ATTTCCTGGTCCAAGATGCTG	Same	100
Chr09b_6571817	Chr09K_64474564	Same	99.9	0	is_SNP	Chr09K_64474564	Reverse:CTTGTATATTTCCGTGTCAAG	Forward:CTTGTATATTTCCGTGTCAAG	Same	100
Chr09b_65745004	Chr09K_13015590	Same	99.73	0	is_SNP	Chr09K_13015590	Forward:ATTAGGTTCTCAGATTCAGGG	Forward:ATTAGGTTCTCAGATTCAGGG	Same	100
Chr09b_65800885	Chr09K_14374699	Same	100	0	is_SNP	Chr09K_14374699	Reverse:ACAATGGTTCAATCAATCAGG	Forward:ACAATGGTTCAATCAATCAGG	Same	100
Chr09b_6581271	Chr09K_64465260	Same	98.71	0	is_SNP	Chr09K_64465260	Reverse:AGGAGCGAGGCCTCGTCGTTT	Forward:AGGAGCGAGGCCTCGTCGTTT	Same	100
Chr09b_6581297	Chr09K_64465234	Same	98.71	0	is_SNP	Chr09K_64465234	Reverse:GAGAGATGCGCAGATGCCTTT	Forward:GAGAGATGCGCAGATGCCTTT	Same	100
Chr09b_65933691	Chr09K_13984918	Same	99.9	0	is_SNP	Chr09K_13984918	Reverse:GTCACTTGATGCCCATGTCTC	Forward:GTCACTTGATGCCCATGTCTC	Same	100
Chr09b_65933722	Chr09K_13984887	Same	99.9	0	is_SNP	Chr09K_13984887	Reverse:CGATTTCAGATTCAATTTGTC	Forward:CGATTTCAGATTCAATTTGTC	Same	100
Chr09b_65996390	Chr09K_13819957	Same	99.9	0	is_SNP	Chr09K_13819957	Reverse:CCCTCGTCTTTGTACTTCTCC	Forward:CCCTCGTCTTTGTACTTCTCC	Same	100
Chr09b_6607029	Chr09K_64436594	Same	99.87	0	is_SNP	Chr09K_64436594	Reverse:CGGGTTCTGGCATCTAGCATC	Forward:CGGGTTCTGGCATCTAGCATC	Same	100
Chr09b_66115482	Chr09K_13676992	Same	98.85	0	is_SNP	Chr09K_13676992	Reverse:TTGGGCACACCGGTTTGCTGC	Forward:TTGGGCACACCGGTTTGCTGC	Same	100
Chr09b_66319862	Chr09K_13164850	Same	100	0	is_SNP	Chr09K_13164850	Reverse:GGAGGCGACCAGCGCTGCGCC	Forward:GGAGGCGACCAGCGCTGCGCC	Same	100
Chr09b_66480965	Chr09K_12424148	Same	99.8	0	is_SNP	Chr09K_12424148	Forward:AGGGAGCGTGCTGCGTACGTA	Forward:AGGGAGCGTGCTGCGTACGTA	Same	100
Chr09b_66511926	Chr09K_12603704	Same	99.77	0	is_SNP	Chr09K_12603704	Forward:TGAAAGCAAATAGTATTAGAG	Forward:TGAAAGCAAATAGTATTAGAG	Same	100
Chr09b_66554193	Chr09K_12963091	Same	100	0	is_SNP	Chr09K_12963091	Forward:GCAGGTGCGTGCGTCCTCCCT	Forward:GCAGGTGCGTGCGTCCTCCCT	Same	100
Chr09b_67485851	Chr09K_12158726	Same	100	0	is_SNP	Chr09K_12158726	Reverse:ATCTGAAGTAGCAACGAGTGT	Forward:ATCTGAAGTAGCAACGAGTGT	Same	100
Chr09b_67489449	Chr09K_12155129	Same	100	0	is_SNP	Chr09K_12155129	Reverse:AATGCAAAATTTCAGCTGCAG	Forward:AATGCAAAATTTCAGCTGCAG	Same	100
Chr09b_67489582	Chr09K_12154996	Same	100	0	is_SNP	Chr09K_12154996	Reverse:CAGATCTCACTGAAACTATAC	Forward:CAGATCTCACTGAAACTATAC	Same	100
Chr09b_67523002	Chr09K_12003272	Same	100	0	is_SNP	Chr09K_12003272	Reverse:CAGCATCAATAACATTTAAGA	Forward:CAGCATCAATAACATTTAAGA	Same	100
Chr09b_68224952	Chr09K_11441636	Same	100	0	is_SNP	Chr09K_11441636	Forward:CGGGCGTAGACGAAGCAAGAG	Forward:CGGGCGTAGACGAAGCAAGAG	Same	100
Chr09b_68500880	Chr09K_10512897	Same	100	0	is_SNP	Chr09K_10512897	Forward:TTTGTAGGCTTTGTAGCACTG	Forward:TTTGTAGGCTTTGTAGCACTG	Same	100
Chr09b_68610074	Chr09K_10591179	Same	100	0	is_SNP	Chr09K_10591179	Forward:GGTGGCAATGCAGTAGGGCTC	Forward:GGTGGCAATGCAGTAGGGCTC	Same	100
Chr09b_68627653	Chr09K_10656836	Same	99.9	0	is_SNP	Chr09K_10656836	Forward:TCAGCATCCTTCTAGACGTCG	Forward:TCAGCATCCTTCTAGACGTCG	Same	100
Chr09b_68701822	Chr09K_10733790	Same	99.86	0	is_SNP	Chr09K_10733790	Forward:CCCCCAATCCTTCCCCGATGC	Forward:CCCCCAATCCTTCCCCGATGC	Same	100
Chr09b_68701833	Chr09K_10733801	Same	99.86	0	is_SNP	Chr09K_10733801	Forward:TCCCCGATGCTGCGGCGCAAC	Forward:TCCCCGATGCTGCGGCGCAAC	Same	100
Chr09b_68731896	Chr09K_10770732	Same	100	0	is_SNP	Chr09K_10770732	Forward:GGGAGTACAACGCGCCATGAA	Forward:GGGAGTACAACGCGCCATGAA	Same	100
Chr09b_68731911	Chr09K_10770747	Same	100	0	is_SNP	Chr09K_10770747	Forward:CATGAAATGATTGAGATTTGA	Forward:CATGAAATGATTGAGATTTGA	Same	100
Chr09b_68933126	Chr09K_536656	Same	99.9	0	is_SNP	Chr09K_536656	Reverse:GTTGATTCATCAAACAAAGGG	Forward:GTTGATTCATCAAACAAAGGG	Same	100
Chr09b_69002174	Chr09K_11149804	Same	100	4e-154	is_SNP	Chr09K_11149804	Forward:ACGCATGAATCAGGCCCAGCG	Forward:ACGCATGAATCAGGCCCAGCG	Same	100
Chr09b_69211732	Chr09K_11024274	Same	100	0	is_SNP	Chr09K_11024274	Forward:TGTCAACTGTCAAGGCATGGG	Forward:TGTCAACTGTCAAGGCATGGG	Same	100
Chr09b_69521545	Chr09K_244605	Same	100	0	is_SNP	Chr09K_244605	Forward:GTAGACAGGGTGAAGGAGTTG	Forward:GTAGACAGGGTGAAGGAGTTG	Same	100
Chr09b_69567682	Chr09K_369802	Same	100	0	is_SNP	Chr09K_369802	Forward:CATCCCTCCCACCCGGTGCTC	Forward:CATCCCTCCCACCCGGTGCTC	Same	100
Chr09b_69577448	Chr09K_379571	Same	99.5	0	is_SNP	Chr09K_379571	Forward:TAAGCATTTAACTGTTGTGTG	Forward:TAAGCATTTAACTGTTGTGTG	Same	100
Chr09b_69651663	Chr09K_610388	Same	99.38	0	is_SNP	Chr09K_610388	Forward:GCCACGTCGCGGCCATAGCAG	Forward:GCCACGTCGCGGCCATAGCAG	Same	100
Chr09b_69652111	Chr09K_610833	Same	99.45	0	is_SNP	Chr09K_610833	Forward:AGTCAATGGACGTACAGTCAC	Forward:AGTCAATGGACGTACAGTCAC	Same	100
Chr09b_7194934	Chr09K_64303076	Same	99.6	0	is_SNP	Chr09K_64303076	Reverse:GCTAATGCAGTGATGTGATTG	Forward:GCTAATGCAGTGATGTGATTG	Same	100
Chr09b_737782	Chr09K_69631848	Same	100	0	is_SNP	Chr09K_69631848	Reverse:GCCGGGAACATCTCGACAGCG	Forward:GCCGGGAACATCTCGACAGCG	Same	100
Chr09b_7398356	Chr09K_64068580	Same	98.69	0	is_SNP	Chr09K_64068580	Reverse:AGAGGGAGACGCGTACAGAGG	Forward:AGAGGGAGACGCGTACAGAGG	Same	100
Chr09b_7487128	Chr09K_63909266	Same	99.8	0	is_SNP	Chr09K_63909266	Reverse:GATCCACTGGTTCAATGTGAG	Forward:GATCCACTGGTTCAATGTGAG	Same	100
Chr09b_7491243	Chr09K_63905149	Same	99.69	0	is_SNP	Chr09K_63905149	Reverse:CGCGCGGATCGTGAAAGAGAG	Forward:CGCGCGGATCGTGAAAGAGAG	Same	100
Chr09b_7691923	Chr09K_63531120	Same	100	0	is_SNP	Chr09K_63531120	Reverse:TGCAATCGCGTCACCGGAGCC	Forward:TGCAATCGCGTCACCGGAGCC	Same	100
Chr09b_7721813	Chr09K_63403479	Same	100	0	is_SNP	Chr09K_63403479	Reverse:GCATAAAGGGCTATCAGCAGG	Forward:GCATAAAGGGCTATCAGCAGG	Same	100
Chr09b_7779891	Chr09K_63266582	Same	100	0	is_SNP	Chr09K_63266582	Reverse:CGTTGCTGTCCAGATAACGCA	Forward:CGTTGCTGTCCAGATAACGCA	Same	100
Chr09b_8076178	Chr09K_62956118	Same	100	0	is_SNP	Chr09K_62956118	Reverse:AAATTTCTCCGGAAGTGATGA	Forward:AAATTTCTCCGGAAGTGATGA	Same	100
Chr09b_8143768	Chr09K_62852259	Same	96.77	0	is_SNP	Chr09K_62852259	Reverse:TGCATGCGTCGCTGCATAGCT	Forward:TGCATGCGTCGCTGCATAGCT	Same	100
Chr09b_8186646	Chr09K_62815355	Same	99.8	0	is_SNP	Chr09K_62815355	Reverse:CATCGATCTAGCGCGGGACAT	Forward:CATCGATCTAGCGCGGGACAT	Same	100
Chr09b_8211345	Chr09K_62776345	Same	99.85	0	is_SNP	Chr09K_62776345	Reverse:ACCATGAACTGCTGCGACGCC	Forward:ACCATGAACTGCTGCGACGCC	Same	100
Chr09b_8215737	Chr09K_62771953	Same	100	0	is_SNP	Chr09K_62771953	Reverse:TAAGCAAAACTAACCTCGAGA	Forward:TAAGCAAAACTAACCTCGAGA	Same	100
Chr09b_8215752	Chr09K_62771938	Same	100	0	is_SNP	Chr09K_62771938	Reverse:AAACCCGAAGAGTGCTAAGCA	Forward:AAACCCGAAGAGTGCTAAGCA	Same	100
Chr09b_8456511	Chr09K_23086064	Same	99.8	0	is_SNP	Chr09K_23086064	Forward:TCATCTTCTGCTGCATTTCCA	Forward:TCATCTTCTGCTGCATTTCCA	Same	100
Chr09b_8598524	Chr09K_23527071	Same	100	0	is_SNP	Chr09K_23527071	Forward:GCCCATCGTCGTCAGGTCCTT	Forward:GCCCATCGTCGTCAGGTCCTT	Same	100
Chr09b_8704738	Chr09K_23604959	Same	100	0	is_SNP	Chr09K_23604959	Forward:TGTTTTGGTTAATCCCACTCG	Forward:TGTTTTGGTTAATCCCACTCG	Same	100
Chr09b_8732668	Chr09K_23644042	Same	98.02	8e-171	is_SNP	Chr09K_23644042	Forward:CCCAGGGTCAGCACTCCAACT	Forward:CCCAGGGTCAGCACTCCAACT	Same	100
Chr09b_8858712	Chr09K_23836271	Same	99.78	0	is_SNP	Chr09K_23836271	Forward:ATGACGTCGAATGTTCAGAGA	Forward:ATGACGTCGAATGTTCAGAGA	Same	100
Chr09b_8976049	Chr09K_60878271	Same	100	0	is_SNP	Chr09K_60878271	Reverse:AGTTTTTTGGACTTGCCTGAT	Forward:AGTTTTTTGGACTTGCCTGAT	Same	100
Chr09b_956435	Chr09K_70307167	Same	100	0	is_SNP	Chr09K_70307167	Forward:TCATATCTTGTGTAGTGCCCT	Forward:TCATATCTTGTGTAGTGCCCT	Same	100
Chr09b_956477	Chr09K_70307209	Same	100	0	is_SNP	Chr09K_70307209	Forward:TACAACAGCTTAACCTAACCC	Forward:TACAACAGCTTAACCTAACCC	Same	100
Chr09b_980919	Chr09K_70368588	Same	100	0	is_SNP	Chr09K_70368588	Forward:AGCTACTAGTGGGTCTGGGTT	Forward:AGCTACTAGTGGGTCTGGGTT	Same	100
Chr09b_981077	Chr09K_70368746	Same	100	0	is_SNP	Chr09K_70368746	Forward:TGAAACACACTTGCTTTTGGG	Forward:TGAAACACACTTGCTTTTGGG	Same	100
Chr01a_10167966	Chr01N_54373963	Same	99.4	0	is_SNP	Chr01N_12532446	Forward:GTGATCACTAACCGATCAAAG	Forward:CCACGGCCCAAATATTTTAGA	Different	25
Chr01a_10168008	Chr01N_54374005	Same	99.39	0	is_SNP	Chr01N_12532446	Forward:ATTCGGAAAACAAAGCCGTCT	Forward:CCACGGCCCAAATATTTTAGA	Different	30
Chr01a_12251076	Chr01N_56432324	Same	100	0	is_SNP	Chr01N_13430500	Forward:CGCTTTTGCTTGTCACGTCCG	Forward:GACATGTAAAGAAAATGCAAC	Different	25
Chr01a_12251429	Chr01N_56432677	Same	100	0	is_SNP	Chr01N_13430500	Forward:AGACCGTCGAGCTTGCTCGGC	Forward:GACATGTAAAGAAAATGCAAC	Different	30
Chr01a_36758622	Chr01N_20362866	Same	99.8	0	is_SNP	Chr01N_20730757	Forward:GTTCGGCGGCTCATAATTGTT	Forward:ACAGAAAATTAATGGTAGCAT	Different	5
Chr01a_62132021	Chr01N_12216940	Same	99.47	0	is_SNP	Chr01N_54799630	Forward:GAAATCCCATGTCATTTTAGT	Reverse:GGAAGTTCACACACGGTAGGT	Different	40
Chr01a_63290983	Chr01N_8016074	Same	100	0	is_SNP	Chr01N_57151443	Forward:GAGTCCCTGCTGCTCTACTCC	Reverse:CATGGGTAGAACGGTCGCTGC	Different	25
Chr01a_8790975	Chr01N_57151443	Same	100	0	is_SNP	Chr01N_8016074	Forward:GTTGGCATCGGCAACAAGTTC	Forward:CGGGGATTTAGGAACGGGCGC	Different	45
Chr01a_9762503	Chr01N_55796496	Same	94.82	0	is_SNP	Chr01N_11267211	Forward:AGGGAAGGGAAGGAATAAACT	Forward:ACCTGCCTCGTGAGTCCCACT	Different	25
Chr01b_1006718	Chr01K_540318	Same	100	0	is_SNP	Chr01K_55316422	Forward:ATTTTTCCTGTTAGCTCAAGA	Reverse:TGCCATCCTTATCTGAATTCT	Different	25
Chr01b_1007145	Chr01K_540745	Same	99.21	0	is_SNP	Chr01K_55316422	Forward:CAGTTGGTAGGCGTCGCGTGA	Reverse:TGCCATCCTTATCTGAATTCT	Different	10
Chr01b_10634418	Chr01K_9676333	Same	99.6	0	is_SNP	Chr01K_44277604	Forward:ATTAAACTGAAGCTTTGCTTC	Reverse:CAGTCCTGTGCCCGAGAATCC	Different	15
Chr01b_18413735	Chr01K_12241948	Same	99.4	0	is_SNP	Chr01K_35785790	Forward:GCTATCATCCTCTCCCCCATG	Reverse:CTCTGTCCATGCCCCGCTGCT	Different	20
Chr01b_19815691	Chr01K_13629547	Same	100	0	is_SNP	Chr01K_35690644	Forward:TTATTTTTTGCCTTTCGCTAG	Forward:GTTGAAGGAACAAAGGCTGCA	Different	10
Chr01b_21303907	Chr01K_28418466	Same	99.9	0	is_SNP	Chr01K_26770440	Forward:CAGTGGTGCTTATCAATCTGA	Reverse:TTGCTTGCTGCCAACACCTTC	Different	20
Chr01b_34383092	Chr01K_26770440	Same	100	0	is_SNP	Chr01K_28464256	Forward:AGACAGAACAAATGGTGACAC	Reverse:GAATGCTGCACCGGATCCACG	Different	25
Chr01b_35887066	Chr01K_35690644	Same	99.5	0	is_SNP	Chr01K_13629547	Forward:CTGAATTTGCAGTCTTTTGCA	Reverse:AGCTGTCTGGCCAGGAGACGA	Different	20
Chr01b_43822098	Chr01K_45920912	Same	100	0	is_SNP	Chr01K_12335602	Forward:GGCGGAGGTGCTCCTGGACGT	Reverse:ACGAGATCCAGGGACCACTAG	Different	10
Chr01b_45071030	Chr01K_44277604	Same	98.42	0	is_SNP	Chr01K_9676333	Forward:GCATCTACGGCCCAACCATCA	Forward:TCTTGCTACCCTCGCTCCTGT	Different	30
Chr01b_54692059	Chr01K_55308357	Same	99.8	0	is_SNP	Chr01K_540745	Forward:CTGTGTAGACTTATCTTGCTG	Reverse:GCATGCAAGATTCATTGTTCA	Different	30
Chr01b_54700126	Chr01K_55316422	Same	100	0	is_SNP	Chr01K_540318	Forward:ATCCAAATGGTAATGGCCAGA	Reverse:TAGGAATTTATCGCTACAGCA	Different	30
Chr02a_20130049	Chr02N_52714408	Same	99.7	0	is_SNP	Chr02N_24413064	Forward:GCGGGTTGAGCATGACTACCC	Reverse:GTGGGTATTGCAGCCAACAAA	Different	40
Chr02a_20130116	Chr02N_52714475	Same	99.7	0	is_SNP	Chr02N_24413064	Forward:TCGTGTTAGCTGCAGATGAAA	Reverse:GTGGGTATTGCAGCCAACAAA	Different	35
Chr02a_22270802	Chr02N_51311524	Same	100	0	is_SNP	Chr02N_22218034	Forward:AGAATCTGATCAACCGAATTT	Reverse:CTCATCAGCTGCATGTCAAAT	Different	40
Chr02a_22275493	Chr02N_51316202	Same	100	0	is_SNP	Chr02N_22218034	Forward:TGTGAAGTTTCTGTTACAGAA	Reverse:CTCATCAGCTGCATGTCAAAT	Different	25
Chr02a_2788624	Chr02N_69059771	Same	99.8	0	is_SNP	Chr02N_3986614	Forward:CTCGAGTTGATTCCGGTGCAA	Forward:TGATGGTAAGCTCATGAACTC	Different	30
Chr02a_2788912	Chr02N_69060061	Same	99.8	0	is_SNP	Chr02N_3986614	Forward:ACGAGATCACCGGACTCGCGG	Forward:TGATGGTAAGCTCATGAACTC	Different	30
Chr02a_2884316	Chr02N_69205127	Same	100	0	is_SNP	Chr02N_2095710	Forward:GCCCAAAGATGAGTTGGTGAA	Forward:TAGAAGTGGCTGCTAGCTTAA	Different	35
Chr02a_2886751	Chr02N_69207562	Same	100	0	is_SNP	Chr02N_2095710	Forward:CCCCCTCGTGTTGGGTGCTGG	Forward:TAGAAGTGGCTGCTAGCTTAA	Different	15
Chr02a_42649595	Chr02N_26576064	Same	99.8	0	is_SNP	Chr02N_18420143	Forward:GTCCGCGGCCCTCGCCTCGTG	Reverse:GGTTGCAAGACCCGATGCTGT	Different	35
Chr02a_4524143	Chr02N_66345469	Same	99.7	0	is_SNP	Chr02N_19177345	Forward:TGTTGTGTGAGCTCGGAGGCT	Reverse:GGTTGCTAGGAGATATCTGAG	Different	30
Chr02a_4524153	Chr02N_66345459	Same	99.68	0	is_SNP	Chr02N_19177345	Forward:GCTCGGAGGCTCATGGGCGTG	Reverse:GGTTGCTAGGAGATATCTGAG	Different	40
Chr02a_58901319	Chr02N_31330172	Same	99.9	0	is_SNP	Chr02N_51839774	Forward:TTGTACAGTGACCTTTAGTTA	Forward:CCCTTGTCCACTTGCAAGGCA	Different	20
Chr02a_6752991	Chr02N_63274634	Same	100	0	is_SNP	Chr02N_6045342	Forward:TGCTTCATGGATCCGAGATCG	Forward:CATGACTACACATGACAGTTC	Different	10
Chr02a_70760238	Chr02N_7312993	Same	99.6	0	is_SNP	Chr02N_60403727	Forward:GCATCAGCATGAGCCGTCAGA	Forward:GCATTGTTGTCCAAGTGGAAT	Different	30
Chr02a_70760263	Chr02N_7312968	Same	99.6	0	is_SNP	Chr02N_60403727	Forward:ACTGGCGGTTTCTCTGCCGCA	Forward:GCATTGTTGTCCAAGTGGAAT	Different	15
Chr02a_73445622	Chr02N_6045342	Same	99.9	0	is_SNP	Chr02N_63274634	Forward:GACAACAAATTCTACAGAAAT	Forward:ACTCTGCCTTGTTCAAGCTGC	Different	20
Chr02a_73445661	Chr02N_6045303	Same	99.8	0	is_SNP	Chr02N_63274634	Forward:GGAAACAATAAGTTAAGTCAA	Forward:ACTCTGCCTTGTTCAAGCTGC	Different	25
Chr02a_75664796	Chr02N_19173325	Same	99.7	0	is_SNP	Chr02N_66345459	Forward:GTAAGATATCAAATTTTTTGT	Forward:CTCACACAACACAAACGAGCT	Different	40
Chr02a_75668817	Chr02N_19177345	Same	98.24	0	is_SNP	Chr02N_66345459	Forward:CGAAGGACTTGCTAGTACTCG	Forward:CTCACACAACACAAACGAGCT	Different	25
Chr02a_77304970	Chr02N_33547077	Same	100	0	is_SNP	Chr02N_69207562	Forward:AGATGTCCTTCTTCATCCTGT	Reverse:GAGAGAAGTAGCTCTCGTGCT	Different	25
Chr02a_77311383	Chr02N_2095710	Same	100	0	is_SNP	Chr02N_69207562	Forward:ACTAAATTTGGTTGTGACTGT	Reverse:GAGAGAAGTAGCTCTCGTGCT	Different	35
Chr02a_77470956	Chr02N_3866144	Same	100	0	is_SNP	Chr02N_68870036	Forward:GACAAGGCAATCAGACTCTGC	Reverse:TGGGCTTCACTGCACGAACGA	Different	20
Chr02a_77944134	Chr02N_2193558	Same	97.72	0	is_SNP	Chr02N_68392977	Forward:GGAAGAGGGAAGAAGCTGCAA	Reverse:ATGATACCCCAAGTACGGGCT	Different	25
Chr02b_18091039	Chr02K_15289717	Same	100	0	is_SNP	Chr02K_15289737	Forward:CGATCCTTTCAGAATCGAGTT	Reverse:ACTGATGGGATTGATGGGTAC	Different	15
Chr02b_18091062	Chr02K_15289694	Same	100	0	is_SNP	Chr02K_15289717	Forward:GGACGACCACCATTCAGGTAG	Reverse:CGATCCTTTCAGAATCGAGTT	Different	20
Chr02b_65273916	Chr02K_59951682	Same	98.72	0	is_SNP	Chr02K_59951664	Forward:GCTGAGCAATGGCCATGCGAT	Forward:AGCGGTCAGAGAGTGGACGCT	Different	35
Chr02b_8181560	Chr02K_7216878	Same	100	0	is_SNP	Chr02K_7216860	Forward:CCCGTTCGGCATGGAGCCCGG	Forward:CAACATCAGCATCCCCTTCCC	Different	40
Chr03a_1057456	Chr03K_1643875	Same	100	0	is_SNP	Chr03K_62880811	Forward:TTAATAAATTCTGAAAAGTCA	Reverse:CTAAGTTCGCTATGGGCTCAG	Different	15
Chr03a_1780996	Chr03K_2043049	Same	100	0	is_SNP	Chr03K_61994825	Forward:GTGGCAGACTCTCAACACCAT	Reverse:GCCGGGCGACAGGCGCGCCAA	Different	30
Chr03a_24623870	Chr03K_16924447	Same	99.9	0	is_SNP	Chr03K_16672541	Forward:GACTTGGCTGGACATTGCAAA	Forward:ACCTCGCCGAGCACGAGCTCC	Different	35
Chr03a_24627775	Chr03K_16920542	Same	100	0	is_SNP	Chr03K_16672541	Forward:TTACAAGAGACAATCACCCGG	Forward:ACCTCGCCGAGCACGAGCTCC	Different	25
Chr03a_32879289	Chr03K_44513246	Same	99.7	0	is_SNP	Chr03K_32264354	Forward:CGGAAGGATCAGGTGCATGCA	Reverse:TTTGTAAGCGCTGCGAGCAGT	Different	10
Chr03a_41662646	Chr03K_57743596	Same	99.16	0	is_SNP	Chr03K_7609856	Forward:CCTTCACATGTCCATCGTCGT	Reverse:GCGATCTACCTGCAGCCCGGC	Different	35
Chr03a_47648168	Chr03K_61994667	Same	99.8	0	is_SNP	Chr03K_2043049	Forward:ATCAGGTTTTCAGAAGATTCC	Reverse:CAGCACGCCGTCGTCCTCGTC	Different	10
Chr03a_47648179	Chr03K_61994678	Same	99.8	0	is_SNP	Chr03K_2043049	Forward:AGAAGATTCCTCCATCGAGTT	Reverse:CAGCACGCCGTCGTCCTCGTC	Different	30
Chr03a_47648326	Chr03K_61994825	Same	99.8	0	is_SNP	Chr03K_2043049	Forward:CTTCTTCAATTTCCTCTCTGG	Reverse:CAGCACGCCGTCGTCCTCGTC	Different	30
Chr03a_48372526	Chr03K_62880811	Same	99.11	0	is_SNP	Chr03K_1643875	Forward:GAAATTCCATTTGAAATCTTC	Forward:ATGTGCTGTATTGTTCTCTTC	Different	40
Chr03a_6349030	Chr03K_6909541	Same	99.9	0	is_SNP	Chr03K_56876730	Forward:ATCACCATGGAGGGCAAGCGC	Reverse:CTAACCTATATTCTATCTTCA	Different	20
Chr03a_6349069	Chr03K_6909502	Same	100	0	is_SNP	Chr03K_56876730	Forward:ACCGACGCCAAGAAGAACTCC	Reverse:CTAACCTATATTCTATCTTCA	Different	20
Chr03a_6474723	Chr03K_6956361	Same	99.61	0	is_SNP	Chr03K_56408767	Forward:TTTGGACACTTTAATACATGC	Reverse:CCACTTGCGTTCCCGCCAAGG	Different	25
Chr03a_7562854	Chr03K_7296014	Same	100	0	is_SNP	Chr03K_58088413	Forward:GAAACTACTCAGGTGAGTGAG	Reverse:GCCATCAGATTATTTGTACCA	Different	20
Chr03a_7562876	Chr03K_7296036	Same	100	0	is_SNP	Chr03K_58088413	Forward:CCCCTGAATTGCATCTCCATT	Reverse:GCCATCAGATTATTTGTACCA	Different	30
Chr03a_7606762	Chr03K_7357410	Same	99.8	0	is_SNP	Chr03K_58032403	Forward:AATTTGTTTCGTCTCCGATTC	Reverse:CGTTGGCTGTTGTGGCTGCAC	Different	30
Chr03b_1351224	Chr03N_68261945	Same	99.9	0	is_SNP	Chr03N_68261915	Forward:GAAGGTTCATCTGCTGCATCA	Forward:ACTAACCAGATCGCCAAAGAA	Different	20
Chr04a_46878920	Chr04K_4078983	Same	99.86	0	is_SNP	Chr04K_4079025	Forward:TGGTAATATGGTTGAAGGAAG	Reverse:GAATGGGTCTAAATTGGTTGT	Different	10
Chr04b_24813283	Chr04N_32690706	Same	100	0	is_SNP	Chr04N_30034242	Forward:AGACCTAGAAATAATACTTCT	Forward:GTCTGCTCACTCTTCCCATGC	Different	15
Chr04b_26396244	Chr04N_23526582	Same	100	0	is_SNP	Chr04N_34346655	Forward:CGTGTCAACTTGCCCACAGAT	Forward:GACATACTAGTGAAATATTAG	Different	20
Chr04b_26399994	Chr04N_23530332	Same	100	0	is_SNP	Chr04N_34346655	Forward:TACTGCCTCTGGTTCCCATAA	Forward:GACATACTAGTGAAATATTAG	Different	35
Chr04b_26400023	Chr04N_23530361	Same	100	0	is_SNP	Chr04N_34346655	Forward:CATGTCAGATGGAACCACCTG	Forward:GACATACTAGTGAAATATTAG	Different	40
Chr04b_44478580	Chr04N_9524167	Same	99.8	0	is_SNP	Chr04N_43707967	Forward:CCAGATATGATTGTAAGCAAG	Forward:TAGTACCGATACAGTAGCACT	Different	25
Chr04b_44680446	Chr04N_8868081	Same	98.38	0	is_SNP	Chr04N_44302779	Forward:CGCGGGGCGCTCAAGAACGCC	Forward:GCATGGTGCCCAAAGCAAAGA	Different	35
Chr04b_44828343	Chr04N_8360444	Same	99.6	0	is_SNP	Chr04N_44626352	Forward:TGTCGTCGAACTGAGCTATCT	Forward:GTTTGCAATTTGTCAAAAGTC	Different	15
Chr04b_4502174	Chr04N_46097758	Same	100	0	is_SNP	Chr04N_3948297	Forward:CTGACATGACAGGGATGAAAC	Forward:CGTGCTGGTGTTCCAGTTGCA	Different	20
Chr04b_50436021	Chr04N_545101	Same	100	0	is_SNP	Chr04N_50087448	Forward:GAACCCACTGCCATCAGGATC	Reverse:CCCATGTCTTGTCGGGCTGCT	Different	10
Chr04b_6266871	Chr04N_44626352	Same	99.9	0	is_SNP	Chr04N_8360444	Forward:CAGGCTGACTTTTGCCCTCTT	Forward:ACCTGGCGGCACGGAGGCCGG	Different	10
Chr04b_6400561	Chr04N_44302779	Same	99.3	0	is_SNP	Chr04N_8709441	Forward:CTTTCAGGCAGGCCTAGCTGC	Forward:TGTAGGACAGAAAACCAAACT	Different	5
Chr04b_662057	Chr04N_50087448	Same	100	0	is_SNP	Chr04N_545120	Forward:GACGGATGCGTGGAGCGCGTT	Forward:AAAATTGGTTCTTTTACATGG	Different	10
Chr05a_1866749	Chr05K_1200943	Same	99.6	0	is_SNP	Chr05K_1200984	Forward:CATCAATCAATTTGACCTATG	Forward:GGCTCGGTGTAATTGATTGTA	Different	15
Chr05a_3490169	Chr05K_4716099	Same	100	0	is_SNP	Chr05K_4716116	Forward:AGAGGATGAGTGCTATTAAAA	Forward:AAAATGGGGGGAAAACAACAC	Different	35
Chr05a_41833608	Chr05K_38746341	Same	100	0	is_SNP	Chr05K_38746287	Forward:CTTCTTCAGCTGCGTGACCAC	Forward:TGCAAGGCTTCGTTTGTCAAC	Different	30
Chr05a_54299828	Chr05K_51610221	Same	100	0	is_SNP	Chr05K_51610189	Forward:CTTTATGCGATTATTAGAGGA	Forward:CCCGGCTCCATTCGACCTTTC	Different	25
Chr05a_59092173	Chr05K_57106656	Same	100	0	is_SNP	Chr05K_57106673	Forward:TTTTTGTTTTGTACCGTGCTG	Reverse:AGATCTCACTGTTGATATTTT	Different	25
Chr05a_824314	Chr05K_725885	Same	99.88	0	is_SNP	Chr05K_725863	Forward:CTCCCTGTCCCTACTCCAGCG	Forward:CACAGAGGATCCTAGCTACCG	Different	40
Chr05b_1085179	Chr05N_217083	Same	100	0	is_SNP	Chr05N_70977275	Forward:CGTGCTACTGGGGTGAAACCC	Reverse:ATGGCTCCAGCTCGGCTGCTC	Different	40
Chr05b_15080564	Chr05N_13084284	Same	99.9	0	is_SNP	Chr05N_54577514	Forward:CGGGCTGTGGAAACTGTCCTT	Reverse:CTCTGATGCAATATCATTGCC	Different	20
Chr05b_15080584	Chr05N_13084264	Same	99.9	0	is_SNP	Chr05N_54577514	Forward:TGGAATCCAGATTATTGTAAA	Reverse:CTCTGATGCAATATCATTGCC	Different	15
Chr05b_15697655	Chr05N_14453486	Same	99.41	0	is_SNP	Chr05N_52392072	Forward:GGCCTGCTCGGTATGGGATTT	Forward:ACCCAAATTAATCTGCTAAAG	Different	35
Chr05b_4560530	Chr05N_4570959	Same	99.6	0	is_SNP	Chr05N_69486138	Forward:CTCTGCTCTGCAGCAATTTTT	Reverse:GTGTGCCTACTGCCTTCCATT	Different	35
Chr05b_58962347	Chr05N_50715364	Same	100	0	is_SNP	Chr05N_35912157	Forward:GAATTTTTCATGTATGCATCT	Forward:GTCTTTAATAATCATGGATCA	Different	55
Chr05b_60837243	Chr05N_52392093	Same	99.9	0	is_SNP	Chr05N_14453486	Forward:ACTTTAGCAGATTAATTTGGG	Forward:CCACACCCTAATCGCCTGCCA	Different	25
Chr05b_66871949	Chr05N_57922912	Same	99.7	0	is_SNP	Chr05N_10484471	Forward:GCCGGGGCCTAGTGATCGACA	Forward:TACCCAGTTCCATGGTTTCGT	Different	25
Chr05b_66871961	Chr05N_57922924	Same	99.7	0	is_SNP	Chr05N_10484471	Forward:TGATCGACAAATTGCTGCTAC	Forward:TACCCAGTTCCATGGTTTCGT	Different	25
Chr05b_71974904	Chr05N_69486138	Same	98.81	0	is_SNP	Chr05N_4570959	Forward:CTCACACATGTACTGGCCAGA	Reverse:GCCCCGGAAAAAGAGAAAAAA	Different	35
Chr06a_45857768	Chr06K_9318636	Same	99.9	0	is_SNP	Chr06K_44057069	Forward:TGACTAACAATAAACCAAGCC	Reverse:CTTGGTCATGGATGGTGGATG	Different	5
Chr06a_45857773	Chr06K_9318641	Same	99.9	0	is_SNP	Chr06K_44057069	Forward:AACAATAAACCAAGCCCCTGA	Reverse:CTTGGTCATGGATGGTGGATG	Different	20
Chr06a_45857783	Chr06K_9318651	Same	99.9	0	is_SNP	Chr06K_44057069	Forward:CAAGCCCCTGAACCAAATAGC	Reverse:CTTGGTCATGGATGGTGGATG	Different	35
Chr06a_7150969	Chr06K_44057069	Same	100	0	is_SNP	Chr06K_9318651	Forward:GCATGCGGGTTGGGAAATTGG	Reverse:GGTTTATTGTTAGTCATAATT	Different	35
Chr06a_8720490	Chr06K_40272351	Same	99.63	0	is_SNP	Chr06K_6924669	Forward:CCTGCCACGTGCTTGCCGCCG	Forward:AGTCACCTGCATAATGAAGGA	Different	15
Chr06b_55672983	Chr06N_50568778	Same	100	0	is_SNP	Chr06N_432287	Forward:CGAAGGCTGTATTCTTGTGTC	Forward:GTTCTCCTGCATCACAAATCG	Different	25
Chr06b_55673029	Chr06N_50568732	Same	100	0	is_SNP	Chr06N_432287	Forward:GTGGGCGAAAAATTAAGCCAA	Forward:GTTCTCCTGCATCACAAATCG	Different	25
Chr06b_677013	Chr06N_497716	Same	99.9	0	is_SNP	Chr06N_50568718	Forward:TTCGATCATGCTGGCAGTGGA	Forward:TAATTTTTCGCCCACGGCATT	Different	30
Chr06b_683291	Chr06N_491431	Same	100	0	is_SNP	Chr06N_50568718	Forward:ACCAAGCCAGCTACGACATAC	Forward:TAATTTTTCGCCCACGGCATT	Different	10
Chr07a_5315512	Chr07K_47231908	Same	99.34	0	is_SNP	Chr07K_47231928	Forward:CCAGGCGCTTACCACAAATGG	Reverse:CGTGCGGAAGAAGAGGAATTC	Different	40
Chr07b_5057648	Chr07N_45718904	Same	100	0	is_SNP	Chr07N_45718882	Forward:CTTCGCGGTCATGTCCGCGGG	Reverse:CTGCTGCTGATCATGCACGGG	Different	45
Chr08b_4455695	Chr08K_51873283	Same	100	0	is_SNP	Chr08K_5158916	Forward:CATCTCTGATGAAATCTGTTG	Forward:ATTGGACCGGAGCTCTTTTGT	Different	15
Chr08b_50578089	Chr08K_5158916	Same	99.8	0	is_SNP	Chr08K_51873283	Forward:TGGTCTGCGTGCCTGCTGCTC	Forward:GCTTGATTACTTTCGTAGTTT	Different	20
Chr09a_10751277	Chr09N_13998507	Same	98.9	0	is_SNP	Chr09N_73920435	Forward:CTTTTCACCTCTGTTCTTACT	Forward:GATCCTCTGCTGGTGTTGGTA	Different	20
Chr09a_15099428	Chr09N_19369781	Same	99.83	0	is_SNP	Chr09N_71350152	Forward:CTCGGAAGCTGCTCGAGCGGG	Reverse:GCTCTCCTTGTCAGTAATGGT	Different	20
Chr09a_1719627	Chr09N_1393813	Same	100	0	is_SNP	Chr09N_76483544	Forward:GCATTTCCATTGTCATTGATG	Reverse:CTCCAATCTCATTTGGATCCA	Different	10
Chr09a_19076423	Chr09N_21313542	Same	100	0	is_SNP	Chr09N_67821259	Forward:CATGCGTGCATGCGACAAGAA	Reverse:CGTCAAGGACGAGATCGTCAA	Different	30
Chr09a_19634932	Chr09N_22413537	Same	99.7	0	is_SNP	Chr09N_66154595	Forward:TCCTCCTGATGGTGTTAGGTG	Reverse:CTACATAAGTCCAAGGTGTAA	Different	10
Chr09a_26145855	Chr09N_28364389	Same	99.38	0	is_SNP	Chr09N_57184437	Forward:CGTCGTTGGCTGCTTTGGGAA	Forward:AGTAGCGTGGCCAATGGCGGC	Different	35
Chr09a_3893144	Chr09N_7123208	Same	99.22	0	is_SNP	Chr09N_82323944	Forward:CTTTAACTATTTCTTATTTGG	Reverse:ACCATAGCCTACTTAAGGGAA	Different	20
Chr09a_4449314	Chr09N_6042469	Same	100	0	is_SNP	Chr09N_73769366	Forward:GTTGAACAGTTGAAGGTCGAT	Forward:CTCCGTTGGCGAGGACCTGCA	Different	15
Chr09a_4534095	Chr09N_5949957	Same	98.23	0	is_SNP	Chr09N_73866549	Forward:CAGGGACTGACGATCACGATG	Forward:CATCGATCTCGCCCGGGACAT	Different	20
Chr09a_4857112	Chr09N_5247063	Same	99.89	0	is_SNP	Chr09N_74676461	Forward:ACGCCTGCAAATTATCAGACC	Forward:GGACCAGAACAGCGGCACTTG	Different	35
Chr09a_4864321	Chr09N_5239069	Same	99.9	0	is_SNP	Chr09N_74676461	Forward:ATCGCGGAGCTCCAGTTTGCA	Forward:GGACCAGAACAGCGGCACTTG	Different	30
Chr09a_4870889	Chr09N_5232733	Same	99.7	0	is_SNP	Chr09N_74676461	Forward:GCAAAACAACTTAATCAGGAC	Forward:GGACCAGAACAGCGGCACTTG	Different	40
Chr09a_4870901	Chr09N_5232721	Same	99.7	0	is_SNP	Chr09N_74676461	Forward:AATCAGGACAGCGATTCCGAG	Forward:GGACCAGAACAGCGGCACTTG	Different	25
Chr09a_5674535	Chr09N_8246743	Same	100	0	is_SNP	Chr09N_82202722	Forward:GATGTGGAGCCGCTGGGCCTC	Forward:CATTTCTGCTTATCCATCCTA	Different	30
Chr09a_60038544	Chr09N_56071399	Same	99	0	is_SNP	Chr09N_30555620	Forward:CGAATAAGGTACTGCTGCTTC	Forward:TGCCGGACTCGACGCGGGTGA	Different	30
Chr09a_62380871	Chr09N_57184437	Same	100	0	is_SNP	Chr09N_28363519	Forward:TGCGGCGTCGCCGACACACTG	Reverse:CATAGATATGATCCTCAAGCC	Different	15
Chr09a_6324781	Chr09N_9045819	Same	99.9	0	is_SNP	Chr09N_80918152	Forward:GCGTGCTTTTGAACGCTAACC	Reverse:GTCACCGGAGACTTGAGGCCG	Different	20
Chr09a_69450668	Chr09N_67821259	Same	100	0	is_SNP	Chr09N_21313542	Forward:GTCCACCTTCACCACGCTGCC	Reverse:GCAATTGCAATTGCAACCAAC	Different	15
Chr09a_73432967	Chr09N_71350152	Same	99.7	0	is_SNP	Chr09N_19369781	Forward:CGAGGATGCGCTAGATAAGCT	Reverse:GTGCCCGAGGATGAACATGCA	Different	30
Chr09a_73436355	Chr09N_71353540	Same	99.68	0	is_SNP	Chr09N_19369781	Forward:TTAATATCTCTTCATTGAGAA	Reverse:GTGCCCGAGGATGAACATGCA	Different	25
Chr09a_73880788	Chr09N_72236723	Same	100	0	is_SNP	Chr09N_17804873	Forward:CACAAATGGCATGACCATGTG	Reverse:AGAATGTTTGTCACAGTCTGG	Different	15
Chr09a_74313450	Chr09N_73367347	Same	100	0	is_SNP	Chr09N_16491917	Forward:CCATTTCCATACCGCTCGGAC	Reverse:AGGTCTTGGAGCAAAACAACA	Different	20
Chr09a_74313464	Chr09N_73367361	Same	100	0	is_SNP	Chr09N_16491917	Forward:CTCGGACATATCAGTGCGACA	Reverse:AGGTCTTGGAGCAAAACAACA	Different	35
Chr09a_74783394	Chr09N_71316953	Same	99.9	0	is_SNP	Chr09N_15526792	Forward:TTCGTGCATTCCTTTATCTTA	Reverse:TAATATTATATAAGAAGTTGA	Different	30
Chr09a_79227617	Chr09N_78883658	Same	99.6	0	is_SNP	Chr09N_10045578	Forward:CAGGTCTCTTTCTGTGATCGG	Forward:TCACCAAATGACAGAAACTGT	Different	25
Chr09a_79231607	Chr09N_78887646	Same	99.9	0	is_SNP	Chr09N_10045578	Forward:CGTGTTCGATTAAAAAACTGA	Forward:TCACCAAATGACAGAAACTGT	Different	35
Chr09a_79231624	Chr09N_78887663	Same	99.9	0	is_SNP	Chr09N_10045578	Forward:CTGAATTGCTGACGAACATAA	Forward:TCACCAAATGACAGAAACTGT	Different	20
Chr09a_79429338	Chr09N_79227829	Same	99.6	0	is_SNP	Chr09N_10488647	Forward:CTGTGCCTCCACAAGAGGCGA	Forward:GATCCATAGTAATGGCTTTGG	Different	15
Chr09a_82200928	Chr09N_80918127	Same	100	0	is_SNP	Chr09N_9045819	Forward:CGCATCGGCCTCAAGTCTCCG	Reverse:CTTGCTTTCATTGAAGCTCTG	Different	40
Chr09a_82200953	Chr09N_80918152	Same	100	0	is_SNP	Chr09N_9045819	Forward:CGCTGTTGACATCTTCTCGAT	Reverse:CTTGCTTTCATTGAAGCTCTG	Different	20
Chr09a_83294313	Chr09N_75285584	Same	100	0	is_SNP	Chr09N_7637779	Forward:GGGAGCCCACTGACCAGTTGC	Reverse:TAGATTTTCAGTACTGCAGCA	Different	20
Chr09a_83405445	Chr09N_75063281	Same	99.6	0	is_SNP	Chr09N_7462048	Forward:TCCCTCTCTCTGACACGGTCC	Reverse:CGCGCACAGCAGCTCTGCACT	Different	25
Chr09a_84139127	Chr09N_73628062	Same	99.77	0	is_SNP	Chr09N_6120470	Forward:CGTGACAACATTCTTGCTGAT	Forward:TTTCAATGGAAAAGAAAAACA	Different	15
Chr09a_86806421	Chr09N_76483544	Same	99.7	0	is_SNP	Chr09N_1393813	Forward:GAGAAGTGAACTCTCGCATCC	Reverse:CCATTCTCTCAGAGACTACCC	Different	20
Chr09a_9094390	Chr09N_10488692	Same	100	0	is_SNP	Chr09N_79227829	Forward:ACAACCATGGATAGTGACAAG	Reverse:GAATGATAAGTTCTCAGGTGA	Different	15
Chr09a_9094435	Chr09N_10488647	Same	100	0	is_SNP	Chr09N_79227829	Forward:CAGACCATGTAGGAGGTGATC	Reverse:GAATGATAAGTTCTCAGGTGA	Different	10
Chr09b_11486202	Chr09K_60336643	Same	100	0	is_SNP	Chr09K_60336607	Forward:CGAGCACGCATGCCACGGCAC	Reverse:GATGCTGAACGGGTACGCGAA	Different	35
Chr09b_30031975	Chr09K_45273826	Same	99.48	0	is_SNP	Chr09K_45273802	Forward:TTAGGGTCTCGGCATCTCAGG	Reverse:CTGCACCTGCACGGTCGATCG	Different	25
Chr09b_31882067	Chr09K_45982841	Same	100	0	is_SNP	Chr09K_45982807	Forward:GGCGGCGCCATGATGCTTGCA	Reverse:CTGTCAGAGGACGCGCTGCAC	Different	20
Chr09b_4771922	Chr09K_66246327	Same	98.7	0	is_SNP	Chr09K_66246346	Forward:GCCGGATCGAGCTGCTGGACT	Reverse:TCAAATCAGTTGCTTCGCCGC	Different	15
Chr02b_53848230	Chr02K_44621632	Same	99.1	0	is_SNP	Chr02K_44621632	Forward:TCCCATGTGTCTCTGACGACA	Forward:TCCCATGTGTCTCTGGCGACA	Same	100
Chr02b_57073756	Chr02K_49037080	Same	97.5	0	is_SNP	Chr02K_49037080	Forward:CGTTGTTATCCTTTGGCAGCA	Forward:CGTTGTTATCCTTTGGTAGCA	Same	100
Chr02b_58437037	Chr02K_49382290	Same	97.51	0	is_SNP	Chr02K_49382290	Forward:TTCCACGGCCGCTGCCGAAGC	Forward:TTCCGCGGCCGCTCCCGAAGC	Same	95
Chr02b_59386555	Chr02K_55339399	Same	99.4	0	is_SNP	Chr02K_55339399	Forward:CGGCATCGGAATCATTGCTCA	Forward:CGGCATCGGAATCATCGCTCA	Same	100
Chr02b_73998846	Chr02K_67909367	Same	98.22	0	is_SNP	Chr02K_67909367	Forward:CCTCGGCCGTTTCCGGGCAAC	Reverse:CCTCGGCCGTTTCCGGGCAAC	Same	100
Chr03b_17751564	Chr03N_55767791	Same	97.61	0	is_SNP	Chr03N_55767791	Forward:GTCTGCAGGTTGCCGGGCAAG	Forward:GTCTGCAGGTTGCCGGGCAAT	Same	100
Chr03b_36454023	Chr03N_34731781	Same	98.02	0	is_SNP	Chr03N_34731781	Forward:CACCAGTCTAGTTCTGCTTAT	Forward:CACTAGTCTAGTTCTGCTTAT	Same	100
Chr04a_48316195	Chr04K_2684219	Same	98.25	0	is_SNP	Chr04K_2684219	Forward:TTCCGACGGCGCGCACCGCGC	Reverse:TTCCGACGGCGCGCACCGCGC	Same	100
Chr05a_10619508	Chr05K_10408158	Same	98.59	0	is_SNP	Chr05K_10408158	Forward:CTCTTGGTAACTGCTTAAGAA	Forward:CTCTTGGTAGCTGCTTAAGAA	Same	100
Chr05a_12219631	Chr05K_11929626	Same	97.82	0	is_SNP	Chr05K_11929626	Forward:CATTCTGATACTGGATTTCGG	Forward:CATTCTGATACTGGACTTCGG	Same	100
Chr05a_14924775	Chr05K_14742216	Same	99.8	0	is_SNP	Chr05K_14742216	Forward:CCGGCAGTAGTGCCTGGGTTG	Reverse:CCGGCAGTAGTGCCTGGGTTG	Same	100
Chr05a_47174221	Chr05K_45759120	Same	98.91	0	is_SNP	Chr05K_45759120	Forward:ATCGAATCGGCTGCCGTTCTC	Forward:ATCGAATCAGCTGCCGTTCTC	Same	100
Chr05a_54939609	Chr05K_52881482	Same	99.9	0	is_SNP	Chr05K_52881482	Forward:GAACTTGCACTTTGCCAGTGC	Forward:GAACTTGCACTTTGCCGGTGC	Same	100
Chr07a_1484700	Chr07K_50266278	Same	99	0	is_SNP	Chr07K_50266278	Forward:TCGCCTCCAACCCGGCTCCGC	Forward:TCGCCTCCAACCCGGTTCCGC	Same	100
Chr07a_17263901	Chr07K_38471836	Same	99.8	0	is_SNP	Chr07K_38471836	Forward:GGCGCCAGGTTCTCCAAGAGC	Reverse:GGCGCCAGGTTCTCCAAGAGC	Same	100
Chr07a_21988430	Chr07K_33004957	Same	98.91	0	is_SNP	Chr07K_33004957	Forward:TGAACTCACGACATCTCCATA	Reverse:TGAACTCACGACATCTCCATA	Same	100
Chr07a_4882949	Chr07K_48317474	Same	97.24	0	is_SNP	Chr07K_48317474	Forward:CACTTCCTTAACTGATGAAGA	Reverse:CACTTCCTTAACTGATGAAGA	Same	100
Chr07b_14378091	Chr07N_39864031	Same	95.31	0	is_SNP	Chr07N_39864031	Forward:CTGAAGGACTCCCTTCCATGT	Reverse:CTGAAGGACTCCCTTCCATGT	Same	100
Chr07b_17453832	Chr07N_34029342	Same	98.8	0	is_SNP	Chr07N_34029342	Forward:GCACATTCTTGTGCTGCATCA	Forward:GCACATTCTAGTGCTGCATCA	Same	100
Chr07b_22253799	Chr07N_29201026	Same	98.07	0	is_SNP	Chr07N_29201026	Forward:GCTTCGGGCTCGGATAACCGC	Forward:GCTTCGGGCTCGAATAACCGC	Same	100
Chr07b_32630983	Chr01N_13430500	Same	95.17	0	is_SNP	Chr01N_13430500	Forward:GACATGTAAAGAAAATGCTAC	Forward:GACATGTAAAGAAAATGCAAC	Same	100
Chr07b_8776546	Chr07N_43964177	Same	99.6	0	is_SNP	Chr07N_43964177	Forward:ACCCCGCGCAAGCATGCGTTA	Reverse:ACCCCGCGCAAGCATGCGTTA	Same	100
Chr09b_64473027	Chr09K_15176967	Same	99.4	0	is_SNP	Chr09K_15176967	Forward:ATTGATAGCTGACGCCCAATG	Forward:ATTGATAGCTGACGCTCAATG	Same	100
Chr02b_27832599	Chr02K_24046157	Same	99.21	0	is_SNP	Chr02K_24046156	Forward:AGTGCACATCAGAGGGCAGCA	Forward:TAGTGCACATCAGAGGGCAGC	Sliding	19
Chr02b_4143600	Chr02K_3750936	Same	99.89	0	is_SNP	Chr02K_3750935	Forward:GGCGGTCGGAGGTCAGAGCTC	Forward:CGGCGGTCGGAGGTCAGAGCT	Sliding	19
Chr02b_54343368	Chr02K_45892639	Same	100	0	is_SNP	Chr02K_45892634	Forward:AATAGTGATGGGAGCTAGCTC	Forward:TGTGTAATAGTGATGGGAGCT	Sliding	15
Chr02b_56352287	Chr02K_47874718	Same	98.45	0	is_SNP	Chr02K_47874720	Forward:CTACAAGGGATACCACTAGCT	Forward:ACAAGGGATACCACTAGCTTG	Sliding	18
Chr02b_60069444	Chr02K_53442867	Same	99.9	0	is_SNP	Chr02K_53442862	Forward:CTAAACATTCGGTTGCTTTAC	Forward:CAGCACTAAACATTCGGTTGC	Sliding	15
Chr02b_63489751	Chr02K_57406970	Same	99.7	0	is_SNP	Chr02K_57406973	Forward:GAGGTGGTCCACTTGTTTGCC	Forward:GTGGTCCACTTGTTTGCCTGT	Sliding	17
Chr02b_69313776	Chr02K_63617479	Same	99.79	0	is_SNP	Chr02K_63617473	Forward:GTAGTCAAGGTCGTCGTCCCA	Forward:CTGCTGGTAGTCAAGGTCGTC	Sliding	14
Chr03b_27555477	Chr03N_38614178	Same	100	0	is_SNP	Chr03N_38614173	Forward:CAGTGGCCATCTGAACGAGGA	Forward:TGGTGCAGTGGCCATCTGAAC	Sliding	15
Chr03b_27555530	Chr03N_38614231	Same	100	0	is_SNP	Chr03N_38614228	Forward:ATGCGGTTGCTCCAGAAGCTT	Forward:AAGATGCGGTTGCTCCAGAAG	Sliding	17
Chr03b_4275281	Chr03N_65817146	Same	99.72	0	is_SNP	Chr03N_65817153	Forward:CGATTGCGATTCTCGACGTGC	Reverse:TCATGCGCGATTGCGATTCTC	Sliding	13
Chr03b_46832263	Chr03N_1931184	Same	100	0	is_SNP	Chr03N_1931188	Forward:CTGGATGGTGATTCCAGGGGT	Reverse:CAAACTGGATGGTGATTCCAG	Sliding	16
Chr04a_15322867	Chr04K_31645197	Same	100	0	is_SNP	Chr04K_31645206	Forward:TCTAAACATCGCGTTAAGTGA	Reverse:CAGGAAGATTCTAAACATCGC	Sliding	11
Chr04a_19151487	Chr04K_22402523	Same	100	0	is_SNP	Chr04K_22402521	Forward:TGAATCTGCCCGTGAAATGGC	Forward:TTTGAATCTGCCCGTGAAATG	Sliding	18
Chr04a_21597741	Chr04K_13389002	Same	99.9	0	is_SNP	Chr04K_13388998	Forward:GGAGCTTTGGAACTTATTATG	Reverse:CTTTGGAACTTATTATGCAAC	Sliding	16
Chr04a_41801441	Chr04K_7660828	Same	100	0	is_SNP	Chr04K_7660831	Forward:CAGAGAGGACCAGGTCAACGG	Reverse:GGACAGAGAGGACCAGGTCAA	Sliding	17
Chr04a_47773089	Chr04K_3999903	Same	100	0	is_SNP	Chr04K_3999904	Forward:CTGTCTTTCCTTATTTGATGT	Forward:TGTCTTTCCTTATTTGATGTA	Sliding	19
Chr05a_12987754	Chr05K_17693188	Same	100	0	is_SNP	Chr05K_17693186	Forward:CCACTTCTTCAAGTCCATCTG	Forward:CACCACTTCTTCAAGTCCATC	Sliding	18
Chr05a_1871806	Chr05K_1206003	Same	99.5	0	is_SNP	Chr05N_1338144	Forward:AGCTGGTAGCTTGAAGTTCAG	Forward:GTAGCTTGAAGTTCAGTTGTT	Sliding	15
Chr05a_45343356	Chr05K_41764063	Same	99.4	0	is_SNP	Chr05K_41764068	Forward:AGACACCCCGGAGACTGAATG	Forward:CCCCGGAGACTGAATGACTGA	Sliding	15
Chr05a_58696683	Chr05K_57747360	Same	100	0	is_SNP	Chr05K_57747348	Forward:CGCTCGACGTCCTGGGGATGC	Reverse:TGGGGATGCTGCTGGGTAGCT	Sliding	8
Chr05a_60214342	Chr05K_55445054	Same	100	0	is_SNP	Chr05K_55445043	Forward:GCCTGCTTTGGCTGATGAGGG	Reverse:CTGATGAGGGGCTGATTTTCA	Sliding	9
Chr07a_11744196	Chr07K_44330064	Same	100	0	is_SNP	Chr07K_44330059	Forward:GATTTCGAAGAGATCACCGGA	Reverse:CGAAGAGATCACCGGACGGAT	Sliding	15
Chr07a_12152636	Chr07K_43014061	Same	99.87	0	is_SNP	Chr07K_43014053	Forward:CGTTTCTTTGCCGTAATTCAG	Reverse:TGCCGTAATTCAGTGCTGAAA	Sliding	12
Chr07a_12738888	Chr07K_41828948	Same	100	0	is_SNP	Chr07K_41828937	Forward:TGTGCTCGACTCCGCGTTGGT	Reverse:CCGCGTTGGTGGTGTTCGACG	Sliding	9
Chr07a_1854295	Chr07K_49491204	Same	100	0	is_SNP	Chr07K_49491209	Forward:CACGATAATCAGCTGCGCACC	Reverse:AAGTGCACGATAATCAGCTGC	Sliding	15
Chr07a_37937022	Chr07K_25023277	Same	99.62	0	is_SNP	Chr07K_25023284	Forward:GTCAACTGCTCCGTCGAGGTG	Forward:GCTCCGTCGAGGTGACGATGA	Sliding	13
Chr07a_5594009	Chr07K_46797599	Same	99.7	0	is_SNP	Chr07K_46797609	Forward:GATTCCTATGGTGCTGCCTGC	Reverse:CTGGCGCAACGATTCCTATGG	Sliding	10
Chr07b_4014557	Chr07N_47920899	Same	99.63	0	is_SNP	Chr07N_47920909	Forward:TGTGAGGCCTTGACAAAGGCA	Reverse:GTGAGGAGAATGTGAGGCCTT	Sliding	10
Chr07b_7742831	Chr07N_36827277	Same	99.84	0	is_SNP	Chr07N_36827289	Forward:TACAGGTCTGGCATGACAAGT	Reverse:TATGTACAAGTTTACAGGTCT	Sliding	8
Chr08a_42777119	Chr08N_38367256	Same	99.35	0	is_SNP	Chr08N_38367243	Forward:GGTGCTTCTCCTCGAAAGATT	Forward:CCACCATTGTTTAGGTGCTTC	Sliding	7
Chr09b_13147436	Chr09K_57297906	Same	99.3	0	is_SNP	Chr09K_57297908	Forward:CGATGCACATGGGCAATTAAA	Reverse:GCCGATGCACATGGGCAATTA	Sliding	18
Chr09b_14690741	Chr09K_57814213	Same	100	0	is_SNP	Chr09K_57814212	Forward:TCCTTTTGGAATCCCAGCATT	Reverse:CCTTTTGGAATCCCAGCATTG	Sliding	19
Chr09b_154080	Chr09K_69446885	Same	100	0	is_SNP	Chr09K_69446877	Forward:GCGTATAAATTCTCTCTGAAA	Forward:TCGGATCGGCGTATAAATTCT	Sliding	12
Chr09b_20907637	Chr09K_51577971	Same	99.79	0	is_SNP	Chr09K_51577989	Forward:CGATCGAGTTAAAGCGACCTA	Reverse:AAATTTTAAGAGGGCGATCGA	Sliding	6
Chr09b_27174718	Chr09K_46562292	Same	100	0	is_SNP	Chr09K_46562294	Forward:AGACGGCCGTGGTGGAATTCC	Reverse:AAAGACGGCCGTGGTGGAATT	Sliding	18
Chr09b_27851934	Chr09K_45170760	Same	99.5	0	is_SNP	Chr09K_45170758	Forward:CACGATGTTGATACTGGCGTG	Reverse:CGATGTTGATACTGGCGTGGC	Sliding	18
Chr09b_37725158	Chr09K_39998825	Same	98.52	0	is_SNP	Chr09K_39998819	Forward:CCATCAATTTGAGGCGGAGTT	Forward:GAACTCCCATCAATTTGAGGC	Sliding	14
Chr09b_41222993	Chr09K_34414922	Same	99.5	0	is_SNP	Chr09K_34414912	Forward:GAACATAGAACTTGATTAAAT	Reverse:CTTGATTAAATTCTACAGATC	Sliding	10
Chr09b_5213173	Chr09K_65530207	Same	100	0	is_SNP	Chr09K_65530200	Forward:GTACGAACGAAACAGGTGCCA	Reverse:CGAAACAGGTGCCACAGAAAA	Sliding	13
Chr09b_59602757	Chr09K_18487305	Same	98.57	0	is_SNP	Chr09K_18487294	Forward:GGGGAGCTCGGCGTCGCGCCA	Forward:ACTTTTTCCGCGGGGAGCTCG	Sliding	9
Chr01a_10126049	Chr01N_54561028	Same	100	0	is_SNP
Chr01a_10136365	Chr01N_54266929	Same	98.21	0	is_SNP
Chr01a_10284159	Chr01N_54657597	Same	100	0	is_SNP
Chr01a_10424823	Chr01N_54905878	Same	99.9	0	is_SNP
Chr01a_10880800	Chr01N_56005979	Same	100	0	is_SNP
Chr01a_1092532	Chr01N_65605490	Same	100	0	is_SNP
Chr01a_1092549	Chr01N_65605473	Same	100	0	is_SNP
Chr01a_1092555	Chr01N_65605467	Same	100	0	is_SNP
Chr01a_1092584	Chr01N_65605438	Same	100	0	is_SNP
Chr01a_11015319	Chr01N_55904809	Same	100	0	is_SNP
Chr01a_11015340	Chr01N_55904830	Same	100	0	is_SNP
Chr01a_11171417	Chr01N_56200410	Same	100	0	is_SNP
Chr01a_11171428	Chr01N_56200421	Same	100	0	is_SNP
Chr01a_11207184	Chr01N_56247337	Same	99.5	0	is_SNP
Chr01a_11214556	Chr01N_56254936	Same	98.1	0	is_SNP
Chr01a_11332022	Chr01N_56633478	Same	100	0	is_SNP
Chr01a_11332024	Chr01N_56633480	Same	100	0	is_SNP
Chr01a_12532691	Chr01N_57529225	Same	100	0	is_SNP
Chr01a_12532715	Chr01N_57529201	Same	100	0	is_SNP
Chr01a_12538950	Chr01N_57522966	Same	100	0	is_SNP
Chr01a_12572114	Chr01N_57490564	Same	100	0	is_SNP
Chr01a_1303215	Chr01N_65208483	Same	100	0	is_SNP
Chr01a_13779144	Chr01N_53673426	Same	100	0	is_SNP
Chr01a_15121140	Chr01N_52187047	Same	100	0	is_SNP
Chr01a_15432376	Chr01N_56681237	Same	100	0	is_SNP
Chr01a_15432758	Chr01N_56681619	Same	100	0	is_SNP
Chr01a_15719145	Chr01N_53618404	Same	100	0	is_SNP
Chr01a_15818685	Chr01N_53543714	Same	99.8	0	is_SNP
Chr01a_15863980	Chr01N_53292860	Same	99.5	0	is_SNP
Chr01a_15864223	Chr01N_53292617	Same	99.5	0	is_SNP
Chr01a_15900506	Chr01N_53206554	Same	98.98	0	is_SNP
Chr01a_15967049	Chr01N_53079629	Same	99.6	0	is_SNP
Chr01a_15990224	Chr01N_53017921	Same	100	0	is_SNP
Chr01a_16252453	Chr01N_52377083	Same	99.7	0	is_SNP
Chr01a_16565133	Chr01N_50982121	Same	99.8	0	is_SNP
Chr01a_16565138	Chr01N_50982116	Same	99.8	0	is_SNP
Chr01a_16602279	Chr01N_50832260	Same	100	0	is_SNP
Chr01a_16602309	Chr01N_50832230	Same	100	0	is_SNP
Chr01a_16693455	Chr01N_50723741	Same	100	0	is_SNP
Chr01a_16709985	Chr01N_50697094	Same	99.5	0	is_SNP
Chr01a_16858182	Chr01N_51148137	Same	99.3	0	is_SNP
Chr01a_17002664	Chr01N_50862578	Same	97.69	0	is_SNP
Chr01a_18029406	Chr01N_48842411	Same	100	0	is_SNP
Chr01a_18410923	Chr01N_49863532	Same	99.11	0	is_SNP
Chr01a_18576635	Chr01N_49690297	Same	100	0	is_SNP
Chr01a_18829046	Chr01N_49221007	Same	100	0	is_SNP
Chr01a_18879941	Chr01N_49102564	Same	99.5	0	is_SNP
Chr01a_18984288	Chr01N_48811525	Same	99.65	0	is_SNP
Chr01a_19001659	Chr01N_48782757	Same	100	0	is_SNP
Chr01a_19004766	Chr01N_48779649	Same	99.9	0	is_SNP
Chr01a_19033024	Chr01N_48731372	Same	100	0	is_SNP
Chr01a_19137950	Chr01N_48361326	Same	100	0	is_SNP
Chr01a_19246248	Chr01N_48156439	Same	99.9	0	is_SNP
Chr01a_19485535	Chr01N_48320781	Same	98.54	0	is_SNP
Chr01a_20363079	Chr01N_47339157	Same	100	0	is_SNP
Chr01a_20363088	Chr01N_47339166	Same	100	0	is_SNP
Chr01a_20363115	Chr01N_47339193	Same	100	0	is_SNP
Chr01a_20389967	Chr01N_47208504	Same	97.86	0	is_SNP
Chr01a_2049031	Chr01N_64962869	Same	99.9	0	is_SNP
Chr01a_20625376	Chr01N_46986570	Same	100	0	is_SNP
Chr01a_211837	Chr01N_66988599	Same	100	0	is_SNP
Chr01a_2165907	Chr01N_64716389	Same	99.9	0	is_SNP
Chr01a_2165925	Chr01N_64716371	Same	99.9	0	is_SNP
Chr01a_21673608	Chr01N_46023485	Same	99.9	0	is_SNP
Chr01a_21673609	Chr01N_46023484	Same	99.9	0	is_SNP
Chr01a_22069776	Chr01N_45725788	Same	99.65	0	is_SNP
Chr01a_22069809	Chr01N_45725755	Same	99.67	0	is_SNP
Chr01a_2207253	Chr01N_64656799	Same	100	0	is_SNP
Chr01a_22116035	Chr01N_45674062	Same	100	0	is_SNP
Chr01a_22116071	Chr01N_45674026	Same	100	0	is_SNP
Chr01a_22142121	Chr01N_45637588	Same	100	0	is_SNP
Chr01a_22142174	Chr01N_45637535	Same	100	0	is_SNP
Chr01a_22507428	Chr01N_44986533	Same	100	0	is_SNP
Chr01a_22552832	Chr01N_44888758	Same	99.3	0	is_SNP
Chr01a_22613054	Chr01N_44778023	Same	100	0	is_SNP
Chr01a_22848808	Chr01N_44291011	Same	100	0	is_SNP
Chr01a_23042487	Chr01N_43681721	Same	97.5	0	is_SNP
Chr01a_23042501	Chr01N_43681707	Same	97.5	0	is_SNP
Chr01a_23188100	Chr01N_45762849	Same	99.69	0	is_SNP
Chr01a_23268979	Chr01N_44964533	Same	99.8	0	is_SNP
Chr01a_23268983	Chr01N_44964529	Same	99.8	0	is_SNP
Chr01a_23393928	Chr01N_44363094	Same	98.38	0	is_SNP
Chr01a_23393934	Chr01N_44363088	Same	98.38	0	is_SNP
Chr01a_2387804	Chr01N_64418026	Same	100	0	is_SNP
Chr01a_2387825	Chr01N_64418005	Same	100	0	is_SNP
Chr01a_2421039	Chr01N_64374781	Same	100	0	is_SNP
Chr01a_2432133	Chr01N_64364253	Same	100	0	is_SNP
Chr01a_2448914	Chr01N_64345557	Same	99.4	0	is_SNP
Chr01a_2487679	Chr01N_64262981	Same	100	0	is_SNP
Chr01a_25275782	Chr01N_15800245	Same	99.73	0	is_SNP
Chr01a_25306452	Chr01N_14769111	Same	98.52	0	is_SNP
Chr01a_2610481	Chr01N_64010158	Same	99.8	0	is_SNP
Chr01a_2662303	Chr01N_63952898	Same	99.38	0	is_SNP
Chr01a_2678315	Chr01N_63907279	Same	99.9	0	is_SNP
Chr01a_28461799	Chr01N_42766448	Same	100	0	is_SNP
Chr01a_28560723	Chr01N_42326761	Same	100	0	is_SNP
Chr01a_28560724	Chr01N_42326760	Same	100	0	is_SNP
Chr01a_28944239	Chr01N_43184700	Same	99.8	0	is_SNP
Chr01a_29297745	Chr01N_41697779	Same	100	0	is_SNP
Chr01a_29716403	Chr01N_42100717	Same	99.3	0	is_SNP
Chr01a_2977288	Chr01N_63388502	Same	100	0	is_SNP
Chr01a_29830385	Chr01N_30694017	Same	96.66	0	is_SNP
Chr01a_30847900	Chr01N_38701264	Same	99.9	0	is_SNP
Chr01a_30917129	Chr01N_43251947	Same	99.3	0	is_SNP
Chr01a_31397651	Chr01N_43013192	Same	99.9	0	is_SNP
Chr01a_31397926	Chr01N_43013467	Same	99.9	0	is_SNP
Chr01a_3157812	Chr01N_63114263	Same	99.8	0	is_SNP
Chr01a_31732662	Chr01N_43461300	Same	99.59	0	is_SNP
Chr01a_3276714	Chr01N_62906494	Same	99.8	0	is_SNP
Chr01a_3297805	Chr01N_62883125	Same	99.7	0	is_SNP
Chr01a_33539407	Chr01N_38796917	Same	99.3	0	is_SNP
Chr01a_33940827	Chr01N_39696281	Same	100	0	is_SNP
Chr01a_3412712	Chr01N_62702308	Same	99.01	0	is_SNP
Chr01a_34132875	Chr01N_28585568	Same	99.8	0	is_SNP
Chr01a_34897217	Chr01N_19307687	Same	99.9	0	is_SNP
Chr01a_35020483	Chr01N_39575413	Same	100	0	is_SNP
Chr01a_35312663	Chr01N_20730757	Same	99.8	0	is_SNP
Chr01a_3553452	Chr01N_63658217	Same	100	0	is_SNP
Chr01a_3575416	Chr01N_64823964	Same	98.04	0	is_SNP
Chr01a_36088840	Chr01N_41115668	Same	99.16	0	is_SNP
Chr01a_36545181	Chr01N_26377318	Same	100	0	is_SNP
Chr01a_36938601	Chr01N_24676977	Same	99.2	0	is_SNP
Chr01a_36938718	Chr01N_24677094	Same	99.2	0	is_SNP
Chr01a_394375	Chr01N_66856926	Same	100	0	is_SNP
Chr01a_3956293	Chr01N_64433584	Same	94.9	0	is_SNP
Chr01a_39808419	Chr01N_36563720	Same	100	0	is_SNP
Chr01a_40253689	Chr01N_35750603	Same	99.9	0	is_SNP
Chr01a_4099314	Chr01N_63298240	Same	99.9	0	is_SNP
Chr01a_43480698	Chr01N_35936925	Same	99.2	0	is_SNP
Chr01a_44467763	Chr01N_32832150	Same	100	0	is_SNP
Chr01a_44467827	Chr01N_32832086	Same	99.9	0	is_SNP
Chr01a_449445	Chr01N_66719502	Same	100	0	is_SNP
Chr01a_44951687	Chr01N_25933843	Same	99.9	0	is_SNP
Chr01a_45689694	Chr01N_38536085	Same	99.8	0	is_SNP
Chr01a_46015258	Chr01N_28718148	Same	100	0	is_SNP
Chr01a_4621545	Chr01N_61154095	Same	99.6	0	is_SNP
Chr01a_4621548	Chr01N_61154092	Same	99.6	0	is_SNP
Chr01a_4703773	Chr01N_60830268	Same	99.16	0	is_SNP
Chr01a_4704510	Chr01N_60829531	Same	99.77	0	is_SNP
Chr01a_48113944	Chr01N_40075424	Same	99.9	0	is_SNP
Chr01a_5176208	Chr01N_59693276	Same	100	0	is_SNP
Chr01a_5184857	Chr01N_59686215	Same	99	0	is_SNP
Chr01a_52001379	Chr01N_36060175	Same	98.7	0	is_SNP
Chr01a_5406590	Chr01N_61343779	Same	99.64	0	is_SNP
Chr01a_5442192	Chr01N_61383788	Same	100	0	is_SNP
Chr01a_5504783	Chr01N_61444417	Same	99.53	0	is_SNP
Chr01a_55919188	Chr01N_42174424	Same	98.9	0	is_SNP
Chr01a_55960742	Chr01N_17152108	Same	99.6	0	is_SNP
Chr01a_5610042	Chr01N_61702422	Same	100	0	is_SNP
Chr01a_56413399	Chr01N_34609894	Same	99.5	0	is_SNP
Chr01a_56627739	Chr01N_34945084	Same	100	0	is_SNP
Chr01a_5694316	Chr01N_61794806	Same	99.47	0	is_SNP
Chr01a_57015639	Chr01N_14372564	Same	100	0	is_SNP
Chr01a_57211699	Chr01N_16922754	Same	99.1	0	is_SNP
Chr01a_57370807	Chr01N_16465982	Same	99.8	0	is_SNP
Chr01a_57424178	Chr01N_16391584	Same	100	0	is_SNP
Chr01a_58138473	Chr01N_14673949	Same	100	0	is_SNP
Chr01a_5829364	Chr01N_61982589	Same	100	0	is_SNP
Chr01a_5829365	Chr01N_61982590	Same	100	0	is_SNP
Chr01a_58403739	Chr01N_11730809	Same	99.89	0	is_SNP
Chr01a_58628902	Chr01N_12854073	Same	100	0	is_SNP
Chr01a_58784246	Chr01N_14715899	Same	100	0	is_SNP
Chr01a_59193090	Chr01N_14745813	Same	97.2	0	is_SNP
Chr01a_59193091	Chr01N_14745814	Same	97.2	0	is_SNP
Chr01a_59353297	Chr01N_13957903	Same	100	0	is_SNP
Chr01a_59712120	Chr01N_13307167	Same	99.52	0	is_SNP
Chr01a_61162545	Chr01N_11958042	Same	99.8	0	is_SNP
Chr01a_62321161	Chr01N_11267215	Same	100	0	is_SNP
Chr01a_62321165	Chr01N_11267211	Same	100	0	is_SNP
Chr01a_62390803	Chr01N_10882603	Same	99.8	0	is_SNP
Chr01a_64763693	Chr01N_8432861	Same	99.87	0	is_SNP
Chr01a_64763706	Chr01N_8432874	Same	99.87	0	is_SNP
Chr01a_64767078	Chr01N_8436246	Same	100	0	is_SNP
Chr01a_64767085	Chr01N_8436253	Same	100	0	is_SNP
Chr01a_65883002	Chr01N_6521509	Same	100	0	is_SNP
Chr01a_66593114	Chr01N_2859137	Same	99.8	0	is_SNP
Chr01a_66787091	Chr01N_3288669	Same	99.8	0	is_SNP
Chr01a_66794531	Chr01N_3301188	Same	100	0	is_SNP
Chr01a_67059497	Chr01N_3948803	Same	100	0	is_SNP
Chr01a_67100958	Chr01N_4180681	Same	100	0	is_SNP
Chr01a_67135036	Chr01N_4214865	Same	100	0	is_SNP
Chr01a_6722745	Chr01N_58390393	Same	100	0	is_SNP
Chr01a_67291386	Chr01N_4582751	Same	99.9	0	is_SNP
Chr01a_67312921	Chr01N_4604417	Same	99.69	0	is_SNP
Chr01a_68260225	Chr01N_5192680	Same	98.9	0	is_SNP
Chr01a_68781348	Chr01N_5572604	Same	97.92	0	is_SNP
Chr01a_68781484	Chr01N_5572468	Same	96.84	0	is_SNP
Chr01a_68910039	Chr01N_5407271	Same	100	0	is_SNP
Chr01a_68982562	Chr01N_5270872	Same	100	0	is_SNP
Chr01a_68985888	Chr01N_5267546	Same	99.7	0	is_SNP
Chr01a_69039067	Chr01N_5118552	Same	100	0	is_SNP
Chr01a_69158565	Chr01N_5035079	Same	98.7	0	is_SNP
Chr01a_69284569	Chr01N_4858888	Same	99.88	0	is_SNP
Chr01a_69711486	Chr01N_2117778	Same	100	0	is_SNP
Chr01a_69864039	Chr01N_2082031	Same	98.7	0	is_SNP
Chr01a_70245710	Chr01N_2040369	Same	99.9	0	is_SNP
Chr01a_7029274	Chr01N_62649783	Same	100	0	is_SNP
Chr01a_70354877	Chr01N_1568992	Same	99.2	0	is_SNP
Chr01a_70382407	Chr01N_1523110	Same	100	0	is_SNP
Chr01a_70525575	Chr01N_1204992	Same	100	0	is_SNP
Chr01a_70655570	Chr01N_1782715	Same	98.6	0	is_SNP
Chr01a_7129674	Chr01N_62425874	Same	100	0	is_SNP
Chr01a_71652165	Chr01N_606555	Same	100	0	is_SNP
Chr01a_71918540	Chr01N_843735	Same	99.39	0	is_SNP
Chr01a_71923869	Chr01N_849257	Same	99.1	0	is_SNP
Chr01a_729528	Chr01N_66311620	Same	99.66	0	is_SNP
Chr01a_7396527	Chr01N_58489108	Same	99.5	0	is_SNP
Chr01a_7429861	Chr01N_58532228	Same	99.6	0	is_SNP
Chr01a_7659035	Chr01N_58976473	Same	99.8	0	is_SNP
Chr01a_7752883	Chr01N_59166154	Same	100	0	is_SNP
Chr01a_7864825	Chr01N_59325826	Same	97.74	0	is_SNP
Chr01a_7938451	Chr01N_61141852	Same	99.8	0	is_SNP
Chr01a_7938482	Chr01N_61141821	Same	99.8	0	is_SNP
Chr01a_800219	Chr01N_66238396	Same	100	0	is_SNP
Chr01a_8105809	Chr01N_60766777	Same	99.4	0	is_SNP
Chr01a_8194533	Chr01N_60607896	Same	99.9	0	is_SNP
Chr01a_8313248	Chr01N_60421775	Same	100	0	is_SNP
Chr01a_8529849	Chr01N_57629622	Same	99.21	0	is_SNP
Chr01a_8837550	Chr01N_57197388	Same	100	0	is_SNP
Chr01a_8902400	Chr01N_57261953	Same	100	0	is_SNP
Chr01a_8947830	Chr01N_57315758	Same	100	0	is_SNP
Chr01a_8947853	Chr01N_57315781	Same	100	0	is_SNP
Chr01a_8947855	Chr01N_57315783	Same	100	0	is_SNP
Chr01a_9009715	Chr01N_57862217	Same	98.8	0	is_SNP
Chr01a_9040932	Chr01N_57808303	Same	99.28	0	is_SNP
Chr01a_9040960	Chr01N_57808275	Same	99.3	0	is_SNP
Chr01a_9161833	Chr01N_56946198	Same	99.89	0	is_SNP
Chr01a_9161873	Chr01N_56946158	Same	99.89	0	is_SNP
Chr01a_936199	Chr01N_66063086	Same	99.6	0	is_SNP
Chr01a_9939506	Chr01N_54786646	Same	100	0	is_SNP
Chr01a_9941245	Chr01N_54788385	Same	99.85	0	is_SNP
Chr01a_9952488	Chr01N_54799630	Same	100	0	is_SNP
Chr01b_1167137	Chr01K_1015857	Same	99.8	0	is_SNP
Chr01b_11885214	Chr01K_12335602	Same	100	0	is_SNP
Chr01b_11885238	Chr01K_12335626	Same	100	0	is_SNP
Chr01b_11885246	Chr01K_12335634	Same	100	0	is_SNP
Chr01b_13238810	Chr01K_16023191	Same	99.9	0	is_SNP
Chr01b_13458277	Chr01K_15551448	Same	100	0	is_SNP
Chr01b_17441422	Chr01K_16004729	Same	99.11	0	is_SNP
Chr01b_1783518	Chr01K_2319516	Same	100	0	is_SNP
Chr01b_1833160	Chr01K_2368319	Same	99.3	0	is_SNP
Chr01b_18803534	Chr01K_15071343	Same	100	0	is_SNP
Chr01b_19644647	Chr01K_19862589	Same	100	0	is_SNP
Chr01b_19666057	Chr01K_19884362	Same	99.9	0	is_SNP
Chr01b_19666064	Chr01K_19884369	Same	99.9	0	is_SNP
Chr01b_2054883	Chr01K_2737682	Same	99.8	0	is_SNP
Chr01b_20859465	Chr01K_29556841	Same	99.5	0	is_SNP
Chr01b_20970903	Chr01K_33532549	Same	99.45	0	is_SNP
Chr01b_21249971	Chr01K_33386856	Same	98.5	0	is_SNP
Chr01b_21336070	Chr01K_28464256	Same	100	0	is_SNP
Chr01b_21424975	Chr01K_31298245	Same	100	0	is_SNP
Chr01b_22147270	Chr01K_30288428	Same	100	0	is_SNP
Chr01b_22912707	Chr01K_30690943	Same	98.61	0	is_SNP
Chr01b_22927877	Chr01K_30416796	Same	100	0	is_SNP
Chr01b_2383388	Chr01K_1233311	Same	100	0	is_SNP
Chr01b_23881041	Chr01K_32490988	Same	93.24	0	is_SNP
Chr01b_24196278	Chr01K_28878952	Same	100	0	is_SNP
Chr01b_24510155	Chr01K_26370136	Same	100	0	is_SNP
Chr01b_24916736	Chr01K_31106194	Same	95.89	0	is_SNP
Chr01b_24925689	Chr01K_31116444	Same	99.44	0	is_SNP
Chr01b_25605445	Chr01K_25611425	Same	100	0	is_SNP
Chr01b_25984070	Chr01K_30637806	Same	100	0	is_SNP
Chr01b_26073694	Chr01K_32721126	Same	97.01	0	is_SNP
Chr01b_2623761	Chr01K_1609902	Same	100	0	is_SNP
Chr01b_26754905	Chr01K_30586371	Same	100	0	is_SNP
Chr01b_27600703	Chr01K_22943776	Same	99.79	0	is_SNP
Chr01b_27729169	Chr01K_31211692	Same	99.2	0	is_SNP
Chr01b_2841553	Chr01K_2098907	Same	100	0	is_SNP
Chr01b_2868828	Chr01K_2128549	Same	100	0	is_SNP
Chr01b_28697566	Chr01K_33346438	Same	100	0	is_SNP
Chr01b_29710497	Chr01K_26663430	Same	99.9	0	is_SNP
Chr01b_30461821	Chr01K_24416383	Same	99.2	0	is_SNP
Chr01b_33177469	Chr01K_24561398	Same	99.75	0	is_SNP
Chr01b_34319387	Chr01K_26694784	Same	99.4	0	is_SNP
Chr01b_35509151	Chr01K_34201136	Same	99.6	0	is_SNP
Chr01b_35529428	Chr01K_34267703	Same	100	0	is_SNP
Chr01b_35608778	Chr01K_33828846	Same	99.37	0	is_SNP
Chr01b_36627030	Chr01K_34078204	Same	99.2	0	is_SNP
Chr01b_36710749	Chr01K_34508321	Same	100	0	is_SNP
Chr01b_36857378	Chr01K_34993830	Same	100	0	is_SNP
Chr01b_36857388	Chr01K_34993820	Same	100	0	is_SNP
Chr01b_36876667	Chr01K_34873924	Same	99.9	0	is_SNP
Chr01b_36929954	Chr01K_34922347	Same	100	0	is_SNP
Chr01b_36996342	Chr01K_35082091	Same	100	0	is_SNP
Chr01b_36996344	Chr01K_35082093	Same	100	0	is_SNP
Chr01b_37117028	Chr01K_35297478	Same	99.8	0	is_SNP
Chr01b_37226332	Chr01K_35570947	Same	99.06	0	is_SNP
Chr01b_37298611	Chr01K_35785790	Same	99.84	0	is_SNP
Chr01b_37370161	Chr01K_35893733	Same	100	0	is_SNP
Chr01b_37370167	Chr01K_35893739	Same	100	0	is_SNP
Chr01b_37477820	Chr01K_36152570	Same	99.39	0	is_SNP
Chr01b_37513234	Chr01K_36183634	Same	99.9	0	is_SNP
Chr01b_37513236	Chr01K_36183636	Same	99.9	0	is_SNP
Chr01b_37535230	Chr01K_36246379	Same	100	0	is_SNP
Chr01b_38201880	Chr01K_36536885	Same	100	0	is_SNP
Chr01b_38490824	Chr01K_38936914	Same	99.9	0	is_SNP
Chr01b_38504105	Chr01K_38875030	Same	100	0	is_SNP
Chr01b_39670127	Chr01K_36919218	Same	99.9	0	is_SNP
Chr01b_39699941	Chr01K_36890200	Same	99.9	0	is_SNP
Chr01b_40309243	Chr01K_36403254	Same	99.55	0	is_SNP
Chr01b_40525491	Chr01K_36802792	Same	100	0	is_SNP
Chr01b_40525556	Chr01K_36802857	Same	100	0	is_SNP
Chr01b_42287249	Chr01K_39477632	Same	99.4	0	is_SNP
Chr01b_42373751	Chr01K_39640961	Same	100	0	is_SNP
Chr01b_42373754	Chr01K_39640964	Same	100	0	is_SNP
Chr01b_42392921	Chr01K_39660463	Same	100	0	is_SNP
Chr01b_42745836	Chr01K_40196959	Same	99.3	0	is_SNP
Chr01b_43302987	Chr01K_42402606	Same	97.7	0	is_SNP
Chr01b_4338457	Chr01K_3638361	Same	100	0	is_SNP
Chr01b_4339704	Chr01K_3639608	Same	99.3	0	is_SNP
Chr01b_44086229	Chr01K_41999762	Same	99.2	0	is_SNP
Chr01b_44154462	Chr01K_42068285	Same	99.45	0	is_SNP
Chr01b_4423079	Chr01K_3744328	Same	100	0	is_SNP
Chr01b_44323794	Chr01K_42516977	Same	100	0	is_SNP
Chr01b_44482586	Chr01K_43067671	Same	100	0	is_SNP
Chr01b_44598646	Chr01K_43371130	Same	99.4	0	is_SNP
Chr01b_44616869	Chr01K_43388334	Same	100	0	is_SNP
Chr01b_44631509	Chr01K_43400343	Same	99.81	0	is_SNP
Chr01b_44631551	Chr01K_43400385	Same	99.81	0	is_SNP
Chr01b_44656191	Chr01K_43436460	Same	99.7	0	is_SNP
Chr01b_4466055	Chr01K_3793117	Same	100	0	is_SNP
Chr01b_44696700	Chr01K_43508398	Same	98.8	0	is_SNP
Chr01b_44768452	Chr01K_43693838	Same	100	0	is_SNP
Chr01b_44886646	Chr01K_43889053	Same	98	0	is_SNP
Chr01b_44948613	Chr01K_44067234	Same	99.72	0	is_SNP
Chr01b_45010270	Chr01K_44149593	Same	98.99	0	is_SNP
Chr01b_45025415	Chr01K_44163121	Same	100	0	is_SNP
Chr01b_45187698	Chr01K_43845273	Same	100	0	is_SNP
Chr01b_4522745	Chr01K_3912307	Same	97.69	0	is_SNP
Chr01b_4522759	Chr01K_3912321	Same	97.69	0	is_SNP
Chr01b_4584048	Chr01K_4203780	Same	100	0	is_SNP
Chr01b_4585798	Chr01K_4205530	Same	100	0	is_SNP
Chr01b_4609406	Chr01K_4328066	Same	100	0	is_SNP
Chr01b_4640421	Chr01K_4480536	Same	99.9	0	is_SNP
Chr01b_4640933	Chr01K_4481048	Same	100	0	is_SNP
Chr01b_4640960	Chr01K_4481075	Same	100	0	is_SNP
Chr01b_464943	Chr01K_387201	Same	99.8	0	is_SNP
Chr01b_46652774	Chr01K_46007538	Same	99.89	0	is_SNP
Chr01b_47295077	Chr01K_43975748	Same	97.84	0	is_SNP
Chr01b_4738653	Chr01K_4687064	Same	99.6	0	is_SNP
Chr01b_4738679	Chr01K_4687090	Same	99.6	0	is_SNP
Chr01b_4738710	Chr01K_4687121	Same	99.7	0	is_SNP
Chr01b_4740115	Chr01K_4688524	Same	99.8	0	is_SNP
Chr01b_4743415	Chr01K_4691825	Same	100	0	is_SNP
Chr01b_47741968	Chr01K_47804071	Same	99.9	0	is_SNP
Chr01b_47742018	Chr01K_47804021	Same	99.9	0	is_SNP
Chr01b_4787252	Chr01K_4807747	Same	100	0	is_SNP
Chr01b_47928433	Chr01K_44554306	Same	99.9	0	is_SNP
[truncated: 5,559 more rows]

## Sheet: TableS5
Supplementary Table S5. Benchmark flowering time genes in Arabidopsis and maize, and their putative orthologs in switchgrass
Benchmark flowing time genes in maize
Gene name	Short name	Gene accession in maizegdb (Zm-B73-REFERENCE-NAM-5.0/Zm00001d.2)	Pubmed ID	Citation	Description
id1 indeterminate growth1; Zinc finger protein ID1	ID1	Zm00001eb047750/Zm00001d032922	9604934; 15020707	Colasanti et al., 1998; Kozaki et al., 2004	Regulates a leaf-generated signal required for the transition to flowering
Delayed flowering1	DLF1	Zm00001eb331880/Zm00001d022613	17071646; 32579713	Muszynski et al., 2006; Sun et al., 2020	Mediates floral inductive signals in shoot apex in maize; dlf1 promotes floral transition by directly activating ZmMADS4 and ZmMADS67 in the maize shoot apex
Zmm5; ZmSOC1	ZmMADS1	Zm00001eb403750/Zm00001d048474	27457125	Alter et al., 2016	Represents a positive FT regulator
Zmm4	ZmMADS4	Zm00001eb057540/Zm00001d034045	32579713; 18539775	Sun et al., 2020; Danilevskaya et al., 2008	Knocking out ZmMADS4 and ZmMADS67 both increased leaf number and delayed flowering; Overexpression of ZMM4 leads to early flowering in transgenic maize
	ZmMADS67	Zm00001eb327040/Zm00001d022088	32579713	Sun et al., 2020	Knocking out ZmMADS4 and ZmMADS67 both increased leaf number and delayed flowering
zmm22, GRMZM2G171650	ZmMADS69	Zm00001eb143080/Zm00001d042315	30288760	Liang et al., 2019	Modulation of expression results in delayed or accelerated flowering time
MADS56; zagl1	ZAG6	Zm00001eb001670/Zm00001d027425	29688423	Minow et al., 2018	Functional ortholog of SOC1, paralog of MADS1.
ZEA CENTRORADIALIS1; pebp1 phosphatidylethanolamine-binding protein1	ZCN1	Zm00001eb164120/Zm00001d044705	20200067	Danilevskaya et al., 2010	Overexpression led to late flowering
ZEA CENTRORADIALIS2;pebp2 phosphatidylethanolamine-binding protein2	ZCN2	Zm00001eb181410/Zm00001d050649	20200067	Danilevskaya et al., 2010	Overexpression led to late flowering
ZEA CENTRORADIALIS4; pebp4 - phosphatidylethanolamine-binding protein4	ZCN4	Zm00001eb084030/Zm00001d003804	20200067	Danilevskaya et al., 2010	Overexpression led to late flowering
pebp5; ZEA CENTRORADIALIS5	ZCN5	Zm00001eb421900/Zm00001d025346	20200067	Danilevskaya et al., 2010	Overexpression led to late flowering
vgt2; Zea CENTRORADIALIS 8; pebp8 (phosphatidylethanolamine-binding protein8); CENTRORADIALIS-like, FT-like II;	ZCN8	Zm00001eb353250/Zm00001d010752	21730358; 30220503	Lazakis et al., 2011; Meng et al., 2011; Guo et al., 2018	Integrates both endogenous and photoperiod flowering signals
pebp24	ZCN24	Zm00001eb318290/Zm00001d021135	31641024	Azodi et al., 2020
AP2 domain transcription factor	ZmRap2.7	Zm00001eb355240/Zm00001d010988	17595297	Salvi et al., 2007	Functions as a cis-acting regulatory element
CCT10; CO CO-LIKE TIMING OF CAB1 protein domain1	ZmCCT1	Zm00001eb418700/Zm00001d024909	29279404; 22711828	Huang et al., 2018; Hung et al., 2012	Photoperiod response locus; confers later flowering in teosintes under longer day lengths; many maize inbred lines, including some adapted to tropical regions, have cct1 alleles insensitive to photoperiod
ZmCCT9;	ZmCCT2	Zm00001eb391230/Zm00001d000176	29279404	Huang et al., 2018	Photoperiod response locus; confers later flowering in teosintes under longer day lengths; knockout mutant causes early flowering under long days
cca1 - circadian clock associated1; LHY protein	ZmCCA1a	Zm00001eb172450/Zm00001d049543	32153606	Shi et al., 2020	ZmCCA1a on chromosome 10 of maize delays flowering of Arabidopsis thaliana
CCT43; CO CO-LIKE TIMING OF CAB1 protein domain 43	ZmPRR37a	Zm00001eb331630/Zm00001d022590	36173348	Zhao et al, 2003	Ortholog of rice heading date repressor OsPRR37, negative regulation of long-day photoperiodism, flowering
two-component response regulator-like PRR37	ZmPRR37b	Zm00001eb112080/Zm00001d007240	28045987	Jamann et al. 2017	Targeted region of interest associated with flowering time; ortholog of rice heading date repressor OsPRR37
homologous to photoperiod genes constans (co) from Arabidopsis and heading date 1 (hd1) in rice	CONZ1	Zm00001eb380460/Zm00001d045735	18301915	Miller et al., 2008	Homologous to photoperiod genes CONSTANS (co) from Arabidopsis and heading date 1 (hd1) in rice
ZmCOL08	Zmcol3	Zm00001eb246780/Zm00001d017176	29319223	Jin et al., 2018	Functions as a repressor of flowering
phytochromeC1	phyC1	Zm00001eb057490/Zm00001d034038	32531863	Li et al., 2020	Double knockout mutants of ZmPHYC1 and ZmPHYC2 created using the CRISPR/Cas9 technology display a moderate early flowering phenotype under long‐day conditions
phytochromeC2	phyC2	Zm00001eb214800/Zm00001d013262	32531863	Li et al., 2020	Double knockout mutants of ZmPHYC1 and ZmPHYC2 created using the CRISPR/Cas9 technology display a moderate early flowering phenotype under long‐day conditions
Benchmark flowing time genes in Arabidopsis, obtained from the database FLOR-ID
Gene name	Short name	Gene accession in TAIR 10	Condition	Function in flowering	Function type	Description	Orthologs in switchgrass (OrthoFinder)
ABA HYPERSENSITIVE 1 , CAP-BINDING PROTEIN 80	ABH1, CBP80	AT2G13540	SD and LD	Negative	General	cbp80 single mutant is early flowering under both SD and LD conditions in the C24 and Col FRI backgrounds, and only under SD conditions in the Col-0 background.
ADP GLUCOSE PYROPHOSPHORYLASE 1 , ADP-GLUCOSE PYROPHOSPHORYLASE SMALL SUBUNIT 1	ADG1, APS1	AT5G48300	SD and LD	Positive	Sugar	adg1 single mutant is starchless and late flowering under both SD and LD conditions. (adg1 single mutant shows pleoitropic developmental defects.)
SAP30 FUNCTION-RELATED 1	AFR1	AT1G75060	SD and LD	Negative	Photoperiodism, light perception and signaling	afr1 single mutant is early flowering under both SD and LD conditions.
SAP30 FUNCTION-RELATED 2	AFR2	AT1G19330	SD and LD	Negative	Photoperiodism, light perception and signaling	afr2 single mutant is early flowering under both SD and LD conditions.
AGAMOUS-LIKE 24	AGL24	AT4G24540	SD and LD	Positive	Flower development and meristem identity	agl24 single mutant is late flowering under both SD and LD conditions. (agl24 mutation enhances the late-flowering phenotype of soc1;ful double mutant under LD conditions.)
AGAMOUS-LIKE 15	AGL15	AT5G13790	SD and LD	Negative	Photoperiodism, light perception and signaling	agl15;agl18 multiple mutant is early flowering under SD conditions and slightly early flowering under LD conditions. (Phenotype stronger under SD conditions.)
AGAMOUS-LIKE 18	AGL18	AT3G57390	SD and LD	Negative	Photoperiodism, light perception and signaling	agl15;agl18 multiple mutant is early flowering under both SD and LD conditions only.(The phenotype is stronger under SD conditions.)
AGAMOUS-LIKE 19	AGL19	AT4G22950	SD and LD	Positive	Vernalization	AGL19 overexpressor is early flowering under both SD and LD conditions.
AGAMOUS-LIKE 16	AGL16	AT3G57230	LD only	Negative	General	agl16 single mutant is early flowering under LD conditions only, both in Col-0 and Col FRI backgrounds.
AGAMOUS-LIKE 17	AGL17	AT2G22630	SD only	Positive	Photoperiodism, light perception and signaling	agl17 single mutant is late flowering under LD conditions.
AGAMOUS-LIKE 6	AGL6	AT2G45650	SD and LD	Positive	General	AGL6 overexpressor is early flowering under both SD and LD conditions.
APETALA1	AP1	AT1G69120	None		Flower development and meristem identity	ap1 single mutant shows abnormal flower development: sepals are converted into bracts.
AT-HOOK MOTIF NUCLEAR-LOCALIZED PROTEIN 22	AHL22	AT2G45430	SD and LD	Negative	General	ahl18;ahl22;ahl27;ahl28 multiple RNAi knockdown transgenic line is early flowering under both SD and LD conditions.
ARABIDOPSIS SNF1 KINASE HOMOLOG 10 , SNF1-RELATED PROTEIN KINASE 1.1	AKIN10, SNRK1.1	AT3G01090	LD [no data under SD]	Negative	Sugar	akin10 single mutant does not display any flowering-time phenotype.
APETALA2	AP2	AT4G36920	SD and LD	Negative	Flower development and meristem identity	ap2 single mutant is early flowering under both SD and LD conditions and shows abnormal flower development: sepals are converted into ovule-bearing carpels.
ALTERED PHLOEM DEVELOPMENT, WOODY, FE	APL, WDY, FE	AT1G79430	LD only	Positive	Photoperiodism, light perception and signaling	fe single mutant shows lower FT expression levels and attenuated long-distance transport of FT.
ACTIN-RELATED PROTEIN 4	ARP4	AT1G18450	LD [no data under SD]	Negative	General	RNAi downregulation of ARP4 leads to pleiotropic defects, including early flowering under SD conditions. (No data available under SD conditions.)
ACTIN-RELATED PROTEIN 6 , SUPPRESSOR OF FRIGIDA3 , EARLY IN SHORT DAYS 1	ARP6, SUF3, ESD1	AT3G33520	SD and LD	Negative	General	esd1 single mutant is early flowering under both SD and LD conditions.
ASYMMETRIC LEAVES 1	AS1	AT2G37630	SD only	Positive	Photoperiodism, light perception and signaling	as1 single mutant is late flowering under SD conditions only.(as1 single mutant is also late flowering under 12h-light - 12h-dark.)
ARABIDOPSIS ASH2 RELATIVE, TRAUCO	ASH2R, TRO	AT1G51450	LD [no data under SD]	Negative	General	ash2r homozygous mutant is not viable.
AT-STUbl4	AT-STUbl4	AT1G66650	SD and LD	Positive	Photoperiodism, light perception and signaling	AT-STUbl4 regulates the stability of CDF proteins, which are known to be involved in the repression of CONSTANS expression.
BMI1C	AtBMI1C	AT3G23060	SD and LD	Positive	General	Downregulation of ATBMI1C by an artificial microRNA does not alter flowering time.
ARABIDOPSIS THALIANA CENTRORADIALIS	ATC	AT2G27550	SD and LD	Negative	Photoperiodism, light perception and signaling	ATC overexpressor is late flowering under both SD and LD conditions.
HOMEOBOX GENE 1	ATH1	AT4G32980	SD only	Negative	Hormones	ath1 single mutant is early flowering under SD conditions, but only in the Col-8 background.
DNAJ HOMOLOG 3	ATJ3	AT3G44110	SD and LD	Positive	General	atj3 single mutant is late flowering under both SD and LD conditions.
NODULIN HOMEOBOX	AtNDX	AT4G03090	LD [no data under SD]	Positive	General	ATNDX was originally identified in a screen for modification of COOLAIR (antisense FLC transcript) expression. atndx single mutant shows reduced COOLAIR expression. ATNDX is involved in the stablilization of the R-loop that represses the transcription of COOLAIR.
PROTEIN ARGININE METHYLTRANSFERASE 10	PRMT10	AT1G04870	SD and LD	Positive	General	atprmt10 single mutant is late flowering under both SD and LD conditions.
HOMOLOGUE OF TRITHORAX 1 , SET DOMAIN PROTEIN 27	ATX1, SDG27	AT2G31650	SD and LD	Negative	General	atx1 single mutant is slightly early flowering under both SD and LD conditions. (The phenotype is stronger in the Ws than in the Col-0 background.)
TRITHORAX-LIKE PROTEIN 2	ATX2	AT1G05830	SD and LD	Negative	General	atx2 single mutant is slightly early flowering under both SD and LD conditions.
ARABIDOPSIS TRITHORAX-RELATED 7 , SET DOMAIN PROTEIN 25	ATXR7, SDG25	AT5G42400	SD and LD	Negative	General	atxr7 single mutant is early flowering under both SD and LD conditions. (atx7 single mutant supresses the late flowering of the Col FRI background.)
BAF60, CHC1	BAF60, CHC1	AT5G14170	LD only	Positive	General	RNAi downregulation of BAF60 expression leads to increased FLC expression levels.
CAP-BINDING PROTEIN 20	CBP20	AT5G44200	LD [no data under SD]	Negative	General	cbp20 single mutant is early flowering under LD conditions in Col-0 and Col FRI backgrounds. (No data available under SD conditions. The whole plant development seems to be delayed.)
B-BOX DOMAIN PROTEIN 19	BBX19	AT4G38960	LD [no data under SD]	Negative	Photoperiodism, light perception and signaling	BBX19 overexpressor is late flowering under LD conditions.(No data available under SD conditions.)
BROTHER OF FT	BFT	AT5G62040	LD only	Negative	General	BFT overexpressor is late flowering under LD conditions only and displays floral defects similar to 35S::TFL1 transgenic lines.
BRANCHED 1 , TCP DOMAIN PROTEIN 18	BRC1, TCP18	AT3G18550	LD [no data under SD]	Negative	Flower development and meristem identity	After floral induction, brc1 single mutant develops more primary rosettes branches. No flowering-time phenotype described.
BRAHMA, CHROMATIN REMODELING 2	BRM, CHR2	AT2G46020	SD and LD	Negative	General	brm single mutant is early flowering under both SD and LD conditions.
CADMIUM SENSITIVE 2 , ROOT MERISTEMLESS 1 , GLUTAMATE-CYSTEINE LIGASE	CAD2, RML1, GSH1	AT4G23100	LD [no data under SD]	Positive	General	cad2-1 single mutant is late flowering under LD conditions. (No data available under SD conditions.)
CIRCADIAN CLOCK ASSOCIATED 1	CCA1	AT2G46830	SD only	Negative	Circadian Clock	cca1 single mutant is slightly early flowering under SD conditions only.
CYCLING DOF FACTOR 1	CDF1	AT5G62430	LD only	Negative	Photoperiodism, light perception and signaling	RNAi down-regulation of CDF1 leads to early flowering under LD conditions.
CYCLING DOF FACTOR 2	CDF2	AT5G39660	SD and LD	Negative	Photoperiodism, light perception and signaling	cdf2 single mutant is early flowering under both SD and LD conditions.
CYCLING DOF FACTOR 3	CDF3	AT3G47500	SD only	Negative	Photoperiodism, light perception and signaling	cdf3 single mutant is early flowering under SD conditions only.
CYCLING DOF FACTOR 4	CDF4	AT2G34140	LD only	Negative	Photoperiodism, light perception and signaling	CDF4 overexpression in vasculature by the SUC2 promoter leads to a late flowering time under LD conditions only.
CYCLING DOF FACTOR 5	CDF5	AT1G69570	SD and LD	Negative	Photoperiodism, light perception and signaling	cdf5 single mutant is early flowering under both SD and LD conditions.
CURLY LEAF , SETDOMAIN GROUP 1	CLF, SDG1	AT2G23380	SD and LD	Negative	General	clf single mutant is early flowering under both SD and LD conditions. (The early flowering phenotype is stronger under SD than LD conditions.)
CYCLIN-DEPENDENT KINASE C;2	CDKC;2	AT5G64960	LD [no data under SD]	Positive	General	CDKC;2 is part of a kinase complex associated with elongation.
CRYPTOCHROME-INTERACTING BASIC-HELIX-LOOP-HELIX 1	CIB1	AT4G34530	LD [no data under SD]	Positive	Photoperiodism, light perception and signaling	cib1;cib5 multiple mutant is slightly late flowering under LD conditions. (No data available under SD conditions.)
CRYPTOCHROME-INTERACTING BASIC-HELIX-LOOP-HELIX 5	CIB5	AT1G26260	LD [no data under SD]	Positive	Photoperiodism, light perception and signaling	cib1;cib5 multiple mutant is slightly late flowering under LD conditions. (No data available under SD conditions.)
CRYPTOCHROME-INTERACTING BASIC-HELIX-LOOP-HELIX 2	CIB2	AT5G48560	LD [no data under SD]	Positive	Photoperiodism, light perception and signaling	CIB2 overexpressor is early flowering under LD conditions. (No data available under SD conditions.)
CRYPTOCHROME-INTERACTING BASIC-HELIX-LOOP-HELIX 4	CIB4	AT1G10120	LD [no data under SD]	Positive	Photoperiodism, light perception and signaling	CIB4 overexpressor is early flowering under LD conditions. (No data available under SD conditions.)
CASEIN KINASE II BETA SUBUNIT 3	CKB3	AT3G60250	SD and LD	Positive	Circadian Clock	CKB3 overexpressor is early flowering under both SD and LD conditions.
CASEIN KINASE II BETA SUBUNIT 4	CKB4	AT2G44680	SD only	Positive	Circadian Clock	CKB4 overexpressor is early flowering under SD conditions only.
CONSTANS	CO	AT5G15840	LD only	Positive	Photoperiodism, light perception and signaling	co single mutant is late flowering under LD conditions only.
CONSTANS-LIKE 5	COL5	AT5G57660	SD only	Positive	Photoperiodism, light perception and signaling	COL5 overexpressor is early flowering under SD conditions only.
CONSTANS-LIKE 9	COL9	AT3G07650	LD only	Negative	Photoperiodism, light perception and signaling	col9 single mutant is early flowering under LD conditions.
CONSTITUTIVE PHOTOMORPHOGENIC 1	COP1	AT2G32950	SD and LD	Negative	Photoperiodism, light perception and signaling	cop1 single mutant is late flowering under both SD and LD conditions. (However, McNellis et al. (1994) suggested a phenotype restricted to SD conditions.)
CRYPTOCHROME 2	CRY2	AT1G04400	LD only	Positive	Photoperiodism, light perception and signaling	cry2 single mutant is late flowering under LD conditions.
CRYPTOCHROME 1	CRY1	AT4G08920	LD only	Positive	Photoperiodism, light perception and signaling	cry1;cry2 double mutant is late flowering under LD conditions and continous blue light conditions.
CALCIUM DEPENDENT PROTEIN KINASE 33	CPK33	AT1G50700	LD [no data under SD]	Positive	Photoperiodism, light perception and signaling	cpk33 single mutant is slightly but significantly late-flowering under LD. (No data available under SD conditions.)
CALCIUM DEPENDENT PROTEIN KINASE 6	CPK6	AT2G17290	LD [no data under SD]	Positive	Photoperiodism, light perception and signaling	cpk6 single mutant is very slightly but significantly late-flowering under LD. (No data available under SD conditions.)
COLD SHOCK PROTEIN 2, GLYCINE RICH PROTEIN 2	CSP2, GRP2	AT4G38680	SD [no data under LD]	Negative	General	RNAi donwregulation of CSP2 expression leads to early flowering under SD conditions. No data available under LD conditions.
CLEAVAGE STIMULATING FACTOR 64	CSTF64	AT1G71800	LD [no data under SD]	Positive	General	cstf64 single mutant is late flowering under LD conditions. (No data available under SD conditions. Pleiotropic defects.
CLEAVAGE STIMULATING FACTOR 77	CSTF77	AT1G17760	LD [no data under SD]	Positive	General	cstf77 single mutant is late flowering and shows pleiotropic defects. (No data available about growth conditions, but data were probably acquired under LD conditions.)
CULLIN 3A	CUL3A	AT1G26830	LD [no data under SD]	Positive	Vernalization	cul3a single mutant is late flowering under LD conditions. (No data under SD conditions.)
CULLIN 4	CUL4	AT5G46210	SD only	Negative	General	cul4 single mutant is early flowering under SD conditions only.
DICER-LIKE 1	DCL1	AT1G01040	SD and LD	Positive	General	DCL1 downregulation through a weak allele (sin1-1 ; Ler background) leads to late flowering under both SD and LD conditions. (dcl1 null mutation is lethal.)
DICER-LIKE 3	DCL3	AT3G43920	SD and LD	Positive	General	The dcl1;dcl3 double mutant is late flowering under both SD and LD conditions. (The late flowering time is suppresed by vernalization in the Col FRI background.)
DICER-LIKE 4	DCL4	AT5G20320	SD and LD	Positive	General	dcl1;dcl4 multiple mutant is late flowering under both SD and LD conditions.
DE-ETIOLATED 1 , FUSCA 2	DET1, FUS2	AT4G10180	SD only	Negative	General	det1 single mutant is early flowering under SD conditions only. (Conflicting results under LD conditions. The phenotype is anyway much stronger under SD conditions.)
DAY NEUTRAL FLOWERING	DNF	AT3G19140	SD only	Negative	Photoperiodism, light perception and signaling	dnf single mutant is early flowering under SD conditions only.
EARLY BOLTING IN SHORT DAYS	EBS	AT4G22140	SD and LD	Negative	Photoperiodism, light perception and signaling	ebs single mutant is early flowering under both SD and LD conditions
EARLY FLOWERING 4	ELF4	AT2G40080	SD and LD	Negative	Circadian Clock	elf4 single mutant is late flowering under both SD and LD conditions. (The phenotype is stronger under SD than LD conditions.)
EARLY FLOWERING 3	ELF3	AT2G25930	SD and LD	Negative	Circadian Clock	elf3 single mutant is early flowering under both SD and LD conditions.
EARLY FLOWERING MYB FLOWERING	EFM	AT2G03500	SD and LD	Negative	Ambient temperature	efm single mutant is early flowering under both SD and LD conditions.
EARLY FLOWERING IN SHORT DAYS , SET DOMAIN GROUP 8	EFS, SDG8	AT1G77300	SD and LD	Negative	General	efs single mutant is late flowering under both SD and LD conditions.
EARLY FLOWERING 6	ELF6	AT5G04240	SD and LD	Negative	General	elf6 single mutant is early flowering under both SD and LD conditions.
EARLY FLOWERING 7	ELF7	AT1G79730	SD and LD	Negative	General	elf7 single mutant is early flowering under both SD and LD conditions.
EARLY FLOWERING 8, VERNALIZATION INDEPENDENCE 6	ELF8, VIP6	AT2G06210	SD and LD	Negative	General	elf8 single mutant is early flowering under both SD and LD conditions.
EMBRYONIC FLOWER 1	EMF1	AT5G11530	SD and LD	Negative	General	emf1 single mutant is extremely early flowering under both SD and LD conditions.
EMBRYONIC FLOWER 2, CYTOKININ RESISTANT 1	EMF2, CYR1	AT5G51230	SD and LD	Negative	General	emf2 single mutant is extremely early flowering under both SD and LD conditions.
EARLY IN SHORT DAYS 4	ESD4	AT4G15880	SD and LD	Negative	General	esd4 single mutant is early flowering under both SD and LD conditions. (Analysis performed in the Ler Background).
EARLY IN SHORT DAYS 6, HIGH EXPRESSION OF OSMOTICALLY RESPONSIVE GENES 1	ESD6, HOS1	AT2G39810	SD and LD	Positive	Photoperiodism, light perception and signaling	hos1 single mutant is late flowering under both SD and LD conditions
EARLY IN SHORT DAYS 7 , TILTED 1 , ABA OVERLY SENSITIVE 4	ESD7, TIL1, ABO4	AT1G08260	SD and LD	Negative	General	esd7 single mutant is lethal. esd7 hypomorphic single mutant is early flowering under both SD and LD conditions.
FLOWERING BHLH 1	FBH1	AT1G35460	SD and LD	Positive	Photoperiodism, light perception and signaling	FBH1 overexpressor is early flowering under both SD and LD conditions.
FLOWERING BHLH 2	FBH2	AT4G09180	SD and LD	Positive	Photoperiodism, light perception and signaling	FBH2 overexpressor is early flowering under both SD and LD conditions.
FLOWERING BHLH 3 , ABA-RESPONSIVE KINASE SUBSTRATE 1 , BASIC HELIX-LOOP-HELIX 122	FBH3, AKS1, BHLH122	AT1G51140	SD and LD	Positive	Photoperiodism, light perception and signaling	FBH3 overexpressor is early flowering under both SD and LD conditions.
FLOWERING BHLH 4, ABA-RESPONSIVE KINASE SUBSTRATE 3	FBH4, AKS3	AT2G42280	SD and LD	Positive	Photoperiodism, light perception and signaling	FBH4 overexpressor is early flowering under both SD and LD conditions.
FCA	FCA	AT4G16280	SD and LD	Positive	Ambient temperature	fca single mutant is late flowering under both SD and LD conditions.
FLOWERING LOCUS C, AGAMOUS-LIKE 25, FLOWERING LOCUS F	FLC, AGL25, FLF	AT5G10140	SD and LD	Negative	Flowering time integrator	flc single mutant is early flowering under both SD and LD conditions, especially in the Col FRI background and other winter-accessions.
FLAVIN-BINDING, KELCH REPEAT, F BOX 1 , ADAGIO 3	FKF1, ADO3	AT1G68050	SD only	Positive	Photoperiodism, light perception and signaling	fkf1 single mutant is late flowering under LD conditions only.
FLOWERING LOCUS KH DOMAIN	FLK	AT3G04610	SD and LD	Positive	General	flk single mutant is late flowering under both SD and LD conditions.
FLOWERING LOCUS D , REDUCED SYSTEMIC IMMUNITY 1	FLD, RSI1	AT3G10390	SD and LD	Positive	General	fld single mutant is late flowering under both SD and LD conditions.
FD	FD	AT4G35900	LD only	Positive	Photoperiodism, light perception and signaling	fd single mutant is late flowering under LD conditions only. (fd single mutant seems also slightly late flowering under SD conditions.)
FD PARALOG, BASIC REGION/LEUCINE ZIPPER MOTIF 27	FDP, BZIP27	AT2G17770	LD [no data under SD]	Positive	Photoperiodism, light perception and signaling	fdp single mutant is late flowering under LD conditions. (No data under SD conditions.)
FRIGIDA-ESSENTIAL 1	FES1	AT2G33835	SD and LD	Negative	Vernalization	fes1 single mutant is early flowering under both SD and LD conditions in the Col FRI background. (The flowering-time phenotype of the single mutant is only visible in the Col FRI background.)
FERTILIZATION-INDEPENDENT ENDOSPERM 1 , FERTILIZATION INDEPENDENT SEED 3	FIE1, FIS3	AT3G20740	LD [no data under SD]	Negative	General	FIE1 encodes a subunit of the PRC2 complex, which is involved in the negative regulation of FLC expression. FIE1 is also involved in FT repression. Co-suppression of FIE expression leads to increased FLC expression levels.
FIONA 1	FIO1	AT2G21070	SD and LD	Negative	Circadian Clock	fio1 single mutant is early flowering under both SD and LD conditions.
FLOWERING LOCUS M, MADS AFFECTING FLOWERING 1, AGAMOUS-LIKE 27	FLM, MAF1, AGL27	AT1G77080	SD and LD	Negative	Ambient temperature	flm single mutant is early flowering under both SD and LD conditions.
FLC EXPRESSOR	FLX	AT2G30120	SD and LD	Negative	Vernalization	flx single mutant is early flowering under both SD and LD conditions.
FLOWERING LOCUS T	FT	AT1G65480	SD and LD	Positive	Flowering time integrator	FT overexpressor is early flowering under both SD and LD conditions.
FRUITFULL, AGAMOUS-LIKE 8	FUL, AGL8	AT5G60910	SD and LD	Positive	Flower development and meristem identity	ful single mutant is slightly late flowering under both SD and LD conditions.
FPA	FPA	AT2G43410	SD and LD	Positive	General	fpa single mutant is late flowering under both SD and LD conditions.
FRIGIDA LIKE 1, SUPPRESSOR OF FRI 8	FRL1, SUF8	AT5G16320	SD and LD	Negative	Vernalization	frl1 single mutant supresses the late flowering-time phenotype of FRI-containing plants under both SD and LD conditions.
FRIGIDA	FRI	AT4G00650	SD and LD	Negative	Vernalization	fri single mutant is late flowering under both SD and LD conditions in winter accessions.
FLX-LIKE 4, FLOWERING LOCUS C EXPRESSOR-LIKE 4	FLX4, FLL4	AT5G61920	SD and LD	Negative	Vernalization	flx4 mutation supresses the late-flowering phenotype of non-vernalized Col FRI plants.
FRIGIDA LIKE 2	FRL2	AT1G31814	None	Negative	Vernalization	FRL2 allele is functional in the Ler background but not in the Col-0 background; FRL2 promotes FRI-mediated activation of FLC expression in the Ler background.
FLOWERING PROMOTING FACTOR 1	FPF1	AT5G24860	SD and LD	Positive	Hormones	FPF1 overexpressor is early flowering under both SD and LD conditions.
FT-INTERACTING PROTEIN 1	FTIP1	AT5G06850	LD only	Positive	Photoperiodism, light perception and signaling	ftip1 single mutant is late flowering under LD conditions only.
FVE , MULTICOPY SUPPRESSOR OF IRA1 4	FVE, MSI4	AT2G19520	SD and LD	Positive	General	fve single mutant is late flowering under both SD and LD conditions.
FLOWERING WAGENINGEN, HOMEODOMAIN GLABROUS 6	FWA, HDG6	AT4G25530	SD and LD	Positive	General	FWA overexpressor is late flowering under both SD and LD conditions.
FY	FY	AT5G13480	SD and LD	Positive	General	fy single mutant is late flowering under both SD and LD conditions. (Characterized mutants are hypomorphics, since the null mutant is lethal.)
GA REQUIRING 1	GA1	AT4G02780	SD and LD	Positive	Hormones	ga1 single mutant is late flowering under both SD and LD conditions. (the late-flowering phenotype is stronger under SD conditions.)
GA REQUIRING 2 , ARABIDOPSIS THALIANA ENT-KAURENE SYNTHASE 1	GA2, ATKS1	AT1G79460	SD and LD	Positive	Hormones	ga2 single mutant is late flowering under both SD and LD conditions. (ga2 single mutant is dwarfed and shows pleiotropic defects.)
GIBBERELLIN 20-OXIDASE 1	GA20ox1	AT4G25420	SD and LD	Positive	Hormones	ga20ox1 single mutant does not display any flowering-time phenotype.
GIBBERELLIN 20-OXIDASE 2	GA20ox2	AT5G51810	SD only	Positive	Hormones	ga20ox2 single mutant is very slighlty late flowering under SD conditions only.
GIBBERELLIN 20-OXIDASE 3	GA20OX3	AT5G07200	SD and LD	Positive	Hormones	GA20OX3 overexpressor is early flowering under both SD and LD conditions.
GIBBERELLIN 2-OXIDASE 1	GA2ox1	AT1G78440	SD and LD	Negative	Hormones	ga2ox1 single mutant does not display any flowering-time phenotype.
GIBBERELLIN 2-OXIDASE 2	GA2ox2	AT1G30040	SD and LD	Negative	Hormones	ga2ox2 single mutant does not display any flowering-time phenotype.
GIBBERELLIN 2-OXIDASE 3	GA2ox3	AT2G34555	SD and LD	Negative	Hormones	ga2ox3 single mutant does not display any flowering-time phenotype.
GIBBERELLIN 2-OXIDASE 4	GA2ox4	AT1G47990	SD and LD	Negative	Hormones	ga2ox4 single mutant is early flowering under SD conditions.
GIBBERELLIN 2-OXIDASE 6	GA2ox6	AT1G02400	SD and LD	Negative	Hormones	ga2ox6 single mutant does not display any flowering-time phenotype.
GIBBERELLIN 2-OXIDASE 7	GA2ox7	AT1G50960	SD and LD	Negative	Hormones	ga2ox7 single mutant does not display any flowering-time phenotype.
GIBBERELLIN 2-OXIDASE 8	GA2ox8	AT4G21200	SD and LD	Negative	Hormones	ga2ox8 single mutant is early flowering under SD conditions only.
GIGANTEA	GI	AT1G22770	LD only	Positive	Circadian Clock	gi single mutant is late flowering under LD conditions only. (Some gi mutant lines seems to be slightly late flowering under SD conditions as well.)
GIBBERELLIN 3-OXIDASE 1	GA3OX1	AT1G15550	LD [no data under SD]	Positive	Hormones	ga3ox1 single mutant is slightly late flowering under LD conditions. (No data available under SD conditions.)
GIBBERELLIN 3-OXIDASE 2	GA3OX2	AT1G80340	LD [no data under SD]	Positive	Hormones	ga3ox2 single mutant does not display any flowering-time phenotype under LD conditions. (No data available under SD conditions.)
GIBBERELLIC ACID INSENSITIVE, RESTORATION ON GROWTH ON AMMONIA 2	GAI, RGA2	AT1G14920	SD and LD (ox)	Positive	Hormones	gai gain of function mutant and GAI overexpressor are late flowering under both SD and LD conditions.
GAST1 PROTEIN HOMOLOG 5	GASA5	AT3G02885	SD and LD	Negative	Hormones	gasa5 single mutant is early flowering under both SD and LD conditions.
GA INSENSITIVE DWARF 1A	GID1A	AT3G05120	SD and LD	Positive	Hormones	gid1a single mutant does not display any flowering-time phenotype under neither SD nor LD conditions.
GA INSENSITIVE DWARF 1B	GID1B	AT3G63010	SD and LD	Positive	Hormones	gid1a;gid1b;gid1c multiple mutant is extremely late flowering under LD conditions and fails to flower under SD conditions.
GA INSENSITIVE DWARF 1C	GID1C	AT5G27320	SD and LD	Positive	Hormones	gid1a;gid1b;gid1c multiple mutant is extremely late flowering under LD conditions and fails to flower under SD conditions.
GIGANTEA SUPPRESSOR 5, EMBRYO DEFECTIVE 2780	GIS5, EMB2780	AT5G63960	SD and LD	Negative	General	gis5 single mutant is early flowering under both SD and LD conditions. (Under SD conditions, the late-flowering phenotype is stronger at 24℃ than 18℃.)
GOLDEN2-LIKE 1, GBFS PRO-RICH REGION-INTERACTING FACTOR 1	GLK1, GPRI1	AT2G20570	SD and LD	Negative	General	GLK1 overexpressor is late flowering under both SD and LD conditions. (The late flowering-time phenotype is stronger under LD conditions.)
GOLDEN2-LIKE 2	GLK2	AT5G44190	SD and LD	Negative	General	GLK2 overexpressor is late flowering under both SD and LD conditions. (The late flowering-time phenotype is stronger under LD conditions.)
HISTONE DEACETYLASE 9	HDA9	AT3G44680	SD only	Negative	General	hda9 single mutant is early flowering under SD conditions only.
HISTONE ACETYLTRANSFERASE OF THE MYST FAMILY 1	HAM1	AT5G64610	SD and LD	Negative	General	HAM1 overexpressor is late flowering under both SD and LD conditions.
HISTONE ACETYLTRANSFERASE OF THE MYST FAMILY 2, HISTONE ACETYLTRANSFERASE OF THE GNAT/MYST SUPERFAMILY 5, HISTONE ACETYLTRANSFERASE OF THE CBP FAMILY 11	HAM2, HAG5, HAC11	AT5G09740	SD and LD	Negative	General	Artificial microRNA downregulation of both HAM1 and HAM2 leads to early flowering under both SD and LD conditions
GLYCINE-RICH RNA-BINDING PROTEIN 7, COLD, CIRCADIAN RHYTHM, AND RNA BINDING 2	GRP7, CCR2	AT2G21660	SD and LD	Positive	General	grp7 single mutant is late flowering under both SD and LD conditions.
HISTONE DEACETYLASE 6, RNA-MEDIATED TRANSCRIPTIONAL SILENCING 1	HDA6, RTS1	AT5G63110	SD and LD	Positive	General	RNAi downregulation of HDA6 leads to late flowering under both SD and LD conditions. (Analysis performed in the Ws background.)
HOMEOBOX PROTEIN 16 , ARABIDOPSIS THALIANA HOMEOBOX PROTEIN 16	HB16, ATHB16	AT4G40060	LD only	Negative	Photoperiodism, light perception and signaling	ATHB16 overexpressor is late flowering under both SD and LD conditions.(The flowering-time phenotype stronger under LD than SD conditions.)
HISTONE DEACETYLASE 5	HDA5	AT5G61060	SD and LD	Positive	General	hda5 single mutant is late flowering under both SD and LD conditions.
HLP1	HLP1	AT5G40490	SD and LD	Positive	General	HLP1 binds to the A-rich and U-rich elements around polyadenylation sites of thousands of transcripts. It enhances the choice of the distal over proximal poly(A) site of the FCA transcript.
HISTONE H2A 11	HTA11	AT3G54560	SD and LD	Negative	General	hta8;hta9;hta11 multiple mutant is early flowering under both SD and LD conditions.
HISTONE H2A 9	HTA9	AT1G52740	SD and LD	Negative	General	hta9;hta11 multiple mutant is early flowering under both SD and LD conditions.
HISTONE H2A 8	HTA8	AT2G38810	SD and LD	Negative	General	hta9;hta11 multiple mutant is early flowering under both SD and LD conditions.
HUA2 LIKE 3	HULK3	AT3G63070	LD [no data under SD]	Positive	General	hulk2;hulk3 multiple mutant is late flowering under LD conditions. (No data available under SD conditions.)
INDUCER OF CBF EXPRESSION 1 , SCREAM	ICE1, SCRM	AT3G26744	SD and LD	Negative	Vernalization	ice1 single mutant is early flowering under both SD and LD conditions.
ENHANCER OF AG-4 2	HUA2	AT5G23150	SD and LD	Negative	General	hua2 single mutant is early flowering under both SD and LD conditions.
HISTONE MONO-UBIQUITINATION 1	HUB1	AT2G44950	SD and LD	Negative	General	hub1 single mutant is early flowering under both SD and LD conditions.
HISTONE MONO-UBIQUITINATION 2	HUB2	AT1G55250	SD and LD	Negative	General	hub2 single mutant is early flowering under both SD and LD conditions.
HUA2 LIKE 2	HULK2	AT2G48160	LD [no data under SD]	Positive	General	hulk2;hulk3 multiple mutant is late flowering under LD conditions. (No data available under SD conditions.)
HEXOKINASE 1, GLUCOSE INSENSITIVE 2	HXK1, GIN2	AT4G29130	SD only	Positive	Sugar	hkx1 single mutant is late flowering under SD conditions only.(Analysis performed in the Ler background. hkx1 single mutant shows pleiotropic defects. )
INDETERMINATE DOMAIN 8, NUTCRACKER	IDD8, NUC	AT5G44160	SD and LD	Positive	Sugar	idd8 single mutant is late flowering under both SD and LD conditions.
LOV KELCH PROTEIN 2	LKP2	AT2G18915	LD only	Positive	Circadian Clock	lkp2;ztl multiple mutant is early flowering under both SD and LD conditions as compared to ztl single mutant.
LSD1-LIKE 1	LDL1	AT1G62830	SD [no data under LD]	Positive	General	ldl1 single mutant is late flowering under LD conditions.(No data available under SD conditions.)
LSD1-LIKE 2	LDL2	AT3G13682	SD [no data under LD]	Positive	General	ldl2 single mutant is not late flowering under LD. (No data available under SD conditions.)
LATE ELONGATED HYPOCOTYL	LHY	AT1G01060	SD only	Negative	Circadian Clock	lhy single mutant is early flowering under SD conditions only.
LIGHT-RESPONSE BTB 1	LRB1	AT2G46260	SD and LD	Positive	Vernalization	lrb1;lrb2 multiple mutant is late flowering under both SD and LD conditions.
LIGHT-RESPONSE BTB 2, POZ/BTB CONTAININ G-PROTEIN 1	LRB2, POB1	AT3G61600	SD and LD	Positive	Vernalization	lrb1;lrb2 multiple mutant is late flowering under both SD and LD conditions.
JUMONJI 30	JMJ30	AT3G20810	SD and LD	Negative	General	jmj30;jmj32 multiple mutant has reduced FLC expression levels.
JUMONJI 14 , PKDM7B , JUMONJI 4	JMJ14, PKDM7B, JMJ4	AT4G20400	SD and LD	Negative	General	jmj14 single mutant is early flowering under both SD and LD conditions.
LUMINIDEPENDENS	LD	AT4G02560	SD and LD	Positive	General	ld single mutant is late flowering under both SD and LD conditions.
INOSITOL REQUIRING 80	INO80	AT3G57300	SD and LD	Positive	General	ino80 single mutant is late flowering under LD conditions and does not flower under SD conditions.
JUMONJI DOMAIN-CONTAINING PROTEIN 15, MATERNAL EFFECT EMBRYO ARREST 27	JMJ15, MEE27	AT2G34880	SD and LD	Negative	General	jmj15 single mutant does not display any flowering-time phenotype.
JUMONJI 32, JUMONJI DOMAIN CONTAINING 5	JMJ32, JMJD5	AT3G45880	SD and LD	Negative	General	jmj32 single mutant does not display any flowering-time phenotype.
LATE FLOWERING	LATE	AT5G48890	LD [no data under SD]	Negative	Photoperiodism, light perception and signaling	LATE overexpressor is late flowering under LD conditions, especially when expressed in a phloem-specific manner (SUC2 promoter). (No data available under SD conditions.)
LEAFY	LFY	AT5G61850	SD and LD	Positive	Flower development and meristem identity	leafy single mutant has partial transformation of lateral flower meristems into inflorescence branches.
LHP1-INTERACTING FACTOR	LIF2	AT4G00830	SD and LD	Negative	General	lif2 single mutant is early flowering under both SD and LD conditions.
NIGHT LIGHT-INDUCIBLE AND CLOCK-REGULATED 1	LNK1	AT5G64170	LD only	Positive	Circadian Clock	lnk1;knk2 double mutant is late flowering under LD conditions only.
NIGHT LIGHT-INDUCIBLE AND CLOCK-REGULATED 2	LNK2	AT3G54500	LD only	Positive	Circadian Clock	lnk1;knk2 double mutant is late flowering under LD conditions only.
MADS AFFECTING FLOWERING 2 , AGAMOUS-LIKE 31	MAF2, AGL31	AT5G65050	SD and LD	Negative	Ambient temperature	MAF2 overexpressor is late flowering under both SD and LD conditions.
MADS AFFECTING FLOWERING 3 , AGAMOUS-LIKE 70	MAF3, AGL70	AT5G65060	SD and LD	Negative	Vernalization	maf3 single mutant is very slightly early flowering under both SD and LD conditions.
LUX ARRHYTHMO, PHYTOCLOCK 1	LUX, PCL1	AT3G46640	SD and LD	Negative	Circadian Clock	lux single mutant is early flowering under SD conditions.(Conflicting results about the flowering time of lux single mutant under LD conditions)
MADS AFFECTING FLOWERING 4 , AGAMOUS-LIKE 69	MAF4, AGL69	AT5G65070	SD and LD	Negative	Vernalization	maf4 single mutant is slightly early flowering under both SD and LD conditions. (mmaf4af4 single mutant shows increased sensitivity to a vernalizing treatment of 20 days.)
MADS AFFECTING FLOWERING 5 , AGAMOUS-LIKE 68	MAF5, AGL68	AT5G65080	SD only	Negative	Vernalization	maf5 single mutant is slightly early flowering under SD conditions only. (maf5 single mutant shows increased sensitivity to a vernalizing treatment of 20 days.)
LIGHT-REGULATED WD 1, ANTHOCYANIN11	LWD1, ATAN11	AT1G12910	SD and LD	Negative	Circadian Clock	lwd1;lwd2 multiple mutant is early flowering under both SD and LD conditions.
LIGHT-REGULATED WD 2	LWD2	AT3G26640	SD and LD	Negative	Circadian Clock	lwd1;lwd2 multiple mutant is early flowering under both SD and LD conditions.
METHYL-CPG-BINDING DOMAIN 9	MBD9	AT3G01460	LD [no data under SD]	Negative	General	atmbd9 single mutant has reduced FLC expression levels.
MEDIATOR 12, CENTER CITY, CRYPTIC PRECOCIOUS	MED12, CCT, CRP	AT4G00450	LD only	Positive	General	MED12 overexpressor does not display any flowering-time phenotype.
MEDIATOR 13, GRAND CENTRAL, MACCHI-BOU 2	MED13, GCT, MAB2	AT1G55325	LD only	Positive	General	med13 single mutant is late flowering under LD conditions only.
MEDIATOR 16, SENSITIVE TO FREEZING 6	MED16, SFR6	AT4G04920	LD [no data under SD]	Positive	General	med16 single mutant is late flowering under LD conditions. (No data available under SD conditions.)
MEDIATOR 18	MED18	AT2G22370	SD and LD	Positive	General	med18 single mutant is late flowering under both SD and LD conditions.
MICRORNA156A	MIR156A	AT2G25095	SD and LD	Negative	Aging	Overexpression of MIR156 delays flowering under both SD and LD conditions.
MICRORNA156B	MIR156B	AT4G30972	SD and LD	Negative	Aging	Overexpression of MIR156 delays flowering under both SD and LD conditions.
MICRORNA156C	MIR156C	AT4G31877	SD and LD	Negative	Aging	Overexpression of MIR156 delays flowering under both SD and LD conditions.
MICRORNA156D	MIR156D	AT5G10945	SD and LD	Negative	Aging	Overexpression of MIR156 delays flowering under both SD and LD conditions.
MICRORNA156E	MIR156E	AT5G11977	SD and LD	Negative	Aging	Overexpression of MIR156 delays flowering under both SD and LD conditions.
MICRORNA156F	MIR156F	AT5G26147	SD and LD	Negative	Aging	Overexpression of MIR156 delays flowering under both SD and LD conditions.
MICRORNA156G	MIR156G	AT2G19425	SD and LD	Negative	Aging	Overexpression of MIR156 delays flowering under both SD and LD conditions.
MICRORNA156H	MIR156H	AT5G55835	SD and LD	Negative	Aging	Overexpression of MIR156 delays flowering under both SD and LD conditions.
MICRORNA172A	MIR172A	AT2G28056	SD and LD	Positive	Aging	MIR172 overexpressor is early flowering under both SD and LD conditions.
MICRORNA172B	MIR172B	AT5G04275	SD and LD	Positive	Aging	MIR172 overexpressor is early flowering under both SD and LD conditions.
MICRORNA172C	MIR172C	AT3G11435	SD and LD	Positive	Aging	MIR172 overexpressor is early flowering under both SD and LD conditions.
MORF RELATED GENE1	MRG1	AT4G37280	LD only	Positive	General	mrg1 single mutant does not display any flowering-time phenotype.
MORF RELATED GENE2	MRG2	AT1G02740	LD only	Positive	General	mrg2 single mutant does not display any flowering-time phenotype.
MODIFIER OF SNC1	MOS1	AT4G24680	LD [no data under SD]	Positive	General	mos1 single mutant is late flowering under LD conditions. (No data under SD conditions.).
MULTICOPY SUPRESSOR OF IRA1	MSI1	AT5G58230	SD and LD	Positive	General	msi1 single mutant is lethal but partially complemented mutant is late flowering under both SD and LD conditions.
MYB DOMAIN PROTEIN 30	MYB30	AT3G28910	SD and LD	Positive	General	Overexpression of MYB30 in the phloem leads to early flowering under both SD and LD conditions.
NUCLEAR FACTOR Y SUBUNIT A1, HEME ACTIVATOR PROTEIN (YEAST) HOMOLOG 2A	NF-YA1, HAP2B	AT5G12840	LD only	Negative	Photoperiodism, light perception and signaling	nf-ya1 single mutant is lethal.
NUCLEAR FACTOR Y SUBUNIT A4	NF-YA4	AT2G34720	LD only	Negative	Photoperiodism, light perception and signaling	NF-YA4 overexpressor is late flowering under LD conditions only.
NUCLEAR FACTOR Y, SUBUNIT B1, HEME ACTIVATOR PROTEIN (YEAST) HOMOLOG 3A	NF-YB1, HAP3A	AT2G38880	LD only	Negative	Photoperiodism, light perception and signaling	NF-YB1 overexpressor is late flowering under LD conditions only. (The late flowering-time phenotype is stronger in Ler than Col-0 background. )
NUCLEAR FACTOR Y, SUBUNIT C3	NF-YC3	AT1G54830	LD only	Positive	Photoperiodism, light perception and signaling	nf-yc3;nf-yc4;nf-yc9 multiple mutant is late flowering under LD conditions only.
NUCLEAR FACTOR Y, SUBUNIT C9 , HEME ACTIVATOR PROTEIN (YEAST) HOMOLOG 5C	NF-YC9, HAP5C	AT1G08970	LD only	Positive	Photoperiodism, light perception and signaling	nf-yc3;nf-yc4;nf-yc9 multiple mutant is late flowering under LD conditions only.
[truncated: 176 more rows]

## Sheet: TableS6
Supplementary Table S6. Putative orthologous groups for benchmark flowering time genes in three species
[truncated: 589 more rows]

[truncated: 9 more sheets: TableS7, TableS8, TableS9, TableS10, TableS11, TableS12, TableS13, TableS14, TableS15]
